# Supplementary material for: Host A-to-I RNA editing signatures in intracellular bacterial and single-strand RNA viral infections
Source: Front Immunol. 2023 Apr 4;14:1121096. doi: 10.3389/fimmu.2023.1121096 (PMC10112020; doi:10.3389/fimmu.2023.1121096)
Supplement: Supplementary file 6 [file Table_2.xlsx]

## Sheet: sheet1
Table S2. DRE sites that shared in at least two IBP models
Sites	Occurrence
Ywhag:chr5:135909342	9
Arhgdia:chr11:120579091	8
Abhd2:chr7:79360841	8
Slc6a6:chr6:91758167	8
Mettl7a1:chr15:100313389	8
Cxcl15:chr5:90802185	7
Scd1:chr19:44396424	7
Gm2a:chr11:55110583	7
Spock2:chr10:60133278	7
Phc2:chr4:128752175	7
Calm1:chr12:100207186	7
Septin2:chr1:93509088	7
Igfbp7:chr5:77407783	7
Nf2:chr11:4767141	7
Mpeg1:chr19:12464262	7
Bmpr2:chr1:59873142	7
Abhd2:chr7:79360769	7
Cxadr:chr16:78337594	7
Rbbp4:chr4:129309986	7
Prxl2c:chr13:64290180	7
Bmpr2:chr1:59874208	7
Rpsa:chr9:120131419	6
Spock2:chr10:60132705	6
Pakap:chr4:57895139	6
Cdh1:chr8:106668723	6
Fnbp1:chr2:31026924	6
Lpl:chr8:68905807	6
Tspan14:chr14:40907022	6
Abhd2:chr7:79362194	6
Rab14:chr2:35181087	6
Abhd2:chr7:79360768	6
Pcdhgc5:chr18:37840383	6
Dusp3:chr11:101972529	6
M6pr:chr6:122316420	6
Lamp2:chrX:38420316	6
Rab1a:chr11:20225186	6
Aqp1:chr6:55348223	6
Sppl2a:chr2:126891114	6
Selenot:chr3:58590809	6
Ucp2:chr7:100498817	6
Itpkb:chr1:180424210	6
Dusp3:chr11:101972669	6
Flna:chrX:74226649	6
Efr3a:chr15:65873649	6
Ddx6:chr9:44637589	6
Ski:chr4:155156488	6
Mapk1ip1l:chr14:47319978	6
Itpkb:chr1:180424263	6
Zmiz1:chr14:25663183	6
Plvap:chr8:71497842	6
Cap1:chr4:122859880	6
Cbx1:chr11:96807062	6
Tpd52l2:chr2:181515406	6
Arrb1:chr7:99602401	6
Atl3:chr19:7535532	6
Mmgt1:chrX:56587644	6
D5Ertd579e:chr5:36601812	6
Khdrbs1:chr4:129715087	6
Gpx3:chr11:54910080	5
Lpl:chr8:68905803	5
Spock2:chr10:60132527	5
Rpsa:chr9:120130231	5
Igfbp7:chr5:77407731	5
Ube2l6:chr2:84809493	5
Limd1:chr9:123520968	5
Iqgap1:chr7:80712390	5
Cdh1:chr8:106668720	5
Ube2l6:chr2:84809531	5
Sdc4:chr2:164424643	5
Akap5:chr12:76331138	5
Timp2:chr11:118303412	5
Scd1:chr19:44396138	5
Abhd12:chr2:150832880	5
Zbtb4:chr11:69783302	5
Copa:chr1:172092348	5
Pank3:chr11:35787877	5
Vamp3:chr4:151048091	5
Rbbp4:chr4:129309987	5
Cds2:chr2:132309656	5
Kmt2d:chr15:98852368	5
Rpl7l1:chr17:46775081	5
Cxcl14:chr13:56289463	5
Phc2:chr4:128752199	5
Flna:chrX:74226650	5
Slfn5:chr11:82962566	5
Lamp2:chrX:38420487	5
Ubald1:chr16:4875295	5
Ccl6:chr11:83588576	5
Bicd2:chr13:49386157	5
Iqgap1:chr7:80712052	5
Mtmr2:chr9:13805848	5
Tspan2:chr3:102771031	5
Selenot:chr3:58590817	5
Dag1:chr9:108206663	5
Isoc1:chr18:58678250	5
Nid1:chr13:13510544	5
Hip1:chr5:135407810	5
Iqgap1:chr7:80712391	5
Rab8b:chr9:66844910	5
Bicd2:chr13:49386156	5
Ykt6:chr11:5967429	5
Ogdh:chr11:6355673	5
Eif4ebp2:chr10:61433462	5
Mapk1ip1l:chr14:47319979	5
Selenop:chr15:3280055	5
Mapk1ip1l:chr14:47319973	5
Gna11:chr10:81529923	5
Son:chr16:91655615	5
Rbbp4:chr4:129309984	5
Ddx6:chr9:44638191	5
Slc35e1:chr8:72482340	5
Gpsm3:chr17:34591393	5
Khdrbs1:chr4:129715375	5
Abhd2:chr7:79360774	5
Rab27a:chr9:73096679	5
Selenop:chr15:3280063	5
Cyb561a3:chr19:10588638	5
Ccni:chr5:93189584	5
Son:chr16:91656089	5
Cds2:chr2:132309873	5
Apobec3:chr15:79907547	5
Itgal:chr7:127334714	5
Rab27a:chr9:73096640	5
Hip1:chr5:135408861	5
Fads3:chr19:10058596	5
Dnajc18:chr18:35672899	5
Arf3:chr15:98737987	5
2900026A02Rik:chr5:113087496	5
Mob3a:chr10:80685750	5
Bgn:chrX:73494847	4
Ndnf:chr6:65710604	4
Ece1:chr4:137964049	4
Arhgef12:chr9:42966207	4
Mfap1a:chr2:121493230	4
Ndnf:chr6:65711930	4
Peak1:chr9:56223652	4
Mpeg1:chr19:12464309	4
Cdh1:chr8:106669223	4
Klhl24:chr16:20124326	4
Azin1:chr15:38491612	4
Spock2:chr10:60133279	4
Canx:chr11:50295140	4
Wwp2:chr8:107439533	4
Lpl:chr8:68905795	4
Rpa1:chr11:75301040	4
Bcl2l11:chr2:128160351	4
Ndnf:chr6:65710605	4
Lamp2:chrX:38420328	4
Lamp1:chr8:13174800	4
Srcap:chr7:127542139	4
Il1rn:chr2:24350775	4
Dusp3:chr11:101972535	4
Pum2:chr12:8750269	4
Apobec3:chr15:79907515	4
Tra2a:chr6:49254769	4
Lcp1:chr14:75230502	4
Calcrl:chr2:84332775	4
Map4:chr9:110083796	4
Ppic:chr18:53406684	4
Azin1:chr15:38491613	4
Slc44a1:chr4:53565483	4
Igbp1:chrX:100494431	4
Atl3:chr19:7535520	4
Rab27a:chr9:73097228	4
Zfp609:chr9:65692631	4
Scarf2:chr16:17807677	4
Slc35e1:chr8:72482670	4
Selenot:chr3:58590700	4
Dtx3l:chr16:35926916	4
Slc6a6:chr6:91757017	4
Sf3b2:chr19:5274427	4
Abhd2:chr7:79360851	4
Pigq:chr17:25927089	4
Malt1:chr18:65477077	4
Gm45837:chr7:101411568	4
Bicd2:chr13:49386158	4
Rab3d:chr9:21907836	4
Dtx3l:chr16:35928789	4
Serpine2:chr1:79794495	4
Dnajc18:chr18:35672802	4
Eapp:chr12:54671771	4
Slc34a2:chr5:53070839	4
Dnajc18:chr18:35672425	4
Gm21188:chr13:120046659	4
Chtf8:chr8:106885604	4
Tnfrsf1b:chr4:145213740	4
Gpsm3:chr17:34590933	4
Prxl2c:chr13:64290310	4
Magt1:chrX:105970066	4
Pvr:chr7:19904691	4
Twsg1:chr17:65924426	4
Ppp1r15b:chr1:133138010	4
Sptbn1:chr11:30107719	4
Sgpl1:chr10:61099884	4
Rhpn2:chr7:35391301	4
Pabpc1:chr15:36597065	4
Pank3:chr11:35787911	4
Map4k2:chr19:6354234	4
Htra1:chr7:130985524	4
Wipi2:chr5:142669235	4
Pcmtd1:chr1:7172369	4
Bcam:chr7:19756388	4
Isoc1:chr18:58679914	4
Csnk1a1:chr18:61588396	4
Hnrnpc:chr14:52074530	4
Cds2:chr2:132306210	4
Cpd:chr11:76781837	4
Dusp3:chr11:101972685	4
Gm2a:chr11:55110143	4
Lypla2:chr4:135968506	4
Klhl24:chr16:20123748	4
Haus2:chr2:120620621	4
Ppp1r15b:chr1:133137544	4
Derl1:chr15:57870727	4
Rab27a:chr9:73096712	4
Blcap:chr2:157558110	4
Rab14:chr2:35181086	4
Blcap:chr2:157558149	4
Efhd2:chr4:141858998	4
Phactr1:chr13:43136182	4
Zyg11b:chr4:108230936	4
Fndc3a:chr14:72539217	4
Sh3gl1:chr17:56016990	4
Slc35e1:chr8:72482552	4
Nf2:chr11:4766338	4
C2cd2:chr16:97857208	4
Pigq:chr17:25927407	4
Stom:chr2:35315406	4
Dnase2a:chr8:84911209	4
Ivd:chr2:118869942	4
Gnl3l:chrX:150985656	4
Dnase2a:chr8:84911214	4
Cbfa2t2:chr2:154537442	4
Rpl7l1:chr17:46775237	4
Mmgt1:chrX:56587643	4
Supt16:chr14:52161202	4
Mapk1ip1l:chr14:47319972	4
Rab3d:chr9:21908927	4
Myo18a:chr11:77864877	4
Pafah1b2:chr9:45967265	4
Fam49b:chr15:63931616	4
Rab14:chr2:35180730	4
Haus2:chr2:120620641	4
Serping1:chr2:84770867	4
Gnl3l:chrX:150985497	4
Rnf11:chr4:109454050	4
Pkd2:chr5:104505052	4
Qpctl:chr7:19140327	4
Mfap1a:chr2:121493245	4
Ythdf3:chr3:16216089	4
Nfia:chr4:98118559	4
Lpp:chr16:24992152	4
Ncl:chr1:86347928	4
Klhl24:chr16:20123813	4
Fgr:chr4:133000520	4
Gnl3l:chrX:150985654	4
Acp2:chr2:91213287	4
Calcrl:chr2:84332785	3
Lyz1:chr10:117288099	3
Chst11:chr10:83193092	3
Qk:chr17:10213732	3
Scarf2:chr16:17803036	3
Rab6a:chr7:100639568	3
Rbbp4:chr4:129309920	3
Zbtb34:chr2:33406455	3
Prxl2c:chr13:64290163	3
Slco2a1:chr9:103086056	3
Cep170b:chr12:112745151	3
Cds2:chr2:132309634	3
Atl3:chr19:7535250	3
Trim12c:chr7:104339280	3
Sftpd:chr14:41176521	3
Lamp2:chrX:38420503	3
Gpx3:chr11:54909842	3
Ctsl:chr13:64363988	3
Calcrl:chr2:84331012	3
Ssu72:chr4:155716520	3
Mob3a:chr10:80685913	3
Aqp1:chr6:55348369	3
Selenop:chr15:3279954	3
Iqgap1:chr7:80712397	3
Ccng1:chr11:40749446	3
Pum2:chr12:8750270	3
Fnbp1:chr2:31030942	3
Galnt2l:chr8:120052486	3
Tnfrsf1b:chr4:145213545	3
B4galt1:chr4:40805006	3
Deptor:chr15:55255355	3
Klf6:chr13:5868626	3
Kdelr1:chr7:45883617	3
Isoc1:chr18:58678249	3
Slc35e1:chr8:72482338	3
Cd84:chr1:171889121	3
Bmpr2:chr1:59873131	3
Taok1:chr11:77534495	3
Abhd2:chr7:79360606	3
Ggps1:chr13:14052057	3
Hdlbp:chr1:93407030	3
Npc1:chr18:12190583	3
Resf1:chr6:149335258	3
Got2:chr8:95864967	3
Bmpr2:chr1:59873116	3
Purb:chr11:6471282	3
Rbbp4:chr4:129310001	3
Igfbp5:chr1:72858786	3
Slc2a8:chr2:32973472	3
Tent5c:chr3:100469573	3
Slfn5:chr11:82963299	3
Pum2:chr12:8750276	3
Slc35e2:chr4:155622558	3
Septin2:chr1:93509128	3
Klf6:chr13:5868630	3
Creb3l2:chr6:37332257	3
Lix1l:chr3:96624315	3
Spock2:chr10:60132676	3
Slfn5:chr11:82963463	3
Selenot:chr3:58590823	3
Cd93:chr2:148438198	3
Serpine1:chr5:137062692	3
Wasf2:chr4:133196096	3
Sh3kbp1:chrX:159973948	3
Dcp2:chr18:44424703	3
Map3k7:chr4:32022582	3
Lpl:chr8:68905313	3
Ehd1:chr19:6299418	3
Rbbp4:chr4:129309919	3
Rbbp4:chr4:129309891	3
Zbtb7b:chr3:89379223	3
Soat1:chr1:156428031	3
Ikbip:chr10:91097742	3
Bok:chr1:93695368	3
Pank3:chr11:35787910	3
Capza2:chr6:17665568	3
Rab14:chr2:35180731	3
Ino80d:chr1:63048307	3
Arcn1:chr9:44742485	3
Psma3:chr12:70994601	3
Apobec3:chr15:79907546	3
Spag9:chr11:94123672	3
Bclaf1:chr10:20340927	3
Pank3:chr11:35787912	3
Celf1:chr2:91015870	3
Cbx6:chr15:79824895	3
Rpa1:chr11:75300981	3
Sh3kbp1:chrX:159973949	3
Slfn5:chr11:82963456	3
Parg:chr14:32296625	3
Kdm6b:chr11:69404689	3
Ssh1:chr5:113940466	3
Mtmr2:chr9:13806326	3
Zbtb7b:chr3:89379232	3
Septin2:chr1:93509091	3
Lix1l:chr3:96624322	3
Cog3:chr14:75719719	3
Csnk1a1:chr18:61588394	3
Kcnk6:chr7:29223098	3
Rbbp4:chr4:129310010	3
Resf1:chr6:149335317	3
Serpinb9:chr13:33017792	3
Atxn3:chr12:101921631	3
Csf2rb:chr15:78348941	3
Prxl2c:chr13:64290358	3
Nras:chr3:103066090	3
Itgb5:chr16:33885048	3
Zfand3:chr17:30208610	3
Dagla:chr19:10245688	3
Slc35e1:chr8:72482674	3
Hnrnpc:chr14:52073736	3
Gnl3l:chrX:150985743	3
Fnbp1:chr2:31030384	3
Soat1:chr1:156427964	3
Rpsa-ps10:chr3:150072730	3
Ykt6:chr11:5967569	3
Ppp3r1:chr11:17199744	3
Ensa:chr3:95629117	3
Pcdh1:chr18:38186515	3
Mier1:chr4:103164739	3
Slfn5:chr11:82963686	3
Gid4:chr11:60444877	3
Sp3:chr2:72937237	3
Son:chr16:91665206	3
Efr3a:chr15:65873172	3
Son:chr16:91665213	3
Atxn3:chr12:101921632	3
Lix1l:chr3:96625791	3
Nras:chr3:103066122	3
Apobec3:chr15:79907571	3
Agl:chr3:116744163	3
Ube2g2:chr10:77645099	3
Pxdn:chr12:30015908	3
Ovca2:chr11:75177363	3
Sppl2a:chr2:126891537	3
Ndnf:chr6:65710608	3
Prxl2c:chr13:64290351	3
Cdc42ep4:chr11:113727861	3
Septin2:chr1:93508882	3
Zfp652:chr11:95770496	3
Coro2b:chr9:62420401	3
Ppp1r15b:chr1:133138018	3
Urb2:chr8:124047800	3
Tmem50b:chr16:91575838	3
Rpa1:chr11:75301007	3
Ankrd44:chr1:54646250	3
Sod2:chr17:13017188	3
Haus2:chr2:120620269	3
Npc2:chr12:84755694	3
Rbbp4:chr4:129309997	3
Zbtb6:chr2:37425938	3
Trim12c:chr7:104339031	3
Gpalpp1:chr14:76090165	3
Dld:chr12:31331883	3
Bicd2:chr13:49385820	3
Zyg11b:chr4:108230620	3
Plxna1:chr6:89316778	3
Ppp1r15b:chr1:133137561	3
Tcf12:chr9:71845475	3
Ppp1r16b:chr2:158765532	3
Cds2:chr2:132310706	3
Tbcd:chr11:121497128	3
Cds2:chr2:132310837	3
Pbx1:chr1:168157893	3
Slc35e1:chr8:72482233	3
Dffa:chr4:149118210	3
Fam219a:chr4:41518514	3
Eif4h:chr5:134620921	3
Vcl:chr14:21022057	3
Nfia:chr4:98117441	3
C1rl:chr6:124509284	3
Gnl3l:chrX:150985522	3
Ttyh3:chr5:140622229	3
Mob3a:chr10:80686435	3
Dtx3l:chr16:35926902	3
Slc6a6:chr6:91758759	3
Qpctl:chr7:19140326	3
Slfn5:chr11:82963277	3
Gabpb2:chr3:95183940	3
Pecam1:chr11:106688168	3
Wipi2:chr5:142669236	3
Polr3f:chr2:144540438	3
Cd82:chr2:93419367	3
Nup214:chr2:32047432	3
St3gal1:chr15:67103550	3
Dnajc18:chr18:35672801	3
Zmat3:chr3:32336519	3
Dagla:chr19:10245696	3
Mob3a:chr10:80685386	3
Dusp3:chr11:101972717	3
Dnajc1:chr2:18215359	3
Usp31:chr7:121642840	3
Pmpca:chr2:26396549	3
Ppp1r15b:chr1:133137324	3
Cbx1:chr11:96807066	3
Amotl1:chr9:14546967	3
C1qtnf6:chr15:78524236	3
Otud7b:chr3:96160084	3
Zfp652:chr11:95765526	3
Mgat4a:chr1:37442393	3
Lactb2:chr1:13625006	3
Sh3glb1:chr3:144687893	3
Spred1:chr2:117179975	3
Slfn5:chr11:82963254	3
Slc35e1:chr8:72482342	3
Zbtb7b:chr3:89379221	3
Cdc42ep4:chr11:113727868	3
Slfn5:chr11:82963279	3
Gabpb2:chr3:95183578	3
Pmpca:chr2:26396066	3
Ovca2:chr11:75176384	3
Gnl3l:chrX:150984549	3
Taok1:chr11:77530014	3
Haus2:chr2:120621168	3
Acp2:chr2:91213286	3
Fam20b:chr1:156680065	3
Sdc1:chr12:8793390	3
Rpa1:chr11:75300561	3
Pmpca:chr2:26396539	3
Ado:chr10:67546542	3
Cd300lf:chr11:115119475	3
Kcnk6:chr7:29222819	3
Cds2:chr2:132309883	3
Deptor:chr15:55258189	3
Malt1:chr18:65478477	3
Cfap300:chr9:8022079	3
Slc35e1:chr8:72481409	3
Zyg11b:chr4:108232060	3
Ankrd28:chr14:31700629	3
Atl3:chr19:7535506	3
Nol10:chr12:17429885	3
Mlh3:chr12:85234649	3
Ggps1:chr13:14053445	3
Mob3a:chr10:80685976	3
Fnbp1:chr2:31030943	3
Sorl1:chr9:41966779	3
2900026A02Rik:chr5:113088048	3
Mapk1ip1l:chr14:47322513	3
Rpa1:chr11:75300643	3
Ube3b:chr5:114420903	3
Vav2:chr2:27263706	3
Cox15:chr19:43735491	3
Hjurp:chr1:88272143	3
Gabpb2:chr3:95183941	3
Rpl22:chr4:152332980	3
Spag9:chr11:94123674	3
Ovca2:chr11:75176345	3
Eng:chr2:32676992	3
Bhlhe40:chr6:108665779	3
Csnk2a1:chr2:152273352	3
Sppl2a:chr2:126891488	3
Smad4:chr18:73639208	3
Plxna1:chr6:89318292	3
Dtx3l:chr16:35926845	3
Magt1:chrX:105970057	3
Ggps1:chr13:14053517	3
Itsn2:chr12:4676238	3
Spcs3:chr8:54521449	3
Btbd9:chr17:30219242	3
Cdc42se2:chr11:54718253	3
Dnajc1:chr2:18215094	3
Nfia:chr4:98118563	3
Add3:chr19:53245612	3
Cdk18:chr1:132114052	3
Nfia:chr4:98118562	3
Ctnnal1:chr4:56811245	3
Kdm6b:chr11:69404787	3
Gm28035:chr2:30270725	3
Gpalpp1:chr14:76087750	3
Sntb2:chr8:107018209	3
Otud7b:chr3:96160140	3
Mob3a:chr10:80685979	3
Wipf1:chr2:73431495	3
Cds2:chr2:132309872	3
Zbtb6:chr2:37425912	3
Ncl:chr1:86347802	3
Dnajb12:chr10:59897978	3
Slc6a6:chr6:91755213	3
Hipk2:chr6:38818679	2
Isca1:chr13:59756213	2
Uvssa:chr5:33416556	2
Gpx3:chr11:54909707	2
Slfn5:chr11:82963283	2
Cpd:chr11:76780551	2
Pde5a:chr3:122856294	2
Pip4k2b:chr11:97716513	2
P4hb:chr11:120560515	2
Rab3d:chr9:21908921	2
Itm2b:chr14:73362976	2
Cdk13:chr13:17804365	2
Scd1:chr19:44395991	2
Xpnpep3:chr15:81456130	2
Smad3:chr9:63648577	2
Sort1:chr3:108359104	2
Dnm1:chr2:32309427	2
Tacc1:chr8:25157334	2
Lztr1:chr16:17517957	2
Map3k3:chr11:106117571	2
Rab3d:chr9:21907835	2
Wipf1:chr2:73431502	2
Bfar:chr16:13702637	2
Slc7a2:chr8:40920231	2
Sppl2a:chr2:126891466	2
Slc7a2:chr8:40920574	2
Rhoa:chr9:108337339	2
Gm37494:chr7:39567651	2
Rnf168:chr16:32300353	2
Iqgap1:chr7:80712404	2
Calcrl:chr2:84332905	2
Iqgap1:chr7:80712038	2
Syk:chr13:52647393	2
Laptm5:chr4:130934776	2
Ccnd2:chr6:127130221	2
Stat3:chr11:100888377	2
B4galnt1:chr10:127171119	2
Prrc2a:chr17:35155466	2
Lrrc58:chr16:37884343	2
Dnajc1:chr2:18215900	2
Nup210l:chr3:90126899	2
Akap5:chr12:76331139	2
Zyg11b:chr4:108234791	2
Cops2:chr2:125831503	2
Nr3c1:chr18:39410975	2
Rpa1:chr11:75300984	2
Pla2g15:chr8:106164151	2
Pum2:chr12:8750515	2
Clu:chr14:65981396	2
Iws1:chr18:32102911	2
Lnpep:chr17:17527472	2
Pja2:chr17:64283125	2
Lpl:chr8:68905332	2
Nedd4:chr9:72665661	2
Sppl2a:chr2:126892803	2
Gm49368:chr7:128118015	2
Cic:chr7:25293938	2
Trim12c:chr7:104339279	2
Casp9:chr4:141814926	2
Cpd:chr11:76781880	2
Fnbp1:chr2:31026546	2
Gnl3l:chrX:150985529	2
Abhd2:chr7:79360743	2
Rab3d:chr9:21907861	2
Rbbp4:chr4:129309993	2
Tra2a:chr6:49258830	2
C1rl:chr6:124509258	2
Sdc4:chr2:164424640	2
Mrpl24:chr3:87921521	2
Emc8:chr8:120655643	2
Rragd:chr4:33019420	2
Spock2:chr10:60132582	2
Ikbip:chr10:91098466	2
Hip1:chr5:135407749	2
Ndnf:chr6:65710740	2
9930104L06Rik:chr4:124943361	2
Upk3b:chr5:136044555	2
Rpa1:chr11:75300593	2
Pkd2:chr5:104504384	2
Gsta3:chr1:21263463	2
Ppp1r16b:chr2:158762011	2
Pde5a:chr3:122856290	2
Esyt1:chr10:128517321	2
Hc:chr2:34991905	2
Rmnd1:chr10:4428257	2
2900026A02Rik:chr5:113087979	2
Apobec3:chr15:79907814	2
Fgl2:chr5:21377124	2
Kctd12:chr14:102979192	2
Rpa1:chr11:75300584	2
Cds2:chr2:132309633	2
Pqlc3:chr12:16989434	2
H2-T24:chr17:36006477	2
Isg20l2:chr3:87940342	2
Slc16a3:chr11:120958655	2
Mdc1:chr17:35858625	2
Rpa1:chr11:75300985	2
Ctsb:chr14:63144541	2
Pdzd2:chr15:12374476	2
Rel:chr11:23737221	2
Zfp771:chr7:127254322	2
Bicd2:chr13:49386166	2
Cttnbp2nl:chr3:105003354	2
Fitm2:chr2:163468870	2
Ackr4:chr9:104098418	2
Mfap1a:chr2:121493232	2
Tmed3:chr9:89699449	2
Frs2:chr10:117073892	2
Hjurp:chr1:88263988	2
Fam32a:chr8:72223869	2
Ccn5:chr2:163832436	2
Serping1:chr2:84770522	2
Taok1:chr11:77534493	2
Ndnf:chr6:65710625	2
Pde5a:chr3:122856281	2
Tbc1d5:chr17:50735008	2
Il17rd:chr14:27104899	2
Deptor:chr15:55255285	2
Fam32a:chr8:72223799	2
Gm19951:chr12:99645266	2
Scd2:chr19:44303624	2
Atl3:chr19:7535245	2
Slfn5:chr11:82963522	2
Cybb:chrX:9437704	2
Cds2:chr2:132309855	2
Sppl2a:chr2:126891483	2
Rpl7l1:chr17:46774937	2
Son:chr16:91656133	2
Ssh1:chr5:113940053	2
Tnfrsf1b:chr4:145213567	2
Rpa1:chr11:75300622	2
Soat1:chr1:156427611	2
Slfn5:chr11:82963265	2
Ikbip:chr10:91097729	2
Hipk2:chr6:38697639	2
Caprin1:chr2:103765252	2
Tra2a:chr6:49259125	2
Csnk2a1:chr2:152273376	2
Slfn5:chr11:82963200	2
Mdc1:chr17:35858637	2
Itpkb:chr1:180422809	2
Pcyox1:chr6:86387962	2
Gnl3l:chrX:150985523	2
Abhd2:chr7:79360364	2
Cox14:chr15:99729381	2
Gfod1:chr13:43196380	2
Mkln1:chr6:31512152	2
Gnl3l:chrX:150985455	2
Iqgap1:chr7:80712040	2
Adsl:chr15:80968839	2
Scarf2:chr16:17807704	2
Ecm2:chr13:49531588	2
Azin1:chr15:38514483	2
Abhd2:chr7:79363168	2
Irak2:chr6:113694585	2
Rragd:chr4:33019445	2
Ndnf:chr6:65710247	2
Il13ra1:chrX:36170964	2
Limd1:chr9:123520918	2
Kcnk6:chr7:29223145	2
Gnl3l:chrX:150985454	2
Eapp:chr12:54672357	2
Igkv4-55:chr6:69607279	2
Lpl:chr8:68905294	2
Ndnf:chr6:65707860	2
Nckap1l:chr15:103497889	2
Fnbp1:chr2:31031065	2
Apmap:chr2:150583758	2
Chpf:chr1:75474895	2
Zbtb6:chr2:37425939	2
Ppp1r9a:chr6:5160498	2
Ciapin1:chr8:94823085	2
Mob3a:chr10:80685919	2
2900026A02Rik:chr5:113088056	2
Ccdc28b:chr4:129620225	2
Fmnl1:chr11:103184529	2
Rpa1:chr11:75301015	2
Lix1l:chr3:96625813	2
Cdr2:chr7:120957329	2
Slfn5:chr11:82963646	2
Cabin1:chr10:75649274	2
Rpa1:chr11:75301032	2
Cxadr:chr16:78336981	2
Phc2:chr4:128751948	2
Rab27a:chr9:73097111	2
Sgk1:chr10:21999132	2
Rab27a:chr9:73097260	2
Cdc42se2:chr11:54718344	2
Rpa1:chr11:75301010	2
Cxcl12:chr6:117180521	2
Osbp:chr19:11993265	2
Pmpca:chr2:26396028	2
2900026A02Rik:chr5:113088020	2
Pank3:chr11:35789318	2
Kcnk6:chr7:29222844	2
Gm10557:chr18:4198657	2
Haus2:chr2:120620685	2
Slamf9:chr1:172476375	2
Purb:chr11:6472245	2
Colec12:chr18:9882337	2
Wwtr1:chr3:57458061	2
Septin4:chr11:87585613	2
Mmp14:chr14:54440745	2
Gm49394:chr7:142653273	2
Stk40:chr4:126140530	2
Fam20b:chr1:156680066	2
Atxn7:chr14:14106277	2
Trim12c:chr7:104339035	2
Dnase2a:chr8:84911180	2
Mydgf:chr17:56175893	2
Jade2:chr11:51814158	2
Tor1aip1:chr1:156005064	2
2900026A02Rik:chr5:113087844	2
AL928616.1:chr2:84590537	2
Prrc2a:chr17:35149333	2
Slfn5:chr11:82963642	2
Ivd:chr2:118869919	2
Fam32a:chr8:72223582	2
Gabpb2:chr3:95184305	2
Slc35e1:chr8:72481993	2
Slfn5:chr11:82963275	2
Lipg:chr18:74940960	2
Ap1s1:chr5:137035500	2
Prxl2c:chr13:64290161	2
Rell1:chr5:63909781	2
Foxn3:chr12:99190915	2
Tbl1xr1:chr3:22214301	2
Upk1b:chr16:38773380	2
Ivd:chr2:118869859	2
Selenbp2:chr3:94704223	2
Nol10:chr12:17429884	2
Triobp:chr15:78994097	2
Bpgm:chr6:34504850	2
Ado:chr10:67546540	2
Alcam:chr16:52250392	2
Sntb2:chr8:107017736	2
Zbtb7b:chr3:89379234	2
Arsb:chr13:93942286	2
Iws1:chr18:32102542	2
Xpo7:chr14:70665348	2
Tmem245:chr4:56872625	2
Psma3:chr12:70994636	2
Ppp1r15b:chr1:133137534	2
Lrrc8b:chr5:105481450	2
Pea15a:chr1:172198191	2
Hinfp:chr9:44292778	2
Zfp626:chr7:27821943	2
Ndnf:chr6:65711125	2
Spock2:chr10:60134954	2
Sp140:chr1:85630489	2
Plekhd1:chr12:80723736	2
2900026A02Rik:chr5:113087984	2
2900026A02Rik:chr5:113087929	2
Tbce:chr13:14002045	2
Gnl3l:chrX:150983814	2
Sfxn2:chr19:46595655	2
Tnfsf10:chr3:27337907	2
Son:chr16:91656086	2
Ccnd2:chr6:127125380	2
Prxl2c:chr13:64290306	2
Extl3:chr14:65053907	2
Zkscan3:chr13:21389922	2
Mier1:chr4:103165420	2
Tef:chr15:81819284	2
Mapk1ip1l:chr14:47322414	2
Slc35e1:chr8:72482234	2
Eapp:chr12:54672286	2
Mapk6:chr9:75387202	2
Trim12c:chr7:104339032	2
Ro60:chr1:143755342	2
Eapp:chr12:54672262	2
Arsa:chr15:89472650	2
Gm19951:chr12:99645433	2
Pxmp4:chr2:154587160	2
Ovca2:chr11:75176346	2
Hmg20a:chr9:56491764	2
Pxdn:chr12:30017480	2
Hdlbp:chr1:93440783	2
Dennd1c:chr17:57069689	2
Fubp3:chr2:31615894	2
Laptm5:chr4:130934779	2
Efr3a:chr15:65873340	2
Eln:chr5:134743416	2
Pank3:chr11:35789327	2
Hipk1:chr3:103740510	2
Tead1:chr7:112903440	2
Dusp11:chr6:85955371	2
Heatr3:chr8:88171155	2
Shfl:chr9:20870401	2
Car5b:chrX:163977961	2
2900026A02Rik:chr5:113088008	2
Lox:chr18:52517277	2
Colec12:chr18:9882338	2
Ndnf:chr6:65710764	2
Samd5:chr10:9628248	2
Kcnk6:chr7:29222822	2
Isg20l2:chr3:87940165	2
Pxmp4:chr2:154586610	2
Szrd1:chr4:141113161	2
Rnf168:chr16:32300361	2
Galnt2l:chr8:123462807	2
Nras:chr3:103066725	2
Ebna1bp2:chr4:118627116	2
Agl:chr3:116744097	2
Gm37494:chr7:39569477	2
Mdc1:chr17:35858957	2
Fam214b:chr4:43032664	2
Ovca2:chr11:75177367	2
Isg20l2:chr3:87940164	2
9930104L06Rik:chr4:124944301	2
Cep68:chr11:20228606	2
Eapp:chr12:54672398	2
Gsta3:chr1:21263426	2
Lamc1:chr1:153219407	2
Nol10:chr12:17429808	2
Ovca2:chr11:75176340	2
Ndnf:chr6:65710755	2
Ttyh3:chr5:140621066	2
Plin3:chr17:56279436	2
Sfxn2:chr19:46595666	2
Pla2g15:chr8:106163970	2
Lix1l:chr3:96625806	2
Isg20l2:chr3:87940376	2
Slc22a23:chr13:34195355	2
Cox14:chr15:99728210	2
Nkx2-1:chr12:56532900	2
Deptor:chr15:55255312	2
Nras:chr3:103067322	2
Dnajc1:chr2:18215394	2
Ndnf:chr6:65710761	2
Tmem98:chr11:80821626	2
Spcs3:chr8:54521493	2
Dagla:chr19:10245733	2
Acp2:chr2:91213284	2
Cldn12:chr5:5507044	2
Rnf11:chr4:109453271	2
Limd2:chr11:106157778	2
Kcnk6:chr7:29223123	2
Wdtc1:chr4:133293301	2
Ikbip:chr10:91097728	2
Ube2l6:chr2:84809405	2
Gm49320:chr8:4247385	2
Fnbp1:chr2:31044449	2
Rab3d:chr9:21907843	2
Kidins220:chr12:25054650	2
Rpa1:chr11:75300618	2
Sppl2a:chr2:126892804	2
Rragd:chr4:33020450	2
Bcl2l11:chr2:128160335	2
Gda:chr19:21393919	2
Cdh1:chr8:106668722	2
Lamc2:chr1:153133613	2
Spock2:chr10:60133920	2
Rpl7l1:chr17:46774930	2
Rap2c:chrX:51004898	2
Ly6d:chr15:74762243	2
Ankrd28:chr14:31700920	2
Pcdhgc5:chr18:37840667	2
Slc44a1:chr4:53565545	2
Mrpl24:chr3:87921469	2
Ski:chr4:155154453	2
Deptor:chr15:55257996	2
Atp13a2:chr4:141002917	2
Csnk2a1:chr2:152273022	2
Slc44a1:chr4:53565891	2
Rac2:chr15:78559909	2
2610002M06Rik:chrX:107784379	2
Arcn1:chr9:44742487	2
Vamp4:chr1:162598135	2
Trem1:chr17:48246325	2
Thap2:chr10:115369389	2
Ndnf:chr6:65710685	2
Mgat4a:chr1:37443158	2
Gnl3l:chrX:150984585	2
Mmgt1:chrX:56586285	2
Usp45:chr4:21834783	2
Fitm2:chr2:163468886	2
Slfn5:chr11:82963634	2
Slc37a1:chr17:31350226	2
Slfn5:chr11:82963205	2
Dffa:chr4:149118197	2
Gbp10:chr5:105216972	2
Uvssa:chr5:33415937	2
Trim12a:chr7:104308106	2
Lamp2:chrX:38405342	2
Mrpl24:chr3:87921451	2
Eapp:chr12:54671713	2
Sult5a1:chr8:123152792	2
Tifa:chr3:127797571	2
Rel:chr11:23737395	2
Glis2:chr16:4615112	2
Septin8:chr11:53541458	2
Ap1s1:chr5:137035510	2
Zbtb4:chr11:69783131	2
Serping1:chr2:84768049	2
Dennd1c:chr17:57069673	2
Mfap1a:chr2:121492795	2
Mdc1:chr17:35858605	2
Ankrd28:chr14:31700626	2
Atl3:chr19:7535531	2
Cdk13:chr13:17804156	2
Acp2:chr2:91213288	2
Dnajc18:chr18:35674533	2
Acox1:chr11:116173357	2
Rab27a:chr9:73097289	2
Fam32a:chr8:72223594	2
Atl3:chr19:7535571	2
Plek:chr11:16973049	2
Mfap1a:chr2:121492422	2
Agl:chr3:116744084	2
Mrpl36:chr13:73331914	2
Zbtb7b:chr3:89379236	2
Pdlim7:chr13:55500986	2
Ankrd28:chr14:31700661	2
Neu1:chr17:34935174	2
Mapk1ip1l:chr14:47322401	2
Slfn5:chr11:82962584	2
Gabpb2:chr3:95186187	2
Cbfa2t2:chr2:154537909	2
Zc3h7a:chr16:11143727	2
Pxdn:chr12:30015909	2
Abhd2:chr7:79360848	2
Ttyh3:chr5:140622619	2
Desi1:chr15:81993604	2
Fnbp1:chr2:31030932	2
Dnajc18:chr18:35674353	2
Tmem250-ps:chr2:26137972	2
Apobec3:chr15:79907541	2
Zfp651:chr9:121768700	2
Ndnf:chr6:65710751	2
Col23a1:chr11:51581241	2
Tfe3:chrX:7774664	2
Icam1:chr9:21020912	2
Pank3:chr11:35786841	2
Xpnpep3:chr15:81454964	2
Slc36a1:chr11:55235520	2
N4bp2l2:chr5:150640553	2
Coro7:chr16:4626376	2
Slc7a2:chr8:40920522	2
Cds2:chr2:132309884	2
Sppl2a:chr2:126892919	2
Lipg:chr18:74940846	2
N4bp2l2:chr5:150640556	2
Cbx6:chr15:79826435	2
Tmem245:chr4:56872579	2
Dnase2a:chr8:84911356	2
Nek7:chr1:138486875	2
Dnase2a:chr8:84911165	2
Haus2:chr2:120620618	2
Tbce:chr13:14001548	2
Slc35e1:chr8:72482673	2
Fam78a:chr2:32068097	2
Arhgef10:chr8:15000823	2
Lactb2:chr1:13625738	2
Ralgapb:chr2:158496385	2
Mob3a:chr10:80685943	2
Pmpca:chr2:26396022	2
Pmpca:chr2:26396546	2
Mxd4:chr5:34176774	2
Lix1l:chr3:96624803	2
Rpa1:chr11:75300999	2
Col4a5:chrX:141644841	2
Exoc4:chr6:33972585	2
Btaf1:chr19:37012286	2
Son:chr16:91655620	2
Slc35e1:chr8:72482538	2
Icmt:chr4:152305874	2
Gabpb2:chr3:95184249	2
Ccser2:chr14:36876234	2
Rpsa-ps10:chr3:150073177	2
Ovca2:chr11:75176344	2
Bmp2k:chr5:97068696	2
Tubb6:chr18:67402417	2
Fnbp1:chr2:31030364	2
Malt1:chr18:65477099	2
Kcnk6:chr7:29223144	2
Ap2a2:chr7:141632474	2
Slc25a51:chr4:45397490	2
Sppl2a:chr2:126891471	2
Gm5881:chr6:96033202	2
Isg20l2:chr3:87939418	2
Lactb2:chr1:13625819	2
Dnajc18:chr18:35674343	2
Npc2:chr12:84762323	2
Evi5:chr5:107746891	2
Fnbp1:chr2:31032736	2
Prkar1b:chr5:139017873	2
Nup155:chr15:8159489	2
Rab43:chr6:87789544	2
Rab35:chr5:115646668	2
Urm1:chr2:29843864	2
Apobec1:chr6:122578496	2
Trappc5:chr8:3679970	2
Dnajc1:chr2:18215302	2
Pih1d1:chr7:45156074	2
Slc26a2:chr18:61195563	2
Stxbp2:chr8:3643271	2
2610002M06Rik:chrX:107784363	2
Cpne1:chr2:156072264	2
Col4a3:chr1:82716158	2
Tut7:chr13:59819826	2
Dnajc18:chr18:35672446	2
Rab8b:chr9:66844521	2
Colec12:chr18:9882421	2
Hip1:chr5:135408855	2
Agps:chr2:75928341	2
Slfn5:chr11:82963501	2
H2-T24:chr17:36006467	2
Tent5c:chr3:100468785	2
Vhl:chr6:113630105	2
Ovca2:chr11:75177459	2
Tanc2:chr11:105928080	2
Gnl3l:chrX:150984264	2
Usp45:chr4:21834817	2
Csf2rb:chr15:78350277	2
Klhl24:chr16:20124383	2
Rap2c:chrX:51004526	2
Snx30:chr4:59833976	2
Scarb1:chr5:125283972	2
Zyg11b:chr4:108230876	2
Furin:chr7:80390142	2
Lactb2:chr1:13625741	2
Bmpr2:chr1:59874223	2
Itsn2:chr12:4676237	2
Il7r:chr15:9507351	2
Usb1:chr8:95346963	2
Slc7a2:chr8:40920562	2
Malt1:chr18:65478448	2
Sod2:chr17:13019972	2
Trp53inp1:chr4:11171092	2
Haus2:chr2:120620614	2
Lactb2:chr1:13625722	2
Mfap3:chr11:57533209	2
Supt7l:chr5:31515173	2
Med14:chrX:12687160	2
Cadm4:chr7:24503567	2
Slfn5:chr11:82962655	2
Trim12c:chr7:104339062	2
Hacd3:chr9:64987584	2
Gnl3l:chrX:150983815	2
Adarb1:chr10:77314667	2
Adarb1:chr10:77314680	2
Ctcf:chr8:105681844	2
Atf7:chr15:102529238	2
Rab1b:chr19:5099790	2
Dhcr24:chr4:106588571	2
Zbtb4:chr11:69781425	2
Stxbp2:chr8:3643285	2
Malt1:chr18:65477128	2
Dnase2a:chr8:84911198	2
Kcnk6:chr7:29222863	2
Arf3:chr15:98737112	2
Arid4a:chr12:71098211	2
Tent5c:chr3:100468784	2
H2-T24:chr17:36006441	2
4933434E20Rik:chr3:90060623	2
Haus2:chr2:120620270	2
Tob2:chr15:81849480	2
Zyg11b:chr4:108230948	2
Blcap:chr2:157558140	2
Rpa1:chr11:75300631	2
Eapp:chr12:54672253	2
Ankfy1:chr11:72768290	2
Fitm2:chr2:163467539	2
Rnf4:chr5:34351582	2
Rpa1:chr11:75300558	2
Bcl2l11:chr2:128160349	2
Ccnd2:chr6:127130223	2
2610002M06Rik:chrX:107787094	2
H2-T24:chr17:36006440	2
Gsta3:chr1:21263385	2
Purb:chr11:6468175	2
Dnajc18:chr18:35674366	2
Hspa4l:chr3:40793194	2
Ptgr2:chr12:84314356	2
Ppp1r15b:chr1:133137165	2
Gnl3l:chrX:150983816	2
Ankrd28:chr14:31700648	2
Otud7b:chr3:96160141	2
Ankfy1:chr11:72770169	2
Sntb2:chr8:107018215	2
Prxl2c:chr13:64290308	2
Nup155:chr15:8158190	2
Wdr33:chr18:31820336	2
Cfap97:chr8:46193573	2
Bmpr2:chr1:59874872	2
Csf2rb2:chr15:78284507	2
Ssu72:chr4:155716521	2
Ids:chrX:70343853	2
Cbfa2t2:chr2:154537930	2
Cdc42se2:chr11:54718417	2
Pag1:chr3:9692525	2
Abhd2:chr7:79360823	2
Cds2:chr2:132309863	2
Sdc3:chr4:130823469	2
Rab8a:chr8:72180552	2
Gm20537:chr9:88453465	2
Spag9:chr11:94122232	2
Alas1:chr9:106240842	2
Ube2d3:chr3:135466004	2
Tead1:chr7:112901138	2
Slfn2:chr11:83069430	2
Cds2:chr2:132309848	2
Fam20b:chr1:156680558	2
Lix1l:chr3:96624316	2
Wapl:chr14:34747160	2
Slc7a2:chr8:40920246	2
Ggps1:chr13:14053441	2
Abhd2:chr7:79360745	2
Trim12c:chr7:104339357	2
Selenon:chr4:134540901	2
Gm13192:chr2:4959590	2
Dnajc1:chr2:18214661	2
Cldn18:chr9:99689852	2
