# Supplementary material for: Host A-to-I RNA editing signatures in intracellular bacterial and single-strand RNA viral infections
Source: Front Immunol. 2023 Apr 4;14:1121096. doi: 10.3389/fimmu.2023.1121096 (PMC10112020; doi:10.3389/fimmu.2023.1121096)
Supplement: Supplementary file 7 [file Table_3.xlsx]

## Sheet: sheet1
Table S3. GO terms shared in at least two IBP pneumonia
Description	GeneRatio	pvalue	Count	Type	Genes
cellular response to hypoxia	3/131	0.000174609	3	Lung_ M. tuberculosis _H37Rv_A	NDNF;LIMD1;HIPK2
cellular response to decreased oxygen levels	2/69	0.00154279	2	Lung_ M. tuberculosis _H38Rv_A	NDNF;HIPK2
protein transport	3/369	0.0034952	3	Lung_ M. tuberculosis _H39Rv_A	CALCRL;RAB14;CANX
PML body organization	1/5	0.00424314	1	Lung_ M. tuberculosis _H40Rv_A	HIPK2
phosphorylation	3/400	0.00438296	3	Lung_ M. tuberculosis _H41Rv_A	PANK3;LIMD1;HIPK2
calcitonin family receptor signaling pathway	1/7	0.00593566	1	Lung_ M. tuberculosis _H42Rv_A	CALCRL
vascular wound healing	1/7	0.00593566	1	Lung_ M. tuberculosis _H43Rv_A	NDNF
receptor-mediated endocytosis	2/143	0.00643496	2	Lung_ M. tuberculosis _H44Rv_A	CALCRL;CANX
osteoblast development	1/8	0.00678091	1	Lung_ M. tuberculosis _H45Rv_A	LIMD1
regulation of signal transduction by p53 class mediator	2/156	0.00761316	2	Lung_ M. tuberculosis _H46Rv_A	RPA1;HIPK2
phosphatidylglycerol biosynthetic process	1/9	0.00762547	1	Lung_ M. tuberculosis _H47Rv_A	CDS2
lipid droplet formation	1/10	0.00846937	1	Lung_ M. tuberculosis _H48Rv_A	CDS2
DNA damage response, signal transduction by p53 class mediator resulting in transcription of p21 class mediator	1/10	0.00846937	1	Lung_ M. tuberculosis _H49Rv_A	HIPK2
peptidyl-serine modification	2/169	0.00888164	2	Lung_ M. tuberculosis _H50Rv_A	NDNF;HIPK2
purine nucleoside bisphosphate biosynthetic process	1/11	0.00931258	1	Lung_ M. tuberculosis _H51Rv_A	PANK3
positive regulation of posttranscriptional gene silencing	1/11	0.00931258	1	Lung_ M. tuberculosis _H52Rv_A	LIMD1
angiogenesis involved in wound healing	1/11	0.00931258	1	Lung_ M. tuberculosis _H53Rv_A	NDNF
coenzyme A biosynthetic process	1/11	0.00931258	1	Lung_ M. tuberculosis _H54Rv_A	PANK3
DNA damage response, signal transduction resulting in transcription	1/11	0.00931258	1	Lung_ M. tuberculosis _H55Rv_A	HIPK2
ribonucleoside bisphosphate biosynthetic process	1/11	0.00931258	1	Lung_ M. tuberculosis _H56Rv_A	PANK3
interleukin-35-mediated signaling pathway	1/11	0.00931258	1	Lung_ M. tuberculosis _H57Rv_A	CANX
glycerophospholipid biosynthetic process	2/177	0.00970629	2	Lung_ M. tuberculosis _H58Rv_A	RAB14;CDS2
nuclear body organization	1/12	0.0101551	1	Lung_ M. tuberculosis _H59Rv_A	HIPK2
P-body assembly	1/12	0.0101551	1	Lung_ M. tuberculosis _H60Rv_A	LIMD1
phagolysosome assembly	1/12	0.0101551	1	Lung_ M. tuberculosis _H61Rv_A	RAB14
negative regulation of hippo signaling	1/13	0.010997	1	Lung_ M. tuberculosis _H62Rv_A	LIMD1
coenzyme A metabolic process	1/14	0.0118382	1	Lung_ M. tuberculosis _H63Rv_A	PANK3
interleukin-27-mediated signaling pathway	1/15	0.0126787	1	Lung_ M. tuberculosis _H64Rv_A	CANX
Golgi to endosome transport	1/16	0.0135186	1	Lung_ M. tuberculosis _H65Rv_A	RAB14
DNA unwinding involved in DNA replication	1/16	0.0135186	1	Lung_ M. tuberculosis _H66Rv_A	RPA1
phosphate-containing compound metabolic process	2/212	0.0136969	2	Lung_ M. tuberculosis _H67Rv_A	PANK3;LIMD1
nitric oxide mediated signal transduction	1/18	0.0151962	1	Lung_ M. tuberculosis _H68Rv_A	NDNF
regulation of hippo signaling	1/20	0.0168712	1	Lung_ M. tuberculosis _H69Rv_A	LIMD1
post-transcriptional gene silencing by RNA	1/20	0.0168712	1	Lung_ M. tuberculosis _H70Rv_A	LIMD1
intrinsic apoptotic signaling pathway in response to DNA damage by p53 class mediator	1/21	0.0177077	1	Lung_ M. tuberculosis _H71Rv_A	HIPK2
error-prone translesion synthesis	1/21	0.0177077	1	Lung_ M. tuberculosis _H72Rv_A	RPA1
positive regulation of purine nucleotide metabolic process	1/21	0.0177077	1	Lung_ M. tuberculosis _H73Rv_A	PRXL2C
nucleotide-excision repair, DNA incision, 3'-to lesion	1/21	0.0177077	1	Lung_ M. tuberculosis _H74Rv_A	RPA1
nucleotide-excision repair, preincision complex stabilization	1/21	0.0177077	1	Lung_ M. tuberculosis _H75Rv_A	RPA1
positive regulation of glycolytic process	1/21	0.0177077	1	Lung_ M. tuberculosis _H76Rv_A	PRXL2C
error-free translesion synthesis	1/22	0.0185435	1	Lung_ M. tuberculosis _H77Rv_A	RPA1
lipid droplet organization	1/22	0.0185435	1	Lung_ M. tuberculosis _H78Rv_A	CDS2
positive regulation of carbohydrate metabolic process	1/24	0.0202132	1	Lung_ M. tuberculosis _H79Rv_A	PRXL2C
positive regulation of cellular response to transforming growth factor beta stimulus	1/24	0.0202132	1	Lung_ M. tuberculosis _H80Rv_A	HIPK2
nucleotide-excision repair, DNA gap filling	1/24	0.0202132	1	Lung_ M. tuberculosis _H81Rv_A	RPA1
positive regulation of transforming growth factor beta receptor signaling pathway	1/24	0.0202132	1	Lung_ M. tuberculosis _H82Rv_A	HIPK2
phosphatidylglycerol metabolic process	1/25	0.021047	1	Lung_ M. tuberculosis _H83Rv_A	CDS2
clathrin-dependent endocytosis	1/26	0.0218802	1	Lung_ M. tuberculosis _H84Rv_A	CANX
negative regulation of endothelial cell apoptotic process	1/27	0.0227126	1	Lung_ M. tuberculosis _H85Rv_A	NDNF
positive regulation of gene silencing by miRNA	1/27	0.0227126	1	Lung_ M. tuberculosis _H86Rv_A	LIMD1
telomere maintenance via telomerase	1/29	0.0243756	1	Lung_ M. tuberculosis _H87Rv_A	RPA1
nucleotide-excision repair, preincision complex assembly	1/29	0.0243756	1	Lung_ M. tuberculosis _H88Rv_A	RPA1
mismatch repair	1/29	0.0243756	1	Lung_ M. tuberculosis _H89Rv_A	RPA1
chondroitin sulfate metabolic process	1/30	0.0252061	1	Lung_ M. tuberculosis _H90Rv_A	NDNF
RNA-dependent DNA biosynthetic process	1/30	0.0252061	1	Lung_ M. tuberculosis _H91Rv_A	RPA1
peptide cross-linking	1/31	0.0260359	1	Lung_ M. tuberculosis _H92Rv_A	NDNF
negative regulation of osteoblast differentiation	1/31	0.0260359	1	Lung_ M. tuberculosis _H93Rv_A	LIMD1
gene silencing by miRNA	1/32	0.026865	1	Lung_ M. tuberculosis _H94Rv_A	LIMD1
positive regulation of ATP metabolic process	1/33	0.0276935	1	Lung_ M. tuberculosis _H95Rv_A	PRXL2C
synaptic vesicle recycling	1/34	0.0285214	1	Lung_ M. tuberculosis _H96Rv_A	CANX
protein localization to chromosome	1/34	0.0285214	1	Lung_ M. tuberculosis _H97Rv_A	RPA1
smoothened signaling pathway	1/35	0.0293485	1	Lung_ M. tuberculosis _H98Rv_A	HIPK2
telomere maintenance via telomere lengthening	1/36	0.030175	1	Lung_ M. tuberculosis _H99Rv_A	RPA1
regulation of embryonic development	1/36	0.030175	1	Lung_ M. tuberculosis _H100Rv_A	RAB14
negative regulation of epithelial cell apoptotic process	1/37	0.0310008	1	Lung_ M. tuberculosis _H101Rv_A	NDNF
regulation of ubiquitin-dependent protein catabolic process	1/42	0.0351201	1	Lung_ M. tuberculosis _H102Rv_A	HIPK2
translesion synthesis	1/42	0.0351201	1	Lung_ M. tuberculosis _H103Rv_A	RPA1
regulation of cell-substrate adhesion	1/43	0.035942	1	Lung_ M. tuberculosis _H104Rv_A	NDNF
DNA synthesis involved in DNA repair	1/43	0.035942	1	Lung_ M. tuberculosis _H105Rv_A	RPA1
regulation of endothelial cell apoptotic process	1/44	0.0367632	1	Lung_ M. tuberculosis _H106Rv_A	NDNF
establishment of protein localization to extracellular region	1/46	0.0384036	1	Lung_ M. tuberculosis _H107Rv_A	CANX
postreplication repair	1/46	0.0384036	1	Lung_ M. tuberculosis _H108Rv_A	RPA1
purine ribonucleotide biosynthetic process	1/48	0.0400415	1	Lung_ M. tuberculosis _H109Rv_A	PANK3
receptor internalization	1/49	0.0408594	1	Lung_ M. tuberculosis _H110Rv_A	CALCRL
intrinsic apoptotic signaling pathway in response to DNA damage	1/51	0.0424933	1	Lung_ M. tuberculosis _H111Rv_A	HIPK2
negative regulation of BMP signaling pathway	1/52	0.0433092	1	Lung_ M. tuberculosis _H112Rv_A	HIPK2
endocytic recycling	1/52	0.0433092	1	Lung_ M. tuberculosis _H113Rv_A	RAB14
transmembrane receptor protein tyrosine kinase signaling pathway	2/404	0.0453246	2	Lung_ M. tuberculosis _H114Rv_A	RAB14;HNRNPH1
interstrand cross-link repair	1/55	0.0457532	1	Lung_ M. tuberculosis _H115Rv_A	RPA1
eye development	1/58	0.0481913	1	Lung_ M. tuberculosis _H116Rv_A	HIPK2
positive regulation of protein binding	1/58	0.0481913	1	Lung_ M. tuberculosis _H117Rv_A	HIPK2
receptor metabolic process	1/58	0.0481913	1	Lung_ M. tuberculosis _H118Rv_A	CALCRL
organelle organization	2/420	0.0486043	2	Lung_ M. tuberculosis _H119Rv_A	RAB14;LIMD1
organelle assembly	2/425	0.049647	2	Lung_ M. tuberculosis _H120Rv_A	LIMD1;CDS2
neutrophil activation involved in immune response	38/485	5.1828e-07	38	Lung_ M. tuberculosis _H37Rv_B	PIGR;PYGB;GHDC;B4GALT1;RAB3D;FGL2;STXBP2;CTSZ;IQGAP1;MAGT1;ITGAL;AP2A2;NCSTN;NRAS;LAMP1;GM2A;LAMP2;NEU1;TIMP2;STOM;CPNE3;ARSB;CAP1;CD93;AGL;RAB27A;CYBB;TNFRSF1B;IGF2R;RAP2C;FGR;TSPAN14;RAB14;NPC2;PADI2;DNASE1L3;PAFAH1B2;VCL
neutrophil degranulation	37/481	1.13818e-06	37	Lung_ M. tuberculosis _H38Rv_B	PIGR;PYGB;GHDC;B4GALT1;RAB3D;FGL2;STXBP2;CTSZ;IQGAP1;MAGT1;ITGAL;AP2A2;NCSTN;NRAS;LAMP1;GM2A;LAMP2;NEU1;TIMP2;STOM;CPNE3;ARSB;CAP1;CD93;AGL;RAB27A;CYBB;TNFRSF1B;IGF2R;RAP2C;FGR;TSPAN14;RAB14;NPC2;PADI2;PAFAH1B2;VCL
neutrophil mediated immunity	37/488	1.60316e-06	37	Lung_ M. tuberculosis _H39Rv_B	PIGR;PYGB;GHDC;B4GALT1;RAB3D;FGL2;STXBP2;CTSZ;IQGAP1;MAGT1;ITGAL;AP2A2;NCSTN;NRAS;LAMP1;GM2A;LAMP2;NEU1;TIMP2;STOM;CPNE3;ARSB;CAP1;CD93;AGL;RAB27A;CYBB;TNFRSF1B;IGF2R;RAP2C;FGR;TSPAN14;RAB14;NPC2;PADI2;PAFAH1B2;VCL
extracellular matrix organization	25/300	1.63879e-05	25	Lung_ M. tuberculosis _H40Rv_B	COL18A1;ECM2;ITGB5;COL12A1;SERPINE1;HTRA1;LAMC2;FURIN;NDNF;LAMC1;NID1;ITGAL;CTSL;CDH1;SPOCK2;SH3PXD2B;DAG1;TIMP2;BGN;MMP14;PXDN;COL4A3;LCP1;P4HB;AGRN
cytosolic transport	14/116	2.3122e-05	14	Lung_ M. tuberculosis _H41Rv_B	SPAG9;SYS1;SORT1;LAPTM5;VPS26A;LAMP1;RAB14;TBC1D5;ANKFY1;CORO7;EVI5;RAB6B;YKT6;VAMP3
regulation of cell migration	30/408	2.76624e-05	30	Lung_ M. tuberculosis _H42Rv_B	SERPINE2;ZMYND8;SERPINE1;LAMC2;CDH1;NKX2-1;DAG1;FLNA;PLXNA1;PHACTR1;CPNE3;ARSB;SPAG9;DUSP3;YTHDF3;IGFBP5;STAT3;SEMA4F;SOD2;SORL1;RAP2C;FGR;MMP14;CXCL12;SMO;PLXNB2;NF2;AMOTL1;SGK1;VCL
cellular protein localization	26/329	2.80343e-05	26	Lung_ M. tuberculosis _H43Rv_B	ARF3;RAB1A;COPA;RAB1B;STXBP2;VPS26A;BICD2;RAB43;SH3PXD2B;TMED3;FLNA;EVI5;RAB6B;TMED4;RABGAP1L;SEPTIN2;COG3;LAPTM5;WIPI2;ARCN1;SEPTIN8;EHD1;RAB14;TBC1D5;RRAGD;VCL
intracellular protein transport	26/336	4.00738e-05	26	Lung_ M. tuberculosis _H44Rv_B	ARF3;RAB1A;COPA;RAB1B;STXBP2;VPS26A;RAB43;LMAN1;LAMP2;TMED3;CHP1;EVI5;RAB6B;TMED4;NUP214;RABGAP1L;NUP155;DESI1;STAT3;LAPTM5;XPO7;SORL1;ARCN1;EHD1;RAB14;TBC1D5
protein maturation	12/97	6.8686e-05	12	Lung_ M. tuberculosis _H45Rv_B	CPM;ISCA1;NCSTN;MMP14;CCS;TSPAN14;CPD;XPNPEP3;ECE1;FURIN;NAA15;SORL1
protein transport	27/369	7.48066e-05	27	Lung_ M. tuberculosis _H46Rv_B	ARF3;RAB1A;COPA;SYS1;CALCRL;RAB3D;RAB1B;STXBP2;VPS26A;CLU;RAB43;LAMP2;TMED3;EVI5;RAB6B;SPTBN1;RAB8A;RAB8B;TMED4;RABGAP1L;LAPTM5;ARCN1;RAB11B;EHD1;RAB14;TBC1D5;CANX
retrograde vesicle-mediated transport, Golgi to endoplasmic reticulum	11/85	9.05895e-05	11	Lung_ M. tuberculosis _H47Rv_B	ARF3;RAB1A;COPA;KDELR1;RAB1B;COG3;TMED3;RAB6B;BICD2;ATP9A;ARCN1
regulation of endopeptidase activity	10/71	9.12669e-05	10	Lung_ M. tuberculosis _H48Rv_B	PSMA3;NCSTN;SERPINE2;SPOCK2;SERPINE1;TIMP2;SERPING1;SERPINB9;FURIN;ATP13A2
response to misfolded protein	4/9	0.000120081	4	Lung_ M. tuberculosis _H49Rv_B	ATXN3;DNAJB12;CLU;DNAJC18
protein-containing complex assembly	21/267	0.000172415	21	Lung_ M. tuberculosis _H50Rv_B	ANKRD28;KMT2D;RAB1A;NIFK;WIPF1;CSNK1A1;RAB1B;CTSZ;TRAPPC5;DNAJB12;LAMC1;SMARCA4;LMAN1;CXCL12;PPP6R1;SH3PXD2B;CAPZA2;FADD;TEAD1;VAMP3;BOK
protein localization to membrane	17/195	0.000210918	17	Lung_ M. tuberculosis _H51Rv_B	SH3GLB1;PIGR;NUP155;RAB3D;ITGAL;RAB11B;EHD1;EFR3A;TSPAN14;NPC1;CDH1;SH3PXD2B;FLNA;AGRN;SPTBN1;RAB8A;RAB8B
extracellular structure organization	18/216	0.000243648	18	Lung_ M. tuberculosis _H52Rv_B	COL18A1;ECM2;ITGB5;SERPINE1;BGN;LAMC2;FURIN;NDNF;LAMC1;NID1;ITGAL;MMP14;CDH1;SPOCK2;PXDN;COL4A3;DAG1;AGRN
external encapsulating structure organization	18/217	0.000257875	18	Lung_ M. tuberculosis _H53Rv_B	COL18A1;ECM2;ITGB5;SERPINE1;BGN;LAMC2;FURIN;NDNF;LAMC1;NID1;ITGAL;MMP14;CDH1;SPOCK2;PXDN;COL4A3;DAG1;AGRN
striated muscle cell differentiation	5/19	0.000278149	5	Lung_ M. tuberculosis _H54Rv_B	KDM6B;SKI;SORT1;SDC1;PLD3
regulation of endocytic recycling	4/11	0.000298621	4	Lung_ M. tuberculosis _H55Rv_B	EHD1;SORL1;ATP9A;RAB11B
Golgi to lysosome transport	4/11	0.000298621	4	Lung_ M. tuberculosis _H56Rv_B	LAMP1;SORT1;LAPTM5;ANKFY1
regulation of receptor catabolic process	3/5	0.000320951	3	Lung_ M. tuberculosis _H57Rv_B	MTMR2;DTX3L;LAPTM5
negative regulation of plasminogen activation	3/5	0.000320951	3	Lung_ M. tuberculosis _H58Rv_B	SERPINE2;CTSZ;SERPINE1
neutral lipid catabolic process	3/5	0.000320951	3	Lung_ M. tuberculosis _H59Rv_B	ABHD12;LYPLA2;ABHD2
chondroitin sulfate metabolic process	6/30	0.000342435	6	Lung_ M. tuberculosis _H60Rv_B	CHPF;CHST11;BGN;IDS;NDNF;ARSB
protein targeting to lysosome	5/20	0.00036105	5	Lung_ M. tuberculosis _H61Rv_B	LAMP2;LAPTM5;M6PR;CLU;SORL1
autophagosome organization	8/56	0.000414309	8	Lung_ M. tuberculosis _H62Rv_B	RAB43;ATG3;GABARAPL2;RAB1A;MAP1LC3A;RAB1B;ATP13A2;WIPI2
glycosaminoglycan catabolic process	8/56	0.000414309	8	Lung_ M. tuberculosis _H63Rv_B	SDC4;SDC3;BGN;CHP1;IDS;SDC1;AGRN;ARSB
positive regulation of cholesterol storage	3/6	0.00062645	3	Lung_ M. tuberculosis _H64Rv_B	EHD1;SCARB1;LPL
protein processing	11/106	0.000640917	11	Lung_ M. tuberculosis _H65Rv_B	CPM;SPCS3;NCSTN;MMP14;CTSL;CPD;XPNPEP3;C1RL;ECE1;FURIN;SPPL3
autophagosome maturation	6/34	0.000694988	6	Lung_ M. tuberculosis _H66Rv_B	GABARAPL2;MAP1LC3A;LAMP2;LIX1L;WIPI2;CALM1
receptor-mediated endocytosis	13/143	0.000768459	13	Lung_ M. tuberculosis _H67Rv_B	COLEC12;SCARB1;CALCRL;SFTPD;M6PR;AP2A2;SORL1;IGF2R;DNM1;CTSL;CANX;AP1S1;PDLIM7
endoplasmic reticulum to Golgi vesicle-mediated transport	15/185	0.0010338	15	Lung_ M. tuberculosis _H68Rv_B	RAB1A;COPA;ATL3;KDELR1;RAB1B;COG3;TRAPPC5;CTSZ;ARCN1;LMAN1;CAPZA2;TMED3;YKT6;SPTBN1;TMED4
glycosaminoglycan biosynthetic process	10/97	0.00117404	10	Lung_ M. tuberculosis _H69Rv_B	B4GALT1;CHPF;SDC4;CHST11;B3GAT3;SDC3;BGN;SDC1;AGRN;ST3GAL1
cellular component disassembly	8/66	0.0012629	8	Lung_ M. tuberculosis _H70Rv_B	MMP14;CTSL;SH3PXD2B;TIMP2;HTRA1;FURIN;LAMC1;LCP1
extracellular matrix disassembly	8/66	0.0012629	8	Lung_ M. tuberculosis _H71Rv_B	MMP14;CTSL;SH3PXD2B;TIMP2;HTRA1;FURIN;LAMC1;LCP1
regulation of cholesterol storage	4/16	0.0014476	4	Lung_ M. tuberculosis _H72Rv_B	EHD1;SCARB1;LPL;NR1H3
Golgi to endosome transport	4/16	0.0014476	4	Lung_ M. tuberculosis _H73Rv_B	SYS1;RAB14;SORT1;CORO7
regulation of intracellular transport	6/39	0.00147042	6	Lung_ M. tuberculosis _H74Rv_B	NUP214;LAMP1;ATP13A2;LCP1;ATP9A;RAB11B
positive regulation of endocytic recycling	3/8	0.00167083	3	Lung_ M. tuberculosis _H75Rv_B	EHD1;AKAP5;SORL1
protein localization to lysosome	5/28	0.0018482	5	Lung_ M. tuberculosis _H76Rv_B	LAPTM5;M6PR;GLMP;ATP13A2;SORL1
regulation of protein dephosphorylation	6/41	0.0019188	6	Lung_ M. tuberculosis _H77Rv_B	PPP1R16B;PPP6R1;PPP1R7;ENSA;CALM1;SPPL3
retrograde transport, endosome to Golgi	9/88	0.00215749	9	Lung_ M. tuberculosis _H78Rv_B	SPAG9;LMAN1;TBC1D5;ANKFY1;VPS26A;EVI5;RAB6B;YKT6;VAMP3
protein localization to organelle	12/142	0.00225468	12	Lung_ M. tuberculosis _H79Rv_B	EHD1;GABARAPL2;SYS1;LAMP1;LAMP2;COG3;RAB35;RPA1;TULP3;SORL1;TOR1AIP1;BICD2
membrane organization	17/242	0.00236829	17	Lung_ M. tuberculosis _H80Rv_B	SH3GLB1;HIP1;NUP155;FNBP1;SH3KBP1;M6PR;ARRB1;AP2A2;TOR1AIP1;IGF2R;DNM1;SLC2A8;NPC1;CHP1;IL7R;SPTBN1;VAMP3
negative regulation of cell adhesion	8/73	0.00242713	8	Lung_ M. tuberculosis _H81Rv_B	CDH1;ARHGDIA;SERPINE1;TBCD;PLXNA1;PLXNB2;NF2;CORO2B
regulation of histone H4 acetylation	3/9	0.00244621	3	Lung_ M. tuberculosis _H82Rv_B	PIH1D1;ARRB1;IWS1
glycerolipid catabolic process	4/19	0.0028543	4	Lung_ M. tuberculosis _H83Rv_B	ABHD12;LYPLA2;ABHD2;PNPLA6
positive regulation of cellular component biogenesis	9/92	0.00292836	9	Lung_ M. tuberculosis _H84Rv_B	SH3GLB1;BCL2L11;SMAD3;GNL3L;SDC4;PIH1D1;SDC1;ATP13A2;CLU
proteoglycan biosynthetic process	5/31	0.00295022	5	Lung_ M. tuberculosis _H85Rv_B	BMPR2;CHST11;B3GAT3;FAM20B;EXTL3
aminoglycan catabolic process	5/31	0.00295022	5	Lung_ M. tuberculosis _H86Rv_B	SDC4;SDC3;IDS;SDC1;AGRN
adherens junction assembly	3/10	0.00341101	3	Lung_ M. tuberculosis _H87Rv_B	TBCD;PAK2;VCL
alanine transport	3/10	0.00341101	3	Lung_ M. tuberculosis _H88Rv_B	SLC36A1;SLC6A6;SLC36A2
positive regulation of transcription of nucleolar large rRNA by RNA polymerase I	3/10	0.00341101	3	Lung_ M. tuberculosis _H89Rv_B	NCL;PIH1D1;SMARCA4
cellular response to misfolded protein	4/20	0.00347761	4	Lung_ M. tuberculosis _H90Rv_B	ATXN3;DERL1;DNAJB12;DNAJC18
regulation of vesicle-mediated transport	9/96	0.0039019	9	Lung_ M. tuberculosis _H91Rv_B	FGR;SCARB1;HIP1;SEPTIN2;RAB3D;RAB8A;ATP9A;RAB8B;RAB11B
negative regulation of cell motility	10/114	0.00390369	10	Lung_ M. tuberculosis _H92Rv_B	RAP2C;DUSP3;IGFBP5;CDH1;ZMYND8;SERPINE1;DAG1;NKX2-1;NF2;VCL
COPII vesicle coating	7/63	0.004133	7	Lung_ M. tuberculosis _H93Rv_B	ANKRD28;RAB1A;LMAN1;PPP6R1;RAB1B;CTSZ;TRAPPC5
vesicle coating	7/63	0.004133	7	Lung_ M. tuberculosis _H94Rv_B	ANKRD28;RAB1A;LMAN1;PPP6R1;RAB1B;CTSZ;TRAPPC5
vesicle targeting, rough ER to cis-Golgi	7/63	0.004133	7	Lung_ M. tuberculosis _H95Rv_B	ANKRD28;RAB1A;LMAN1;PPP6R1;RAB1B;CTSZ;TRAPPC5
regulation of lipoprotein lipase activity	4/21	0.00418732	4	Lung_ M. tuberculosis _H96Rv_B	SORT1;LPL;NR1H3;FURIN
positive regulation of lipid storage	4/21	0.00418732	4	Lung_ M. tuberculosis _H97Rv_B	EHD1;SCARB1;LPL;PLIN3
positive regulation of protein dephosphorylation	5/34	0.0044619	5	Lung_ M. tuberculosis _H98Rv_B	PPP1R16B;PPP1R15B;PPP1R7;CALM1;SPPL3
establishment of endothelial intestinal barrier	3/11	0.00457816	3	Lung_ M. tuberculosis _H99Rv_B	RAP2C;RAB1A;RAB1B
interleukin-35-mediated signaling pathway	3/11	0.00457816	3	Lung_ M. tuberculosis _H100Rv_B	CANX;STAT3;IL6ST
signal peptide processing	3/11	0.00457816	3	Lung_ M. tuberculosis _H101Rv_B	SPCS3;FURIN;SPPL3
positive regulation of posttranscriptional gene silencing	3/11	0.00457816	3	Lung_ M. tuberculosis _H102Rv_B	STAT3;LIMD1;PUM2
activation of cysteine-type endopeptidase activity involved in apoptotic process	8/81	0.00464046	8	Lung_ M. tuberculosis _H103Rv_B	CASP9;HIP1;SMAD3;COL4A3;TNFSF10;LAPTM5;FADD;BOK
acylglycerol catabolic process	5/35	0.00506953	5	Lung_ M. tuberculosis _H104Rv_B	ABHD12;LYPLA2;DAGLA;ABHD2;LPL
cellular response to nutrient levels	7/66	0.00535517	7	Lung_ M. tuberculosis _H105Rv_B	RPTOR;BMPR2;MAP1LC3A;LAMP2;RRAGD;LPL;WIPI2
cellular response to growth factor stimulus	12/158	0.00536839	12	Lung_ M. tuberculosis _H106Rv_B	EHD1;SMAD4;DSTYK;SMAD3;BMPR2;DUSP3;KIDINS220;RAB35;CPNE3;NDNF;IQGAP1;CRKL
macroautophagy	10/120	0.00560986	10	Lung_ M. tuberculosis _H107Rv_B	ATG3;GABARAPL2;MAP1LC3A;CSNK2A1;TBC1D5;LAMP2;LIX1L;PIP4K2B;ATP13A2;WIPI2
membrane protein ectodomain proteolysis	4/23	0.00588669	4	Lung_ M. tuberculosis _H108Rv_B	NCSTN;SPPL2A;DAG1;SPPL3
regulation of chromatin binding	3/12	0.00595872	3	Lung_ M. tuberculosis _H109Rv_B	BTAF1;DTX3L;WAPL
regulation of plasminogen activation	3/12	0.00595872	3	Lung_ M. tuberculosis _H110Rv_B	SERPINE2;CTSZ;SERPINE1
positive regulation of exocytosis	5/37	0.00645647	5	Lung_ M. tuberculosis _H111Rv_B	SDC4;RAB3D;RAB27A;SDC1;ATP13A2
cholesterol efflux	4/24	0.00688616	4	Lung_ M. tuberculosis _H112Rv_B	SCARB1;NPC1;SOAT1;NPC2
COPII-coated vesicle budding	7/70	0.00738286	7	Lung_ M. tuberculosis _H113Rv_B	ANKRD28;RAB1A;LMAN1;PPP6R1;RAB1B;CTSZ;TRAPPC5
chondroitin sulfate catabolic process	3/13	0.00756201	3	Lung_ M. tuberculosis _H114Rv_B	BGN;IDS;ARSB
glycosaminoglycan metabolic process	6/54	0.00774361	6	Lung_ M. tuberculosis _H115Rv_B	SDC4;B3GAT3;SDC3;IDS;SDC1;AGRN
cholesterol homeostasis	7/71	0.0079681	7	Lung_ M. tuberculosis _H116Rv_B	EHD1;SCARB1;NPC1;SOAT1;NPC2;LPL;NR1H3
post-Golgi vesicle-mediated transport	8/89	0.00814886	8	Lung_ M. tuberculosis _H117Rv_B	SYS1;RAB14;SORT1;EXOC4;AP1S1;ARRB1;CORO7;SORL1
protein import	8/89	0.00814886	8	Lung_ M. tuberculosis _H118Rv_B	NUP214;NUP155;HSPA4;LAMP2;STAT3;PXMP4;CLU;RAB8B
negative regulation of cysteine-type endopeptidase activity involved in apoptotic process	6/55	0.00846014	6	Lung_ M. tuberculosis _H119Rv_B	IGBP1;CSNK2A1;PIH1D1;DHCR24;PAK2;AQP1
sterol homeostasis	7/72	0.00858683	7	Lung_ M. tuberculosis _H120Rv_B	EHD1;SCARB1;NPC1;SOAT1;NPC2;LPL;NR1H3
positive regulation of intracellular protein transport	11/148	0.00877998	11	Lung_ M. tuberculosis _H121Rv_B	SH3GLB1;PPP3R1;SMAD3;PPP1R13B;CDH1;B3GAT3;CHP1;FLNA;AKAP5;SORL1;YWHAG
protein-containing complex disassembly	6/56	0.009223	6	Lung_ M. tuberculosis _H122Rv_B	GABARAPL2;MAP1LC3A;CSNK1A1;LAMP2;LIX1L;WIPI2
regulation of transcription of nucleolar large rRNA by RNA polymerase I	3/14	0.00939577	3	Lung_ M. tuberculosis _H123Rv_B	PIH1D1;NCL;SMARCA4
cellular protein metabolic process	23/417	0.0094388	23	Lung_ M. tuberculosis _H124Rv_B	MRPS17;ATG3;SLC34A2;ICMT;IGFBP5;RPL22;SFTPD;MRPL36;RPSA;FURIN;UBE2L6;CSF2RB;UBE2G2;LAMC1;MRPL24;SPPL3;SPCS3;NCSTN;MGAT4A;EIF4EBP2;IGFBP7;P4HB;ST3GAL1
Golgi organization	10/130	0.00968786	10	Lung_ M. tuberculosis _H125Rv_B	RAB43;RAB1A;LMAN1;FBXW8;ATL3;CSNK1A1;COG3;MYO18A;TMED3;TMED4
regulation of glycoprotein metabolic process	2/5	0.00979154	2	Lung_ M. tuberculosis _H126Rv_B	RAB1A;RAB1B
endothelial cell apoptotic process	2/5	0.00979154	2	Lung_ M. tuberculosis _H127Rv_B	BMPR2;COL4A3
extracellular exosome biogenesis	2/5	0.00979154	2	Lung_ M. tuberculosis _H128Rv_B	RAB27A;ATP13A2
positive regulation of glycoprotein metabolic process	2/5	0.00979154	2	Lung_ M. tuberculosis _H129Rv_B	RAB1A;RAB1B
positive regulation of histone H3-K9 acetylation	2/5	0.00979154	2	Lung_ M. tuberculosis _H130Rv_B	SMAD4;PIH1D1
chondroitin sulfate proteoglycan biosynthetic process	4/27	0.0105376	4	Lung_ M. tuberculosis _H131Rv_B	CHPF;CHST11;B3GAT3;BGN
positive regulation of gene silencing by miRNA	4/27	0.0105376	4	Lung_ M. tuberculosis _H132Rv_B	DDX6;STAT3;LIMD1;PUM2
protein export from nucleus	4/27	0.0105376	4	Lung_ M. tuberculosis _H133Rv_B	NUP214;DESI1;CHP1;XPO7
regulation of ubiquitin-dependent protein catabolic process	5/42	0.0110444	5	Lung_ M. tuberculosis _H134Rv_B	CSNK2A1;DESI1;LAPTM5;CLU;HIPK2
regulation of dephosphorylation	3/15	0.0114662	3	Lung_ M. tuberculosis _H135Rv_B	IGBP1;PPP1R16B;MTMR2
contractile actin filament bundle assembly	3/15	0.0114662	3	Lung_ M. tuberculosis _H136Rv_B	ITGB5;ARRB1;PHACTR1
glucan catabolic process	3/15	0.0114662	3	Lung_ M. tuberculosis _H137Rv_B	PYGB;AGL;CALM1
glycogen catabolic process	3/15	0.0114662	3	Lung_ M. tuberculosis _H138Rv_B	PYGB;AGL;CALM1
interleukin-27-mediated signaling pathway	3/15	0.0114662	3	Lung_ M. tuberculosis _H139Rv_B	STAT3;CANX;IL6ST
stress fiber assembly	3/15	0.0114662	3	Lung_ M. tuberculosis _H140Rv_B	ITGB5;ARRB1;PHACTR1
negative regulation of leukocyte activation	3/15	0.0114662	3	Lung_ M. tuberculosis _H141Rv_B	CD84;NR1H3;CD300LF
negative regulation of protein processing	3/15	0.0114662	3	Lung_ M. tuberculosis _H142Rv_B	SERPINE2;CTSZ;SERPINE1
positive regulation of exosomal secretion	3/15	0.0114662	3	Lung_ M. tuberculosis _H143Rv_B	SDC4;SDC1;ATP13A2
regulation of secretion by cell	6/59	0.0118048	6	Lung_ M. tuberculosis _H144Rv_B	DNAJC1;SEPTIN2;RAB3D;RAB8A;RAB8B;VAMP3
positive regulation of apoptotic signaling pathway	6/59	0.0118048	6	Lung_ M. tuberculosis _H145Rv_B	BCLAF1;BCL2L11;TNFSF10;FADD;PAK2;BOK
regulation of protein transport	4/28	0.0119858	4	Lung_ M. tuberculosis _H146Rv_B	DNAJC1;CHP1;ATP13A2;LCP1
regulation of cell-substrate adhesion	5/43	0.0121735	5	Lung_ M. tuberculosis _H147Rv_B	ATXN3;ECM2;TBCD;NDNF;CORO2B
proteolysis	17/287	0.0125219	17	Lung_ M. tuberculosis _H148Rv_B	CPM;DESI1;CTSZ;SPPL2A;HTRA1;ECE1;FURIN;SPPL3;MALT1;SPCS3;NCSTN;MMP14;CTSL;CPD;XPNPEP3;TPP1;VHL
endomembrane system organization	13/199	0.013003	13	Lung_ M. tuberculosis _H149Rv_B	RAB1A;ATL3;FBXW8;NUP155;CSNK1A1;COG3;DNM1;RAB43;LMAN1;TMED3;MYO18A;SPTBN1;TMED4
positive regulation of receptor-mediated endocytosis	5/44	0.0133783	5	Lung_ M. tuberculosis _H150Rv_B	HIP1;TBC1D5;SERPINE1;ARRB1;CLU
establishment of endothelial barrier	4/29	0.0135556	4	Lung_ M. tuberculosis _H151Rv_B	PPP1R16B;RAP2C;RAB1A;RAB1B
positive regulation of dephosphorylation	4/29	0.0135556	4	Lung_ M. tuberculosis _H152Rv_B	PPP1R16B;PPP1R7;CALM1;SPPL3
cellular polysaccharide catabolic process	3/16	0.0137782	3	Lung_ M. tuberculosis _H153Rv_B	PYGB;AGL;CALM1
regulation of mast cell degranulation	3/16	0.0137782	3	Lung_ M. tuberculosis _H154Rv_B	FGR;CD84;STXBP2
positive regulation of TORC1 signaling	3/16	0.0137782	3	Lung_ M. tuberculosis _H155Rv_B	PIH1D1;RRAGD;GPR137B
regulation of extracellular exosome assembly	2/6	0.0143741	2	Lung_ M. tuberculosis _H156Rv_B	SDC4;SDC1
negative regulation of mast cell activation	2/6	0.0143741	2	Lung_ M. tuberculosis _H157Rv_B	CD84;CD300LF
positive regulation of endoplasmic reticulum stress-induced intrinsic apoptotic signaling pathway	2/6	0.0143741	2	Lung_ M. tuberculosis _H158Rv_B	BCL2L11;BOK
negative regulation of T cell activation	5/45	0.014661	5	Lung_ M. tuberculosis _H159Rv_B	DUSP3;SDC4;SFTPD;LAPTM5;PAG1
positive regulation of cysteine-type endopeptidase activity involved in apoptotic process	9/119	0.0152248	9	Lung_ M. tuberculosis _H160Rv_B	CASP9;SMAD3;HIP1;COL4A3;TNFSF10;LAPTM5;FADD;MALT1;BOK
positive regulation of organelle assembly	5/46	0.0160235	5	Lung_ M. tuberculosis _H161Rv_B	SH3GLB1;SDC4;SDC1;PIP4K2B;LCP1
peptide metabolic process	7/83	0.0179057	7	Lung_ M. tuberculosis _H162Rv_B	CPM;SPCS3;GSTA3;CPD;FURIN;TPP1;SPPL3
negative regulation of cell migration	10/144	0.0187764	10	Lung_ M. tuberculosis _H163Rv_B	RAP2C;DUSP3;IGFBP5;CDH1;ZMYND8;SERPINE1;DAG1;NKX2-1;NF2;VCL
regulation of interleukin-2 production	5/48	0.0189956	5	Lung_ M. tuberculosis _H164Rv_B	SFTPD;LAPTM5;MAP3K7;MALT1;SPTBN1
nuclear export	7/84	0.0190078	7	Lung_ M. tuberculosis _H165Rv_B	NUP214;DESI1;NUP155;CHP1;XPO7;CASC3;MALT1
intra-Golgi vesicle-mediated transport	4/32	0.0190249	4	Lung_ M. tuberculosis _H166Rv_B	GABARAPL2;COPA;COG3;RAB6B
negative regulation of DNA biosynthetic process	4/32	0.0190249	4	Lung_ M. tuberculosis _H167Rv_B	BMPR2;GNL3L;HNRNPC;DCP2
release of cytochrome c from mitochondria	3/18	0.01914	3	Lung_ M. tuberculosis _H168Rv_B	SOD2;CLU;BOK
negative regulation of leukocyte cell-cell adhesion	3/18	0.01914	3	Lung_ M. tuberculosis _H169Rv_B	DUSP3;LAPTM5;PAG1
positive regulation of response to endoplasmic reticulum stress	3/18	0.01914	3	Lung_ M. tuberculosis _H170Rv_B	ATXN3;BCL2L11;BOK
regulation of miRNA mediated inhibition of translation	2/7	0.0196958	2	Lung_ M. tuberculosis _H171Rv_B	DDX6;STAT3
ganglioside catabolic process	2/7	0.0196958	2	Lung_ M. tuberculosis _H172Rv_B	GM2A;NEU1
regulation of transforming growth factor beta2 production	2/7	0.0196958	2	Lung_ M. tuberculosis _H173Rv_B	SMAD4;SMAD3
glomerular epithelial cell development	2/7	0.0196958	2	Lung_ M. tuberculosis _H174Rv_B	MYO1E;IQGAP1
glomerular visceral epithelial cell development	2/7	0.0196958	2	Lung_ M. tuberculosis _H175Rv_B	MYO1E;IQGAP1
insulin secretion involved in cellular response to glucose stimulus	2/7	0.0196958	2	Lung_ M. tuberculosis _H176Rv_B	SELENOT;RAB11B
SMAD protein complex assembly	2/7	0.0196958	2	Lung_ M. tuberculosis _H177Rv_B	SMAD4;SMAD3
positive regulation of histone H4 acetylation	2/7	0.0196958	2	Lung_ M. tuberculosis _H178Rv_B	PIH1D1;ARRB1
positive regulation of miRNA mediated inhibition of translation	2/7	0.0196958	2	Lung_ M. tuberculosis _H179Rv_B	DDX6;STAT3
positive regulation of receptor catabolic process	2/7	0.0196958	2	Lung_ M. tuberculosis _H180Rv_B	DTX3L;LAPTM5
platelet degranulation	9/125	0.0203469	9	Lung_ M. tuberculosis _H181Rv_B	SERPINE1;LAMP2;SELENOP;STXBP2;SERPING1;FLNA;CALM1;CLU;VCL
supramolecular fiber organization	19/351	0.0205232	19	Lung_ M. tuberculosis _H182Rv_B	COL18A1;HIP1;TPM4;COL12A1;UBE2L6;LAMC2;FURIN;KLHL24;PPP1R9A;SORL1;TRIOBP;MYO1E;NCSTN;TSPAN14;PXDN;COL4A3;CHP1;CORO7;P4HB
adherens junction organization	5/49	0.0206087	5	Lung_ M. tuberculosis _H183Rv_B	CDH1;TBCD;PVR;PAK2;VCL
aminoglycan biosynthetic process	5/49	0.0206087	5	Lung_ M. tuberculosis _H184Rv_B	SDC4;B3GAT3;SDC3;SDC1;AGRN
positive regulation of cellular metabolic process	8/105	0.020634	8	Lung_ M. tuberculosis _H185Rv_B	RAB1A;TBC1D5;RAB1B;NR1H3;ARRB1;ECE1;IFNAR1;VAMP3
phosphate-containing compound metabolic process	13/212	0.0208689	13	Lung_ M. tuberculosis _H186Rv_B	PANK3;DUSP3;STAT3;LPL;HDHD2;LIMD1;ITPKB;PLA2G15;TAOK1;PIP4K2B;ACP2;CALM1;PAK2
protein N-linked glycosylation	6/67	0.0210939	6	Lung_ M. tuberculosis _H187Rv_B	LMAN1;B4GALT1;MGAT4A;ALG12;MAGT1;ST3GAL1
apoptotic mitochondrial changes	4/33	0.02111	4	Lung_ M. tuberculosis _H188Rv_B	ATG3;SOD2;CLU;BOK
lytic vacuole organization	4/33	0.02111	4	Lung_ M. tuberculosis _H189Rv_B	ZKSCAN3;ACP2;TPP1;ARSB
phosphatidylinositol biosynthetic process	9/126	0.0213083	9	Lung_ M. tuberculosis _H190Rv_B	ARF3;ITPKB;EFR3A;MTMR2;RAB14;PIGQ;MBOAT7;PIP4K2B;SOCS7
regulation of neuron death	7/86	0.0213526	7	Lung_ M. tuberculosis _H191Rv_B	CTSZ;CHP1;DHCR24;ATP13A2;TNFRSF1B;CLU;SORL1
aspartate family amino acid catabolic process	3/19	0.0221936	3	Lung_ M. tuberculosis _H192Rv_B	GOT2;OGDH;DLD
regulation of T cell cytokine production	3/19	0.0221936	3	Lung_ M. tuberculosis _H193Rv_B	TNFRSF1B;MAP3K7;MALT1
positive regulation of cell morphogenesis involved in differentiation	5/50	0.0223086	5	Lung_ M. tuberculosis _H194Rv_B	FBXW8;FLNA;P4HB;TRIOBP;CRKL
positive regulation of mitochondrial outer membrane permeabilization involved in apoptotic signaling pathway	4/34	0.0233298	4	Lung_ M. tuberculosis _H195Rv_B	PPP3R1;PPP1R13B;YWHAG;BOK
protein localization to chromosome	4/34	0.0233298	4	Lung_ M. tuberculosis _H196Rv_B	RPA1;TPP1;CTCF;WAPL
cholesterol transport	5/51	0.0240969	5	Lung_ M. tuberculosis _H197Rv_B	SCARB1;NPC1;SOAT1;NPC2;CLU
intrinsic apoptotic signaling pathway in response to DNA damage	5/51	0.0240969	5	Lung_ M. tuberculosis _H198Rv_B	CASP9;BCL2L11;TNFRSF1B;BOK;HIPK2
transforming growth factor beta receptor signaling pathway	7/89	0.0252348	7	Lung_ M. tuberculosis _H199Rv_B	SKI;TWSG1;SMAD4;SMAD3;ITGB5;FURIN;MAP3K7
regulation of smooth muscle cell migration	3/20	0.0254964	3	Lung_ M. tuberculosis _H200Rv_B	IGFBP5;SERPINE1;SORL1
negative regulation of telomere maintenance via telomerase	3/20	0.0254964	3	Lung_ M. tuberculosis _H201Rv_B	GNL3L;HNRNPC;DCP2
positive regulation of cell-substrate adhesion	6/70	0.0255792	6	Lung_ M. tuberculosis _H202Rv_B	ECM2;FLNA;NDNF;P4HB;TRIOBP;CRKL
semaphorin-plexin signaling pathway	4/35	0.025686	4	Lung_ M. tuberculosis _H203Rv_B	ARHGDIA;FLNA;PLXNB2;SEMA4F
autophagosome-lysosome fusion	2/8	0.0257041	2	Lung_ M. tuberculosis _H204Rv_B	ATP13A2;PIP4K2B
regulation of protein localization to early endosome	2/8	0.0257041	2	Lung_ M. tuberculosis _H205Rv_B	DTX3L;SORL1
positive regulation of adaptive immune response	2/8	0.0257041	2	Lung_ M. tuberculosis _H206Rv_B	FADD;IL6ST
positive regulation of protein localization to early endosome	2/8	0.0257041	2	Lung_ M. tuberculosis _H207Rv_B	DTX3L;SORL1
positive regulation of protein localization to endosome	2/8	0.0257041	2	Lung_ M. tuberculosis _H208Rv_B	DTX3L;SORL1
regulation of exocytosis	5/52	0.025975	5	Lung_ M. tuberculosis _H209Rv_B	SEPTIN2;RAB3D;RAB27A;RAB8A;RAB8B
endocytic recycling	5/52	0.025975	5	Lung_ M. tuberculosis _H210Rv_B	EHD1;RAB14;RAB35;VPS26A;RAB11B
negative regulation of BMP signaling pathway	5/52	0.025975	5	Lung_ M. tuberculosis _H211Rv_B	SKI;SMAD4;BMPR2;SORL1;HIPK2
positive regulation of transport	7/91	0.0280758	7	Lung_ M. tuberculosis _H212Rv_B	RXRA;SFTPD;CHP1;NR1H3;RAB27A;SGK1;BOK
regulation of mRNA processing	4/36	0.02818	4	Lung_ M. tuberculosis _H213Rv_B	KHDRBS1;SON;IWS1;SRPK1
regulation of protein import into nucleus	4/36	0.02818	4	Lung_ M. tuberculosis _H214Rv_B	SMAD3;CDH1;CHP1;FLNA
positive regulation of substrate adhesion-dependent cell spreading	4/36	0.02818	4	Lung_ M. tuberculosis _H215Rv_B	FLNA;P4HB;TRIOBP;CRKL
extrinsic apoptotic signaling pathway	6/72	0.0288974	6	Lung_ M. tuberculosis _H216Rv_B	CASP9;SMAD3;SORT1;FADD;TNFRSF1B;BOK
Fc receptor signaling pathway	8/112	0.0290109	8	Lung_ M. tuberculosis _H217Rv_B	PIGR;PPP3R1;PSMA3;CALM1;MAP3K7;PAK2;MALT1;VAV2
chondroitin sulfate biosynthetic process	3/21	0.0290479	3	Lung_ M. tuberculosis _H218Rv_B	CHPF;CHST11;BGN
protein stabilization	11/179	0.0314808	11	Lung_ M. tuberculosis _H219Rv_B	HIP1;LAMP1;LAMP2;COG3;DNLZ;CHP1;GLMP;FLNA;VHL;NAA15;CLU
cellular response to transforming growth factor beta stimulus	8/114	0.0317804	8	Lung_ M. tuberculosis _H220Rv_B	SKI;TWSG1;SMAD4;SMAD3;ITGB5;FURIN;MAP3K7;CRKL
bone resorption	2/9	0.0323493	2	Lung_ M. tuberculosis _H221Rv_B	RAB3D;TPP1
regulation of endothelial cell development	2/9	0.0323493	2	Lung_ M. tuberculosis _H222Rv_B	ZDHHC21;VCL
regulation of PERK-mediated unfolded protein response	2/9	0.0323493	2	Lung_ M. tuberculosis _H223Rv_B	PPP1R15B;BOK
epithelial cell apoptotic process	2/9	0.0323493	2	Lung_ M. tuberculosis _H224Rv_B	BMPR2;COL4A3
glomerular filtration	2/9	0.0323493	2	Lung_ M. tuberculosis _H225Rv_B	MYO1E;XPNPEP3
interleukin-23-mediated signaling pathway	2/9	0.0323493	2	Lung_ M. tuberculosis _H226Rv_B	STAT3;P4HB
semaphorin-plexin signaling pathway involved in axon guidance	2/9	0.0323493	2	Lung_ M. tuberculosis _H227Rv_B	PLXNA1;PLXNB2
negative regulation of systemic arterial blood pressure	2/9	0.0323493	2	Lung_ M. tuberculosis _H228Rv_B	BMPR2;SOD2
positive regulation of autophagosome assembly	2/9	0.0323493	2	Lung_ M. tuberculosis _H229Rv_B	SH3GLB1;PIP4K2B
positive regulation of extracellular matrix assembly	2/9	0.0323493	2	Lung_ M. tuberculosis _H230Rv_B	SMAD3;DAG1
positive regulation of sequestering of triglyceride	2/9	0.0323493	2	Lung_ M. tuberculosis _H231Rv_B	LPL;PLIN3
proteolysis involved in cellular protein catabolic process	6/74	0.0324867	6	Lung_ M. tuberculosis _H232Rv_B	ZYG11B;ATXN3;CTSL;CTSZ;OTUD7B;MALT1
regulated exocytosis	11/180	0.0325947	11	Lung_ M. tuberculosis _H233Rv_B	SERPINE1;LAMP2;SELENOP;STXBP2;SERPING1;SDF4;FLNA;CALM1;CLU;VCL;RAB11B
protein localization to plasma membrane	9/136	0.0327783	9	Lung_ M. tuberculosis _H234Rv_B	EHD1;EFR3A;TSPAN14;CDH1;RAB3D;FLNA;SPTBN1;RAB8A;RAB8B
amino acid import	3/22	0.0328468	3	Lung_ M. tuberculosis _H235Rv_B	SLC36A1;SLC6A6;SFXN2
regulation of membrane protein ectodomain proteolysis	3/22	0.0328468	3	Lung_ M. tuberculosis _H236Rv_B	TIMP2;FURIN;TNFRSF1B
negative regulation of lymphocyte activation	3/22	0.0328468	3	Lung_ M. tuberculosis _H237Rv_B	DUSP3;LAPTM5;PAG1
regulation of cell communication	4/38	0.0335864	4	Lung_ M. tuberculosis _H238Rv_B	CXADR;IGFBP7;YWHAG;CDC42SE2
lysosome organization	4/38	0.0335864	4	Lung_ M. tuberculosis _H239Rv_B	ZKSCAN3;ACP2;TPP1;ARSB
proteasomal protein catabolic process	12/205	0.0350863	12	Lung_ M. tuberculosis _H240Rv_B	CUL4A;ATXN3;PSMA3;GID4;TBL1XR1;GID8;DERL1;SPOP;DNAJB12;BFAR;ARRB1;RNF4
positive regulation of signal transduction	14/252	0.0353882	14	Lung_ M. tuberculosis _H241Rv_B	CSNK2A1;PIH1D1;STAT3;PKD2;SORL1;SMARCA4;SKI;DSTYK;TSPAN14;SMO;FLNA;ZBTB7B;IL6ST;IL7R
positive regulation of cell projection organization	8/117	0.0362646	8	Lung_ M. tuberculosis _H242Rv_B	FBXW8;KIDINS220;ARHGDIA;PLXNA1;PLXNB2;NDNF;CBFA2T2;ARSB
regulation of BMP signaling pathway	6/76	0.0363538	6	Lung_ M. tuberculosis _H243Rv_B	SKI;TWSG1;SMAD4;BMPR2;SORL1;HIPK2
regulation of epithelial to mesenchymal transition	6/76	0.0363538	6	Lung_ M. tuberculosis _H244Rv_B	SMAD4;SMAD3;DAG1;NKX2-1;IL17RD;FOXA2
membrane protein proteolysis	4/39	0.0365003	4	Lung_ M. tuberculosis _H245Rv_B	NCSTN;SPPL2A;DAG1;SPPL3
organelle assembly	21/425	0.0368607	21	Lung_ M. tuberculosis _H246Rv_B	ATG3;GABARAPL2;RAB1A;DDX6;YTHDF3;SEPTIN2;RAB1B;NEK7;WIPI2;LIMD1;HAUS2;EHD1;RAB43;NUDCD3;MAP1LC3A;SH3PXD2B;EXOC4;FLNA;RAB8A;CDS2;RAB8B
positive regulation of histone acetylation	3/23	0.0368908	3	Lung_ M. tuberculosis _H247Rv_B	SMAD4;PIH1D1;ARRB1
positive regulation of transcription by RNA polymerase I	3/23	0.0368908	3	Lung_ M. tuberculosis _H248Rv_B	PIH1D1;NCL;SMARCA4
positive regulation of protein-containing complex assembly	8/118	0.0378495	8	Lung_ M. tuberculosis _H249Rv_B	SH3GLB1;CUL4A;BCL2L11;GNL3L;PIH1D1;RPA1;LCP1;CLU
protein localization to cell periphery	9/140	0.0383781	9	Lung_ M. tuberculosis _H250Rv_B	EHD1;EFR3A;TSPAN14;CDH1;RAB3D;FLNA;SPTBN1;RAB8A;RAB8B
receptor recycling	2/10	0.0395838	2	Lung_ M. tuberculosis _H251Rv_B	SORL1;RAB11B
regulation of mast cell activation	2/10	0.0395838	2	Lung_ M. tuberculosis _H252Rv_B	CD84;CD300LF
regulation of tau-protein kinase activity	2/10	0.0395838	2	Lung_ M. tuberculosis _H253Rv_B	CLU;SORL1
removal of superoxide radicals	2/10	0.0395838	2	Lung_ M. tuberculosis _H254Rv_B	CCS;SOD2
renal filtration	2/10	0.0395838	2	Lung_ M. tuberculosis _H255Rv_B	MYO1E;XPNPEP3
glycosphingolipid catabolic process	2/10	0.0395838	2	Lung_ M. tuberculosis _H256Rv_B	GM2A;NEU1
negative regulation of alpha-beta T cell proliferation	2/10	0.0395838	2	Lung_ M. tuberculosis _H257Rv_B	TWSG1;ZBTB7B
positive regulation of receptor recycling	2/10	0.0395838	2	Lung_ M. tuberculosis _H258Rv_B	ECE1;VAMP3
protein insertion into ER membrane by stop-transfer membrane-anchor sequence	2/10	0.0395838	2	Lung_ M. tuberculosis _H259Rv_B	MMGT1;EMC8
ubiquitin-dependent protein catabolic process	18/354	0.0401632	18	Lung_ M. tuberculosis _H260Rv_B	RNF11;DTX3L;OTUD7B;UBE2L6;BFAR;ARRB1;UBE2G2;UBE3B;RNF4;RNF168;CUL4A;ATXN3;PSMA3;GID4;TBL1XR1;GID8;SPOP;UBAP1
amino acid import across plasma membrane	3/24	0.0411772	3	Lung_ M. tuberculosis _H261Rv_B	SLC36A1;SLC6A6;SLC7A2
apoptotic nuclear changes	3/24	0.0411772	3	Lung_ M. tuberculosis _H262Rv_B	DFFA;BLCAP;DNASE1L3
regulation of cell size	3/24	0.0411772	3	Lung_ M. tuberculosis _H263Rv_B	RPTOR;DEPTOR;VAV2
phospholipid catabolic process	3/24	0.0411772	3	Lung_ M. tuberculosis _H264Rv_B	ABHD12;PNPLA6;PLBD2
acylglycerol metabolic process	4/41	0.0427518	4	Lung_ M. tuberculosis _H265Rv_B	ABHD12;LYPLA2;ABHD2;LPL
regulation of response to DNA damage stimulus	4/41	0.0427518	4	Lung_ M. tuberculosis _H266Rv_B	CASP9;BCLAF1;PARG;WDR76
cellular protein catabolic process	5/60	0.0443602	5	Lung_ M. tuberculosis _H267Rv_B	CTSL;CTSZ;UBE2G2;AP2A2;MALT1
negative regulation of cellular response to growth factor stimulus	6/80	0.0449424	6	Lung_ M. tuberculosis _H268Rv_B	SKI;SMAD4;BMPR2;CADM4;SORL1;HIPK2
protein quality control for misfolded or incompletely synthesized proteins	3/25	0.0457025	3	Lung_ M. tuberculosis _H269Rv_B	ATXN3;ZYG11B;DERL1
acylglycerol homeostasis	3/25	0.0457025	3	Lung_ M. tuberculosis _H270Rv_B	SCARB1;LPL;NR1H3
negative regulation of protein catabolic process	4/42	0.0460894	4	Lung_ M. tuberculosis _H271Rv_B	SNRNP70;TIMP2;FLNA;AZIN1
phosphatidylinositol phosphate biosynthetic process	4/42	0.0460894	4	Lung_ M. tuberculosis _H272Rv_B	ITPKB;EFR3A;PIP4K2B;SOCS7
cellular protein-containing complex assembly	10/168	0.0468427	10	Lung_ M. tuberculosis _H273Rv_B	SMAD4;SMAD3;HIP1;HSPA4;TBCE;DNAJB12;TBCD;EIF4H;CLU;VAMP3
regulation of interleukin-8 production	6/81	0.0472708	6	Lung_ M. tuberculosis _H274Rv_B	RAB1A;SERPINE1;STAT3;OTUD7B;ARRB1;FADD
regulation of histone H3-K9 acetylation	2/11	0.0473629	2	Lung_ M. tuberculosis _H275Rv_B	SMAD4;PIH1D1
cellular response to superoxide	2/11	0.0473629	2	Lung_ M. tuberculosis _H276Rv_B	CCS;SOD2
regulation of microtubule-based movement	2/11	0.0473629	2	Lung_ M. tuberculosis _H277Rv_B	IGBP1;LAMP1
regulation of myeloid leukocyte mediated immunity	2/11	0.0473629	2	Lung_ M. tuberculosis _H278Rv_B	STXBP2;DNASE1L3
negative regulation of receptor signaling pathway via STAT	2/11	0.0473629	2	Lung_ M. tuberculosis _H279Rv_B	NF2;VHL
organophosphate catabolic process	2/11	0.0473629	2	Lung_ M. tuberculosis _H280Rv_B	ABHD12;PLBD2
positive regulation of cytoplasmic transport	2/11	0.0473629	2	Lung_ M. tuberculosis _H281Rv_B	MTMR2;SORL1
positive regulation of vacuole organization	2/11	0.0473629	2	Lung_ M. tuberculosis _H282Rv_B	SH3GLB1;PIP4K2B
chromatin remodeling	7/103	0.0496886	7	Lung_ M. tuberculosis _H283Rv_B	KDM6B;RBBP4;PIH1D1;BAZ2A;HNRNPC;EZH1;SMARCA4
negative regulation of DNA biosynthetic process	5/32	1.29462e-05	5	Lung_M. tuberculosis _HN878	ACVRL1;BMPR2;GNL3L;HNRNPC;DCP2
negative regulation of cell adhesion	6/73	7.43425e-05	6	Lung_M. tuberculosis _HN879	ACVRL1;CDH1;ARHGDIA;PLXNA1;NF2;CORO2B
phosphatidylinositol biosynthetic process	7/126	0.000224275	7	Lung_M. tuberculosis _HN880	ARF3;ITPKB;EFR3A;MTMR2;RAB14;PIGQ;PIGV
neutrophil degranulation	14/481	0.000250673	14	Lung_M. tuberculosis _HN881	CAP1;B4GALT1;AGL;RAB3D;RAB27A;IQGAP1;MAGT1;TNFRSF1B;NRAS;RAB14;GM2A;LAMP2;TIMP2;CTSB
neutrophil activation involved in immune response	14/485	0.000272639	14	Lung_M. tuberculosis _HN882	CAP1;B4GALT1;AGL;RAB3D;RAB27A;IQGAP1;MAGT1;TNFRSF1B;NRAS;RAB14;GM2A;LAMP2;TIMP2;CTSB
neutrophil mediated immunity	14/488	0.000290182	14	Lung_M. tuberculosis _HN883	CAP1;B4GALT1;AGL;RAB3D;RAB27A;IQGAP1;MAGT1;TNFRSF1B;NRAS;RAB14;GM2A;LAMP2;TIMP2;CTSB
acylglycerol catabolic process	4/35	0.000348246	4	Lung_M. tuberculosis _HN884	ABHD12;DAGLA;ABHD2;LPL
positive regulation of response to endoplasmic reticulum stress	3/18	0.000648787	3	Lung_M. tuberculosis _HN885	ATXN3;BCL2L11;BOK
regulation of cell-substrate adhesion	4/43	0.00077291	4	Lung_M. tuberculosis _HN886	ATXN3;ECM2;NDNF;CORO2B
cellular response to misfolded protein	3/20	0.000893611	3	Lung_M. tuberculosis _HN887	ATXN3;DERL1;DNAJC18
negative regulation of telomere maintenance via telomerase	3/20	0.000893611	3	Lung_M. tuberculosis _HN888	GNL3L;HNRNPC;DCP2
regulation of receptor catabolic process	2/5	0.000908854	2	Lung_M. tuberculosis _HN889	MTMR2;DTX3L
retina vasculature development in camera-type eye	2/5	0.000908854	2	Lung_M. tuberculosis _HN890	ACVRL1;BMPR2
neutral lipid catabolic process	2/5	0.000908854	2	Lung_M. tuberculosis _HN891	ABHD12;ABHD2
phosphate-containing compound metabolic process	8/212	0.00108038	8	Lung_M. tuberculosis _HN892	ITPKB;PLA2G15;PANK3;DUSP3;LPL;ACP2;CALM1;LIMD1
positive regulation of endoplasmic reticulum stress-induced intrinsic apoptotic signaling pathway	2/6	0.00135462	2	Lung_M. tuberculosis _HN893	BCL2L11;BOK
artery development	3/23	0.001359	3	Lung_M. tuberculosis _HN894	ACVRL1;BMPR2;PKD2
retrograde vesicle-mediated transport, Golgi to endoplasmic reticulum	5/85	0.00139591	5	Lung_M. tuberculosis _HN895	ARF3;RAB1A;COPA;BICD2;ARCN1
regulation of exocytosis	4/52	0.00158493	4	Lung_M. tuberculosis _HN896	SEPTIN2;RAB3D;RAB27A;RAB8B
negative regulation of telomere maintenance via telomere lengthening	3/26	0.0019532	3	Lung_M. tuberculosis _HN897	GNL3L;HNRNPC;DCP2
protein localization to plasma membrane	6/136	0.00208142	6	Lung_M. tuberculosis _HN898	EFR3A;CDH1;RAB3D;FLNA;SPTBN1;RAB8B
protein localization to cell periphery	6/140	0.0024076	6	Lung_M. tuberculosis _HN899	EFR3A;CDH1;RAB3D;FLNA;SPTBN1;RAB8B
lymphatic endothelial cell differentiation	2/8	0.00249665	2	Lung_M. tuberculosis _HN900	ACVRL1;BMPR2
venous blood vessel development	2/8	0.00249665	2	Lung_M. tuberculosis _HN901	ACVRL1;BMPR2
regulation of secretion by cell	4/59	0.00252862	4	Lung_M. tuberculosis _HN902	SEPTIN2;RAB3D;RAB8B;VAMP3
regulation of histone H4 acetylation	2/9	0.00318964	2	Lung_M. tuberculosis _HN903	ARRB1;IWS1
regulation of PERK-mediated unfolded protein response	2/9	0.00318964	2	Lung_M. tuberculosis _HN904	PPP1R15B;BOK
response to misfolded protein	2/9	0.00318964	2	Lung_M. tuberculosis _HN905	ATXN3;DNAJC18
positive regulation of receptor recycling	2/10	0.0039618	2	Lung_M. tuberculosis _HN906	ECE1;VAMP3
autophagosome maturation	3/34	0.00424831	3	Lung_M. tuberculosis _HN907	LAMP2;LIX1L;CALM1
positive regulation of protein dephosphorylation	3/34	0.00424831	3	Lung_M. tuberculosis _HN908	PPP1R16B;PPP1R15B;CALM1
regulation of mRNA processing	3/36	0.00499805	3	Lung_M. tuberculosis _HN909	KHDRBS1;SON;IWS1
negative regulation of DNA metabolic process	3/36	0.00499805	3	Lung_M. tuberculosis _HN910	ACVRL1;DFFA;BMPR2
regulation of RNA export from nucleus	2/12	0.00573737	2	Lung_M. tuberculosis _HN911	KHDRBS1;IWS1
magnesium ion transport	2/12	0.00573737	2	Lung_M. tuberculosis _HN912	MMGT1;MAGT1
negative regulation of release of sequestered calcium ion into cytosol	2/12	0.00573737	2	Lung_M. tuberculosis _HN913	CALM1;PKD2
negative regulation of ryanodine-sensitive calcium-release channel activity	2/12	0.00573737	2	Lung_M. tuberculosis _HN914	CALM1;PKD2
negative regulation of transcription elongation from RNA polymerase II promoter	2/12	0.00573737	2	Lung_M. tuberculosis _HN915	RNF168;EAPP
P-body assembly	2/12	0.00573737	2	Lung_M. tuberculosis _HN916	DDX6;LIMD1
positive regulation of endoplasmic reticulum unfolded protein response	2/12	0.00573737	2	Lung_M. tuberculosis _HN917	BCL2L11;BOK
positive regulation of ubiquitin protein ligase activity	2/12	0.00573737	2	Lung_M. tuberculosis _HN918	RAB1A;BTRC
cytoplasmic sequestering of protein	2/13	0.00673769	2	Lung_M. tuberculosis _HN919	FLNA;PKD2
acylglycerol metabolic process	3/41	0.00720407	3	Lung_M. tuberculosis _HN920	ABHD12;ABHD2;LPL
ATP-dependent chromatin remodeling	3/42	0.0077039	3	Lung_M. tuberculosis _HN921	SRCAP;RBBP4;HNRNPC
negative regulation of protein catabolic process	3/42	0.0077039	3	Lung_M. tuberculosis _HN922	TIMP2;FLNA;AZIN1
endothelial cell differentiation	2/14	0.00781102	2	Lung_M. tuberculosis _HN923	ACVRL1;BMPR2
negative regulation of DNA-templated transcription, elongation	2/14	0.00781102	2	Lung_M. tuberculosis _HN924	RNF168;EAPP
cellular response to metal ion	5/131	0.0088873	5	Lung_M. tuberculosis _HN925	ITPKB;CDH1;IQGAP1;PKD2;AQP1
regulation of dephosphorylation	2/15	0.00895587	2	Lung_M. tuberculosis _HN926	PPP1R16B;MTMR2
contractile actin filament bundle assembly	2/15	0.00895587	2	Lung_M. tuberculosis _HN927	ARRB1;PHACTR1
glucan catabolic process	2/15	0.00895587	2	Lung_M. tuberculosis _HN928	AGL;CALM1
glycogen catabolic process	2/15	0.00895587	2	Lung_M. tuberculosis _HN929	AGL;CALM1
stress fiber assembly	2/15	0.00895587	2	Lung_M. tuberculosis _HN930	ARRB1;PHACTR1
negative regulation of cellular process	12/566	0.00905801	12	Lung_M. tuberculosis _HN931	ACVRL1;BMPR2;RBBP4;CELF1;ARHGDIA;CCN5;PLXNA1;IGFBP7;NF2;TNFRSF1B;PKD2;VAMP3
endoplasmic reticulum to Golgi vesicle-mediated transport	6/185	0.00924282	6	Lung_M. tuberculosis _HN932	RAB1A;COPA;ATL3;YKT6;SPTBN1;ARCN1
membrane organization	7/242	0.00925934	7	Lung_M. tuberculosis _HN933	FNBP1;SH3KBP1;ARRB1;SPTBN1;DNM1;VAMP3;SLC2A8
protein transport	9/369	0.00983187	9	Lung_M. tuberculosis _HN934	ARF3;RAB1A;COPA;RAB14;RAB3D;LAMP2;SPTBN1;ARCN1;RAB8B
positive regulation of nucleocytoplasmic transport	3/46	0.00990484	3	Lung_M. tuberculosis _HN935	KHDRBS1;CDH1;FLNA
cellular polysaccharide catabolic process	2/16	0.0101708	2	Lung_M. tuberculosis _HN936	AGL;CALM1
mesenchyme development	2/16	0.0101708	2	Lung_M. tuberculosis _HN937	BMPR2;PKD2
protein dephosphorylation	5/139	0.0112942	5	Lung_M. tuberculosis _HN938	PPP1R15B;MTMR2;DUSP3;SSU72;BTRC
regulation of receptor recycling	2/17	0.0114543	2	Lung_M. tuberculosis _HN939	ECE1;VAMP3
histone H2A ubiquitination	2/17	0.0114543	2	Lung_M. tuberculosis _HN940	RNF168;DTX3L
vasculature development	2/17	0.0114543	2	Lung_M. tuberculosis _HN941	ACVRL1;BMPR2
positive regulation of regulated secretory pathway	2/17	0.0114543	2	Lung_M. tuberculosis _HN942	RAB3D;RAB27A
protein localization to membrane	6/195	0.0117722	6	Lung_M. tuberculosis _HN943	EFR3A;CDH1;RAB3D;FLNA;SPTBN1;RAB8B
regulation of endothelial cell proliferation	4/92	0.0121487	4	Lung_M. tuberculosis _HN944	ACVRL1;PPP1R16B;NRAS;BMPR2
pulmonary valve development	2/18	0.012805	2	Lung_M. tuberculosis _HN945	BMPR2;TNFRSF1B
cellular response to glucocorticoid stimulus	2/18	0.012805	2	Lung_M. tuberculosis _HN946	BCL2L11;AQP1
endothelial cell proliferation	2/18	0.012805	2	Lung_M. tuberculosis _HN947	ACVRL1;BMPR2
positive regulation of cartilage development	2/18	0.012805	2	Lung_M. tuberculosis _HN948	ACVRL1;BMPR2
positive regulation of phosphoprotein phosphatase activity	2/18	0.012805	2	Lung_M. tuberculosis _HN949	PPP1R15B;CALM1
intrinsic apoptotic signaling pathway in response to DNA damage	3/51	0.0131206	3	Lung_M. tuberculosis _HN950	BCL2L11;TNFRSF1B;BOK
negative regulation of protein ubiquitination	3/51	0.0131206	3	Lung_M. tuberculosis _HN951	GNL3L;DTX3L;ARRB1
modification-dependent protein catabolic process	6/201	0.0135049	6	Lung_M. tuberculosis _HN952	RNF168;ATXN3;RNF11;DTX3L;ARRB1;BTRC
regulation of telomere maintenance via telomerase	3/52	0.0138268	3	Lung_M. tuberculosis _HN953	GNL3L;HNRNPC;DCP2
regulation of T cell cytokine production	2/19	0.0142214	2	Lung_M. tuberculosis _HN954	TNFRSF1B;MAP3K7
glycerolipid catabolic process	2/19	0.0142214	2	Lung_M. tuberculosis _HN955	ABHD12;ABHD2
cellular protein localization	8/329	0.014817	8	Lung_M. tuberculosis _HN956	ARF3;RAB1A;COPA;RAB14;SEPTIN2;FLNA;BICD2;ARCN1
regulation of hippo signaling	2/20	0.0157023	2	Lung_M. tuberculosis _HN957	NF2;LIMD1
post-transcriptional gene silencing by RNA	2/20	0.0157023	2	Lung_M. tuberculosis _HN958	CELF1;LIMD1
protein-containing complex disassembly	3/56	0.0168651	3	Lung_M. tuberculosis _HN959	CSNK1A1;LAMP2;LIX1L
endocardial cushion development	2/21	0.0172462	2	Lung_M. tuberculosis _HN960	ACVRL1;BMPR2
positive regulation of phosphatase activity	2/21	0.0172462	2	Lung_M. tuberculosis _HN961	PPP1R15B;CALM1
cellular response to growth factor stimulus	5/158	0.0187062	5	Lung_M. tuberculosis _HN962	ACVRL1;BMPR2;DUSP3;NDNF;IQGAP1
amino acid import	2/22	0.0188518	2	Lung_M. tuberculosis _HN963	SLC6A6;SFXN2
regulation of adenylate cyclase activity	2/22	0.0188518	2	Lung_M. tuberculosis _HN964	CAP1;AKAP5
regulation of endoplasmic reticulum stress-induced intrinsic apoptotic signaling pathway	2/22	0.0188518	2	Lung_M. tuberculosis _HN965	BCL2L11;BOK
cellular response to osmotic stress	2/22	0.0188518	2	Lung_M. tuberculosis _HN966	PKD2;AQP1
regulation of membrane protein ectodomain proteolysis	2/22	0.0188518	2	Lung_M. tuberculosis _HN967	TIMP2;TNFRSF1B
positive regulation of calcium ion transmembrane transporter activity	2/22	0.0188518	2	Lung_M. tuberculosis _HN968	PKD2;CALM1
positive regulation of cellular metabolic process	4/105	0.0188844	4	Lung_M. tuberculosis _HN969	RAB1A;ARRB1;ECE1;VAMP3
response to calcium ion	4/107	0.0200895	4	Lung_M. tuberculosis _HN970	ITPKB;IQGAP1;CALM1;PKD2
apoptotic nuclear changes	2/24	0.0222429	2	Lung_M. tuberculosis _HN971	DFFA;BLCAP
histone monoubiquitination	2/24	0.0222429	2	Lung_M. tuberculosis _HN972	RNF168;DTX3L
wound healing, spreading of cells	2/24	0.0222429	2	Lung_M. tuberculosis _HN973	ACVRL1;FLNA
organelle assembly	9/425	0.0225754	9	Lung_M. tuberculosis _HN974	RAB1A;DDX6;SEPTIN2;FLNA;LIMD1;HAUS2;CCDC28B;CDS2;RAB8B
Fc-epsilon receptor signaling pathway	4/111	0.0226392	4	Lung_M. tuberculosis _HN975	PSMA3;BTRC;CALM1;MAP3K7
Fc receptor signaling pathway	4/112	0.023306	4	Lung_M. tuberculosis _HN976	PSMA3;BTRC;CALM1;MAP3K7
cilium organization	6/228	0.0235268	6	Lung_M. tuberculosis _HN977	RAB1A;SEPTIN2;FLNA;PKD2;CCDC28B;RAB8B
protein quality control for misfolded or incompletely synthesized proteins	2/25	0.0240257	2	Lung_M. tuberculosis _HN978	ATXN3;DERL1
regulation of ryanodine-sensitive calcium-release channel activity	2/25	0.0240257	2	Lung_M. tuberculosis _HN979	PKD2;CALM1
response to hexose	2/25	0.0240257	2	Lung_M. tuberculosis _HN980	LPL;SELENOT
phosphatidylglycerol metabolic process	2/25	0.0240257	2	Lung_M. tuberculosis _HN981	PLA2G15;CDS2
negative regulation of cell motility	4/114	0.0246752	4	Lung_M. tuberculosis _HN982	ACVRL1;DUSP3;CDH1;NF2
regulation of RNA metabolic process	3/65	0.0249613	3	Lung_M. tuberculosis _HN983	SON;CELF1;TNFRSF1B
protein autoubiquitination	3/65	0.0249613	3	Lung_M. tuberculosis _HN984	RNF11;DTX3L;KLHL24
cellular response to lectin	4/115	0.0253777	4	Lung_M. tuberculosis _HN985	PSMA3;NRAS;BTRC;MAP3K7
stimulatory C-type lectin receptor signaling pathway	4/115	0.0253777	4	Lung_M. tuberculosis _HN986	PSMA3;NRAS;BTRC;MAP3K7
positive regulation of interleukin-2 production	2/26	0.0258651	2	Lung_M. tuberculosis _HN987	MAP3K7;SPTBN1
cellular response to nutrient levels	3/66	0.0259689	3	Lung_M. tuberculosis _HN988	BMPR2;LAMP2;LPL
extracellular matrix organization	7/300	0.0267715	7	Lung_M. tuberculosis _HN989	ECM2;CDH1;SPOCK2;TIMP2;HTRA1;NDNF;NID1
positive regulation of cell projection organization	4/117	0.0268185	4	Lung_M. tuberculosis _HN990	ARHGDIA;PLXNA1;NDNF;CBFA2T2
regulation of transcription elongation from RNA polymerase II promoter	2/27	0.0277598	2	Lung_M. tuberculosis _HN991	RNF168;EAPP
positive regulation of BMP signaling pathway	2/27	0.0277598	2	Lung_M. tuberculosis _HN992	ACVRL1;BMPR2
positive regulation of gene silencing by miRNA	2/27	0.0277598	2	Lung_M. tuberculosis _HN993	DDX6;LIMD1
regulation of translational initiation	3/68	0.028049	3	Lung_M. tuberculosis _HN994	KHDRBS1;PPP1R15B;EIF4EBP2
positive regulation of protein localization to nucleus	3/68	0.028049	3	Lung_M. tuberculosis _HN995	DTX3L;CDH1;FLNA
MAPK cascade	7/303	0.0280519	7	Lung_M. tuberculosis _HN996	PSMA3;PLVAP;NRAS;CALM1;BTRC;MAP3K7;SPTBN1
innate immune response activating cell surface receptor signaling pathway	4/119	0.0283075	4	Lung_M. tuberculosis _HN997	PSMA3;NRAS;BTRC;MAP3K7
glycerophospholipid biosynthetic process	5/177	0.0287716	5	Lung_M. tuberculosis _HN998	ARF3;MTMR2;SLC44A1;RAB14;CDS2
cellular response to calcium ion	3/69	0.0291213	3	Lung_M. tuberculosis _HN999	ITPKB;IQGAP1;PKD2
cellular response to epidermal growth factor stimulus	2/28	0.0297085	2	Lung_M. tuberculosis _HN1000	DUSP3;IQGAP1
glycerophospholipid catabolic process	2/28	0.0297085	2	Lung_M. tuberculosis _HN1001	ABHD12;PLA2G15
glycogen metabolic process	2/28	0.0297085	2	Lung_M. tuberculosis _HN1002	AGL;CALM1
positive regulation of protein import into nucleus	2/28	0.0297085	2	Lung_M. tuberculosis _HN1003	CDH1;FLNA
positive regulation of cell-substrate adhesion	3/70	0.0302151	3	Lung_M. tuberculosis _HN1004	ECM2;FLNA;NDNF
regulation of endopeptidase activity	3/71	0.0313303	3	Lung_M. tuberculosis _HN1005	PSMA3;SPOCK2;TIMP2
fatty acid biosynthetic process	3/71	0.0313303	3	Lung_M. tuberculosis _HN1006	FADS3;ABHD2;LPL
protein targeting to peroxisome	2/29	0.0317101	2	Lung_M. tuberculosis _HN1007	PXMP4;RAB8B
regulation of DNA biosynthetic process	2/29	0.0317101	2	Lung_M. tuberculosis _HN1008	ACVRL1;BMPR2
establishment of endothelial barrier	2/29	0.0317101	2	Lung_M. tuberculosis _HN1009	PPP1R16B;RAB1A
telomere maintenance via telomerase	2/29	0.0317101	2	Lung_M. tuberculosis _HN1010	ANKRD28;RPA1
positive regulation of dephosphorylation	2/29	0.0317101	2	Lung_M. tuberculosis _HN1011	PPP1R16B;CALM1
cytoskeleton-dependent cytokinesis	3/72	0.032467	3	Lung_M. tuberculosis _HN1012	SON;SEPTIN2;SPTBN1
platelet degranulation	4/125	0.0330653	4	Lung_M. tuberculosis _HN1013	LAMP2;SELENOP;FLNA;CALM1
cilium assembly	7/314	0.0331015	7	Lung_M. tuberculosis _HN1014	RAB1A;SEPTIN2;FLNA;YWHAG;HAUS2;CCDC28B;RAB8B
artery morphogenesis	2/30	0.0337633	2	Lung_M. tuberculosis _HN1015	BMPR2;PKD2
regulation of vasoconstriction	2/30	0.0337633	2	Lung_M. tuberculosis _HN1016	BMPR2;ECE1
RNA-dependent DNA biosynthetic process	2/30	0.0337633	2	Lung_M. tuberculosis _HN1017	ANKRD28;RPA1
positive regulation of protein import	2/30	0.0337633	2	Lung_M. tuberculosis _HN1018	CDH1;FLNA
organelle transport along microtubule	2/31	0.035867	2	Lung_M. tuberculosis _HN1019	RAB1A;BICD2
regulation of RNA splicing	3/76	0.0372261	3	Lung_M. tuberculosis _HN1020	KHDRBS1;SON;CELF1
phospholipid metabolic process	3/76	0.0372261	3	Lung_M. tuberculosis _HN1021	ABHD12;PLA2G15;LPL
cellular response to topologically incorrect protein	2/32	0.03802	2	Lung_M. tuberculosis _HN1022	ATXN3;DNAJC18
negative regulation of cell-matrix adhesion	2/32	0.03802	2	Lung_M. tuberculosis _HN1023	ACVRL1;NF2
cellular response to hypoxia	4/131	0.038263	4	Lung_M. tuberculosis _HN1024	PSMA3;NDNF;LIMD1;AQP1
positive regulation of endothelial cell proliferation	3/77	0.0384687	3	Lung_M. tuberculosis _HN1025	PPP1R16B;NRAS;BMPR2
regulation of cell adhesion	4/133	0.0400939	4	Lung_M. tuberculosis _HN1026	ACVRL1;ATXN3;ARHGDIA;PLXNA1
epithelial tube morphogenesis	2/34	0.0424696	2	Lung_M. tuberculosis _HN1027	ACVRL1;PKD2
positive regulation of mitochondrial outer membrane permeabilization involved in apoptotic signaling pathway	2/34	0.0424696	2	Lung_M. tuberculosis _HN1028	YWHAG;BOK
endomembrane system organization	5/199	0.0440586	5	Lung_M. tuberculosis _HN1029	RAB1A;ATL3;CSNK1A1;SPTBN1;DNM1
semaphorin-plexin signaling pathway	2/35	0.0447639	2	Lung_M. tuberculosis _HN1030	ARHGDIA;FLNA
aortic valve development	2/36	0.0471031	2	Lung_M. tuberculosis _HN1031	BMPR2;TNFRSF1B
regulation of protein import into nucleus	2/36	0.0471031	2	Lung_M. tuberculosis _HN1032	CDH1;FLNA
regulation of receptor internalization	2/36	0.0471031	2	Lung_M. tuberculosis _HN1033	MTMR2;ARRB1
telomere maintenance via telomere lengthening	2/36	0.0471031	2	Lung_M. tuberculosis _HN1034	ANKRD28;RPA1
Wnt signaling pathway, calcium modulating pathway	2/36	0.0471031	2	Lung_M. tuberculosis _HN1035	CALM1;MAP3K7
protein processing involved in protein targeting to mitochondrion	1/5	0.0473321	1	Lung_M. tuberculosis _HN1036	PMPCA
alpha-beta T cell differentiation	1/5	0.0473321	1	Lung_M. tuberculosis _HN1037	ZBTB7B
beta-catenin destruction complex assembly	1/5	0.0473321	1	Lung_M. tuberculosis _HN1038	CSNK1A1
carbon dioxide transport	1/5	0.0473321	1	Lung_M. tuberculosis _HN1039	AQP1
regulation of cyclase activity	1/5	0.0473321	1	Lung_M. tuberculosis _HN1040	CAP1
cellular response to indole-3-methanol	1/5	0.0473321	1	Lung_M. tuberculosis _HN1041	CDH1
regulation of glycoprotein metabolic process	1/5	0.0473321	1	Lung_M. tuberculosis _HN1042	RAB1A
cellular response to nutrient	1/5	0.0473321	1	Lung_M. tuberculosis _HN1043	LPL
cellular response to salt stress	1/5	0.0473321	1	Lung_M. tuberculosis _HN1044	AQP1
regulation of lyase activity	1/5	0.0473321	1	Lung_M. tuberculosis _HN1045	CAP1
dephosphorylation of RNA polymerase II C-terminal domain	1/5	0.0473321	1	Lung_M. tuberculosis _HN1046	SSU72
regulation of NK T cell proliferation	1/5	0.0473321	1	Lung_M. tuberculosis _HN1047	ZBTB7B
regulation of phosphatidylinositol dephosphorylation	1/5	0.0473321	1	Lung_M. tuberculosis _HN1048	MTMR2
endothelial cell apoptotic process	1/5	0.0473321	1	Lung_M. tuberculosis _HN1049	BMPR2
extracellular exosome biogenesis	1/5	0.0473321	1	Lung_M. tuberculosis _HN1050	RAB27A
response to indole-3-methanol	1/5	0.0473321	1	Lung_M. tuberculosis _HN1051	CDH1
response to salt stress	1/5	0.0473321	1	Lung_M. tuberculosis _HN1052	AQP1
leucine catabolic process	1/5	0.0473321	1	Lung_M. tuberculosis _HN1053	IVD
succinyl-CoA metabolic process	1/5	0.0473321	1	Lung_M. tuberculosis _HN1054	OGDH
lysosomal protein catabolic process	1/5	0.0473321	1	Lung_M. tuberculosis _HN1055	LAMP2
medium-chain fatty acid catabolic process	1/5	0.0473321	1	Lung_M. tuberculosis _HN1056	ABHD2
tricuspid valve development	1/5	0.0473321	1	Lung_M. tuberculosis _HN1057	BMPR2
tricuspid valve morphogenesis	1/5	0.0473321	1	Lung_M. tuberculosis _HN1058	BMPR2
negative regulation of PERK-mediated unfolded protein response	1/5	0.0473321	1	Lung_M. tuberculosis _HN1059	PPP1R15B
negative regulation of transcription by RNA polymerase I	1/5	0.0473321	1	Lung_M. tuberculosis _HN1060	FLNA
positive regulation of glycoprotein metabolic process	1/5	0.0473321	1	Lung_M. tuberculosis _HN1061	RAB1A
positive regulation of necrotic cell death	1/5	0.0473321	1	Lung_M. tuberculosis _HN1062	SLC6A6
positive regulation of nucleobase-containing compound transport	1/5	0.0473321	1	Lung_M. tuberculosis _HN1063	KHDRBS1
positive regulation of RNA export from nucleus	1/5	0.0473321	1	Lung_M. tuberculosis _HN1064	KHDRBS1
postsynaptic endocytosis	1/5	0.0473321	1	Lung_M. tuberculosis _HN1065	DNM1
postsynaptic neurotransmitter receptor internalization	1/5	0.0473321	1	Lung_M. tuberculosis _HN1066	DNM1
proteasomal protein catabolic process	5/205	0.0489327	5	Lung_M. tuberculosis _HN1067	ATXN3;PSMA3;DERL1;ARRB1;BTRC
positive regulation of exocytosis	2/37	0.049486	2	Lung_M. tuberculosis _HN1068	RAB3D;RAB27A
regulation of inflammatory response	5/206	0.0497749	5	Lung_M. tuberculosis _HN1069	DAGLA;CELF1;LPL;TNFRSF1B;VAMP3
negative regulation of DNA-binding transcription factor activity	4/143	0.0499853	4	Lung_M. tuberculosis _HN1070	FLNA;ARRB1;BTRC;PKD2
protein targeting to lysosome	3/20	2.5475e-05	3	Lung_M.avium_A	NEDD4;LAMP2;M6PR
regulation of cell communication	3/38	0.000181657	3	Lung_M.avium_A	CXADR;IGFBP7;YWHAG
negative regulation of cell motility	4/114	0.000335064	4	Lung_M.avium_A	DUSP3;IGFBP5;DAG1;NF2
negative regulation of cell migration	4/144	0.000808755	4	Lung_M.avium_A	DUSP3;IGFBP5;DAG1;NF2
regulation of cell differentiation	4/156	0.00108917	4	Lung_M.avium_A	SLC6A6;SPOCK2;DAG1;YWHAG
extracellular matrix organization	5/300	0.00175746	5	Lung_M.avium_A	CTSL;SPOCK2;DAG1;BGN;LCP1
endoplasmic reticulum to Golgi vesicle-mediated transport	4/185	0.00203678	4	Lung_M.avium_A	RAB1A;ATL3;KDELR1;GOLGB1
regulation of cardiac muscle cell action potential	2/25	0.00237549	2	Lung_M.avium_A	CXADR;CALM1
response to hexose	2/25	0.00237549	2	Lung_M.avium_A	LPL;SELENOT
protein localization to lysosome	2/28	0.00297647	2	Lung_M.avium_A	NEDD4;M6PR
phosphate-containing compound metabolic process	4/212	0.00332908	4	Lung_M.avium_A	ITPKB;DUSP3;LPL;CALM1
response to calcium ion	3/107	0.00371026	3	Lung_M.avium_A	ITPKB;NEDD4;CALM1
autophagosome maturation	2/34	0.00436849	2	Lung_M.avium_A	LAMP2;CALM1
acylglycerol catabolic process	2/35	0.00462466	2	Lung_M.avium_A	ABHD2;LPL
negative regulation of cell population proliferation	5/379	0.00479013	5	Lung_M.avium_A	SKI;RBBP4;IGFBP5;IGFBP7;NF2
regulation of intracellular transport	2/39	0.00571686	2	Lung_M.avium_A	LAMP1;LCP1
acylglycerol metabolic process	2/41	0.00630293	2	Lung_M.avium_A	ABHD2;LPL
Golgi organization	3/130	0.00638099	3	Lung_M.avium_A	RAB1A;ATL3;GOLGB1
phosphatidylinositol phosphate biosynthetic process	2/42	0.00660582	2	Lung_M.avium_A	ITPKB;EFR3A
negative regulation of T cell activation	2/45	0.00755343	2	Lung_M.avium_A	DUSP3;SDC4
positive regulation of organelle assembly	2/46	0.00788215	2	Lung_M.avium_A	SDC4;LCP1
receptor-mediated endocytosis	3/143	0.0082888	3	Lung_M.avium_A	CTSL;NEDD4;M6PR
response to glucose	2/49	0.00890634	2	Lung_M.avium_A	LPL;SELENOT
glycosaminoglycan catabolic process	2/56	0.011513	2	Lung_M.avium_A	SDC4;BGN
regulation of glycoprotein metabolic process	1/5	0.0144175	1	Lung_M.avium_A	RAB1A
cellular response to nutrient	1/5	0.0144175	1	Lung_M.avium_A	LPL
neutral lipid catabolic process	1/5	0.0144175	1	Lung_M.avium_A	ABHD2
regulation of receptor catabolic process	1/5	0.0144175	1	Lung_M.avium_A	DTX3L
positive regulation of glycoprotein metabolic process	1/5	0.0144175	1	Lung_M.avium_A	RAB1A
positive regulation of necrotic cell death	1/5	0.0144175	1	Lung_M.avium_A	SLC6A6
lysosomal protein catabolic process	1/5	0.0144175	1	Lung_M.avium_A	LAMP2
medium-chain fatty acid catabolic process	1/5	0.0144175	1	Lung_M.avium_A	ABHD2
diterpenoid metabolic process	2/64	0.0148505	2	Lung_M.avium_A	SDC4;LPL
regulation of cell-matrix adhesion	2/65	0.0152937	2	Lung_M.avium_A	DUSP3;NF2
protein autoubiquitination	2/65	0.0152937	2	Lung_M.avium_A	DTX3L;KLHL24
cellular component disassembly	2/66	0.0157426	2	Lung_M.avium_A	CTSL;LCP1
cellular response to nutrient levels	2/66	0.0157426	2	Lung_M.avium_A	LAMP2;LPL
extracellular matrix disassembly	2/66	0.0157426	2	Lung_M.avium_A	CTSL;LCP1
negative regulation of glial cell proliferation	1/6	0.0172763	1	Lung_M.avium_A	SKI
regulation of endoplasmic reticulum tubular network organization	1/6	0.0172763	1	Lung_M.avium_A	ATL3
regulation of extracellular exosome assembly	1/6	0.0172763	1	Lung_M.avium_A	SDC4
regulation of focal adhesion disassembly	1/6	0.0172763	1	Lung_M.avium_A	DUSP3
positive regulation of cholesterol storage	1/6	0.0172763	1	Lung_M.avium_A	LPL
gamma-aminobutyric acid transport	1/6	0.0172763	1	Lung_M.avium_A	SLC6A6
positive regulation of focal adhesion disassembly	1/6	0.0172763	1	Lung_M.avium_A	DUSP3
positive regulation of growth hormone secretion	1/6	0.0172763	1	Lung_M.avium_A	SELENOT
ISG15-protein conjugation	1/6	0.0172763	1	Lung_M.avium_A	UBE2L6
medium-chain fatty acid biosynthetic process	1/6	0.0172763	1	Lung_M.avium_A	ABHD2
fatty acid biosynthetic process	2/71	0.0180706	2	Lung_M.avium_A	ABHD2;LPL
cytoskeleton-dependent cytokinesis	2/72	0.0185526	2	Lung_M.avium_A	SON;SEPTIN2
negative regulation of cell adhesion	2/73	0.0190401	2	Lung_M.avium_A	ARHGDIA;NF2
regulation of signal transduction	3/198	0.0197962	3	Lung_M.avium_A	IGFBP5;IGFBP7;YWHAG
endomembrane system organization	3/199	0.0200586	3	Lung_M.avium_A	RAB1A;ATL3;GOLGB1
autophagosome membrane docking	1/7	0.0201271	1	Lung_M.avium_A	CALM1
AV node cell to bundle of His cell communication	1/7	0.0201271	1	Lung_M.avium_A	CXADR
cardiac muscle cell-cardiac muscle cell adhesion	1/7	0.0201271	1	Lung_M.avium_A	CXADR
regulation of growth hormone secretion	1/7	0.0201271	1	Lung_M.avium_A	SELENOT
regulation of necrotic cell death	1/7	0.0201271	1	Lung_M.avium_A	SLC6A6
positive regulation of chemokine	1/7	0.0201271	1	Lung_M.avium_A	LPL
gamma-delta T cell activation	1/7	0.0201271	1	Lung_M.avium_A	CXADR
ganglioside catabolic process	1/7	0.0201271	1	Lung_M.avium_A	GM2A
histone H3-K4 dimethylation	1/7	0.0201271	1	Lung_M.avium_A	KMT2D
positive regulation of intracellular estrogen receptor signaling pathway	1/7	0.0201271	1	Lung_M.avium_A	KMT2D
insulin secretion involved in cellular response to glucose stimulus	1/7	0.0201271	1	Lung_M.avium_A	SELENOT
selenocysteine incorporation	1/7	0.0201271	1	Lung_M.avium_A	SELENOT
positive regulation of receptor catabolic process	1/7	0.0201271	1	Lung_M.avium_A	DTX3L
translational readthrough	1/7	0.0201271	1	Lung_M.avium_A	SELENOT
mitochondrion-endoplasmic reticulum membrane tethering	1/7	0.0201271	1	Lung_M.avium_A	CALM1
protein catabolic process in the vacuole	1/7	0.0201271	1	Lung_M.avium_A	LAMP2
establishment of protein localization to organelle	2/76	0.0205348	2	Lung_M.avium_A	LAMP1;LAMP2
modification-dependent protein catabolic process	3/201	0.0205892	3	Lung_M.avium_A	DTX3L;NEDD4;UBE2L6
negative regulation of cellular response to growth factor stimulus	2/80	0.0226014	2	Lung_M.avium_A	SKI;NEDD4
regulation of cyclic-nucleotide phosphodiesterase activity	1/8	0.0229697	1	Lung_M.avium_A	CALM1
peptidyl-tyrosine dephosphorylation involved in inactivation of protein kinase activity	1/8	0.0229697	1	Lung_M.avium_A	DUSP3
regulation of protein localization to early endosome	1/8	0.0229697	1	Lung_M.avium_A	DTX3L
histone H3-K4 monomethylation	1/8	0.0229697	1	Lung_M.avium_A	KMT2D
positive regulation of intracellular steroid hormone receptor signaling pathway	1/8	0.0229697	1	Lung_M.avium_A	KMT2D
positive regulation of protein localization to early endosome	1/8	0.0229697	1	Lung_M.avium_A	DTX3L
positive regulation of protein localization to endosome	1/8	0.0229697	1	Lung_M.avium_A	DTX3L
positive regulation of ryanodine-sensitive calcium-release channel activity	1/8	0.0229697	1	Lung_M.avium_A	CALM1
positive regulation of vascular associated smooth muscle cell migration	1/8	0.0229697	1	Lung_M.avium_A	IGFBP5
negative regulation of cellular process	5/566	0.0238788	5	Lung_M.avium_A	SKI;RBBP4;ARHGDIA;IGFBP7;NF2
extracellular structure organization	3/216	0.0248147	3	Lung_M.avium_A	SPOCK2;DAG1;BGN
external encapsulating structure organization	3/217	0.0251119	3	Lung_M.avium_A	SPOCK2;DAG1;BGN
retrograde vesicle-mediated transport, Golgi to endoplasmic reticulum	2/85	0.0253003	2	Lung_M.avium_A	RAB1A;KDELR1
chylomicron remodeling	1/9	0.0258042	1	Lung_M.avium_A	LPL
peripheral nervous system axon ensheathment	1/9	0.0258042	1	Lung_M.avium_A	SKI
positive regulation of chromatin binding	1/9	0.0258042	1	Lung_M.avium_A	DTX3L
positive regulation of extracellular matrix assembly	1/9	0.0258042	1	Lung_M.avium_A	DAG1
Schwann cell development	1/9	0.0258042	1	Lung_M.avium_A	SKI
positive regulation of sequestering of triglyceride	1/9	0.0258042	1	Lung_M.avium_A	LPL
very-low-density lipoprotein particle remodeling	1/9	0.0258042	1	Lung_M.avium_A	LPL
transforming growth factor beta receptor signaling pathway	2/89	0.0275492	2	Lung_M.avium_A	SKI;ZMIZ1
negative regulation of protein kinase activity	2/90	0.0281236	2	Lung_M.avium_A	DUSP3;YWHAG
positive regulation of binding	2/90	0.0281236	2	Lung_M.avium_A	SKI;DTX3L
alanine transport	1/10	0.0286306	1	Lung_M.avium_A	SLC6A6
negative regulation of sodium ion transmembrane transport	1/10	0.0286306	1	Lung_M.avium_A	NEDD4
negative regulation of sodium ion transmembrane transporter activity	1/10	0.0286306	1	Lung_M.avium_A	NEDD4
regulation of high voltage-gated calcium channel activity	1/10	0.0286306	1	Lung_M.avium_A	CALM1
negative regulation of tyrosine phosphorylation of STAT protein	1/10	0.0286306	1	Lung_M.avium_A	NF2
negative regulation of voltage-gated calcium channel activity	1/10	0.0286306	1	Lung_M.avium_A	CALM1
DNA replication-dependent nucleosome assembly	1/10	0.0286306	1	Lung_M.avium_A	RBBP4
DNA replication-dependent nucleosome organization	1/10	0.0286306	1	Lung_M.avium_A	RBBP4
glycosphingolipid catabolic process	1/10	0.0286306	1	Lung_M.avium_A	GM2A
histone H2B ubiquitination	1/10	0.0286306	1	Lung_M.avium_A	DTX3L
retinoid metabolic process	2/92	0.029287	2	Lung_M.avium_A	SDC4;LPL
negative regulation of MAPK cascade	2/94	0.0304693	2	Lung_M.avium_A	DUSP3;DAG1
regulation of cell migration	4/408	0.030532	4	Lung_M.avium_A	DUSP3;IGFBP5;DAG1;NF2
negative regulation of receptor signaling pathway via STAT	1/11	0.031449	1	Lung_M.avium_A	NF2
regulation of microtubule-based movement	1/11	0.031449	1	Lung_M.avium_A	LAMP1
establishment of endothelial intestinal barrier	1/11	0.031449	1	Lung_M.avium_A	RAB1A
Golgi to lysosome transport	1/11	0.031449	1	Lung_M.avium_A	LAMP1
positive regulation of lipid localization	1/11	0.031449	1	Lung_M.avium_A	LPL
tetrahydrobiopterin metabolic process	1/11	0.031449	1	Lung_M.avium_A	CALM1
myotube cell development	1/11	0.031449	1	Lung_M.avium_A	SKI
glycosaminoglycan biosynthetic process	2/97	0.032278	2	Lung_M.avium_A	SDC4;BGN
organelle organization	4/420	0.0334431	4	Lung_M.avium_A	RAB1A;CXADR;ATL3;GOLGB1
actin crosslink formation	1/12	0.0342593	1	Lung_M.avium_A	LCP1
regulation of cell communication by electrical coupling involved in cardiac conduction	1/12	0.0342593	1	Lung_M.avium_A	CALM1
regulation of chromatin binding	1/12	0.0342593	1	Lung_M.avium_A	DTX3L
negative regulation of release of sequestered calcium ion into cytosol	1/12	0.0342593	1	Lung_M.avium_A	CALM1
negative regulation of ryanodine-sensitive calcium-release channel activity	1/12	0.0342593	1	Lung_M.avium_A	CALM1
chromatin assembly or disassembly	1/12	0.0342593	1	Lung_M.avium_A	RBBP4
dermatan sulfate biosynthetic process	1/12	0.0342593	1	Lung_M.avium_A	BGN
regulation of vascular associated smooth muscle cell migration	1/12	0.0342593	1	Lung_M.avium_A	IGFBP5
microtubule anchoring	1/12	0.0342593	1	Lung_M.avium_A	DAG1
positive regulation of ubiquitin protein ligase activity	1/12	0.0342593	1	Lung_M.avium_A	RAB1A
pteridine-containing compound metabolic process	1/13	0.0370617	1	Lung_M.avium_A	CALM1
regulation of cell communication by electrical coupling	1/13	0.0370617	1	Lung_M.avium_A	CALM1
cardiac cell development	1/13	0.0370617	1	Lung_M.avium_A	CXADR
regulation of chemokine	1/13	0.0370617	1	Lung_M.avium_A	LPL
negative regulation of vascular endothelial growth factor receptor signaling pathway	1/13	0.0370617	1	Lung_M.avium_A	NEDD4
chondroitin sulfate catabolic process	1/13	0.0370617	1	Lung_M.avium_A	BGN
dermatan sulfate metabolic process	1/13	0.0370617	1	Lung_M.avium_A	BGN
detection of calcium ion	1/13	0.0370617	1	Lung_M.avium_A	CALM1
regulation of nucleocytoplasmic transport	1/13	0.0370617	1	Lung_M.avium_A	NEDD4
DNA replication-independent nucleosome organization	1/13	0.0370617	1	Lung_M.avium_A	RBBP4
embryonic appendage morphogenesis	1/13	0.0370617	1	Lung_M.avium_A	SKI
triglyceride-rich lipoprotein particle remodeling	1/13	0.0370617	1	Lung_M.avium_A	LPL
bone morphogenesis	1/14	0.039856	1	Lung_M.avium_A	SKI
negative regulation of smooth muscle cell migration	1/14	0.039856	1	Lung_M.avium_A	IGFBP5
cellular response to low-density lipoprotein particle stimulus	1/14	0.039856	1	Lung_M.avium_A	LPL
regulation of lipase activity	1/14	0.039856	1	Lung_M.avium_A	LPL
pancreas development	1/14	0.039856	1	Lung_M.avium_A	SELENOT
histone H3-K4 trimethylation	1/14	0.039856	1	Lung_M.avium_A	KMT2D
positive regulation of leukocyte degranulation	1/14	0.039856	1	Lung_M.avium_A	LAMP1
negative regulation of ubiquitin-protein transferase activity	1/15	0.0426424	1	Lung_M.avium_A	DTX3L
dermatan sulfate proteoglycan biosynthetic process	1/15	0.0426424	1	Lung_M.avium_A	BGN
regulation of sequestering of triglyceride	1/15	0.0426424	1	Lung_M.avium_A	LPL
glucan catabolic process	1/15	0.0426424	1	Lung_M.avium_A	CALM1
glycogen catabolic process	1/15	0.0426424	1	Lung_M.avium_A	CALM1
positive regulation of exosomal secretion	1/15	0.0426424	1	Lung_M.avium_A	SDC4
steroid hormone mediated signaling pathway	1/15	0.0426424	1	Lung_M.avium_A	ABHD2
medium-chain fatty acid metabolic process	1/15	0.0426424	1	Lung_M.avium_A	ABHD2
cellular response to transforming growth factor beta stimulus	2/114	0.0432852	2	Lung_M.avium_A	SKI;ZMIZ1
positive regulation of protein metabolic process	2/115	0.0439709	2	Lung_M.avium_A	RAB1A;NEDD4
regulation of cholesterol storage	1/16	0.0454208	1	Lung_M.avium_A	LPL
cellular polysaccharide catabolic process	1/16	0.0454208	1	Lung_M.avium_A	CALM1
negative regulation of receptor signaling pathway via JAK-STAT	1/16	0.0454208	1	Lung_M.avium_A	NF2
ceramide catabolic process	1/16	0.0454208	1	Lung_M.avium_A	GM2A
oogenesis	1/16	0.0454208	1	Lung_M.avium_A	KMT2D
epiboly involved in wound healing	1/16	0.0454208	1	Lung_M.avium_A	LCP1
positive regulation of double-strand break repair via nonhomologous end joining	1/16	0.0454208	1	Lung_M.avium_A	DTX3L
transepithelial transport	1/16	0.0454208	1	Lung_M.avium_A	CXADR
regulation of cardiac muscle contraction by regulation of the release of sequestered calcium ion	1/17	0.0481913	1	Lung_M.avium_A	CALM1
negative regulation of peptidyl-threonine phosphorylation	1/17	0.0481913	1	Lung_M.avium_A	CALM1
cellular response to fatty acid	1/17	0.0481913	1	Lung_M.avium_A	LPL
histone H2A ubiquitination	1/17	0.0481913	1	Lung_M.avium_A	DTX3L
positive regulation of smooth muscle cell migration	1/17	0.0481913	1	Lung_M.avium_A	IGFBP5
regulation of anatomical structure morphogenesis	2/123	0.0496009	2	Lung_M.avium_A	NEDD4;DAG1
retrograde vesicle-mediated transport, Golgi to endoplasmic reticulum	4/85	0.00010108	4	Lung_M.avium_B	COPA;RAB1B;RAB6A;BICD2
regulation of cell communication	3/38	0.000172487	3	Lung_M.avium_B	CXADR;IGFBP7;YWHAG
platelet degranulation	4/125	0.000444616	4	Lung_M.avium_B	SELENOP;FLNA;CALM1;CLU
positive regulation of cell-substrate adhesion	3/70	0.00104928	3	Lung_M.avium_B	FLNA;NDNF;P4HB
negative regulation of cellular process	7/566	0.00108714	7	Lung_M.avium_B	RBBP4;CELF1;ARHGDIA;IGFBP7;NF2;TNFRSF1B;CLU
negative regulation of cell adhesion	3/73	0.00118502	3	Lung_M.avium_B	CDH1;ARHGDIA;NF2
positive regulation of phosphoprotein phosphatase activity	2/18	0.00118569	2	Lung_M.avium_B	PPP1R15B;CALM1
protein targeting to lysosome	2/20	0.00146705	2	Lung_M.avium_B	M6PR;CLU
regulation of lipoprotein lipase activity	2/21	0.00161852	2	Lung_M.avium_B	SORT1;LPL
positive regulation of phosphatase activity	2/21	0.00161852	2	Lung_M.avium_B	PPP1R15B;CALM1
extracellular matrix organization	5/300	0.00162559	5	Lung_M.avium_B	CDH1;SPOCK2;BGN;NDNF;P4HB
regulated exocytosis	4/180	0.00172819	4	Lung_M.avium_B	SELENOP;FLNA;CALM1;CLU
regulation of cardiac muscle cell action potential	2/25	0.00229533	2	Lung_M.avium_B	CXADR;CALM1
response to hexose	2/25	0.00229533	2	Lung_M.avium_B	LPL;SELENOT
cellular protein localization	5/329	0.00242976	5	Lung_M.avium_B	COPA;RAB1B;FLNA;RAB6A;BICD2
positive regulation of protein import into nucleus	2/28	0.00287632	2	Lung_M.avium_B	CDH1;FLNA
protein localization to Golgi apparatus	2/28	0.00287632	2	Lung_M.avium_B	RAB6A;BICD2
phosphate-containing compound metabolic process	4/212	0.00312504	4	Lung_M.avium_B	PLA2G15;TAOK1;LPL;CALM1
chondroitin sulfate metabolic process	2/30	0.00329798	2	Lung_M.avium_B	BGN;NDNF
positive regulation of protein import	2/30	0.00329798	2	Lung_M.avium_B	CDH1;FLNA
extracellular structure organization	4/216	0.00334127	4	Lung_M.avium_B	CDH1;SPOCK2;BGN;NDNF
external encapsulating structure organization	4/217	0.00339688	4	Lung_M.avium_B	CDH1;SPOCK2;BGN;NDNF
organelle transport along microtubule	2/31	0.003519	2	Lung_M.avium_B	RAB6A;BICD2
intra-Golgi vesicle-mediated transport	2/32	0.00374676	2	Lung_M.avium_B	COPA;RAB6A
protein transport	5/369	0.00397017	5	Lung_M.avium_B	COPA;CALCRL;RAB1B;RAB6A;CLU
muscle cell development	2/33	0.00398122	2	Lung_M.avium_B	CXADR;NEBL
autophagosome maturation	2/34	0.00422234	2	Lung_M.avium_B	LIX1L;CALM1
positive regulation of protein dephosphorylation	2/34	0.00422234	2	Lung_M.avium_B	PPP1R15B;CALM1
acylglycerol catabolic process	2/35	0.00447008	2	Lung_M.avium_B	ABHD2;LPL
semaphorin-plexin signaling pathway	2/35	0.00447008	2	Lung_M.avium_B	ARHGDIA;FLNA
regulation of protein import into nucleus	2/36	0.0047244	2	Lung_M.avium_B	CDH1;FLNA
positive regulation of substrate adhesion-dependent cell spreading	2/36	0.0047244	2	Lung_M.avium_B	FLNA;P4HB
regulation of phosphoprotein phosphatase activity	2/38	0.00525265	2	Lung_M.avium_B	PPP1R15B;CALM1
regulation of receptor-mediated endocytosis	2/39	0.0055265	2	Lung_M.avium_B	HIP1;CLU
acylglycerol metabolic process	2/41	0.00609345	2	Lung_M.avium_B	ABHD2;LPL
negative regulation of cell-cell adhesion	2/41	0.00609345	2	Lung_M.avium_B	CDH1;NF2
cellular protein metabolic process	5/417	0.00662171	5	Lung_M.avium_B	SLC34A2;SFTPD;RPSA;IGFBP7;P4HB
positive regulation of receptor-mediated endocytosis	2/44	0.00699147	2	Lung_M.avium_B	HIP1;CLU
positive regulation of nucleocytoplasmic transport	2/46	0.00762144	2	Lung_M.avium_B	CDH1;FLNA
receptor-mediated endocytosis	3/143	0.00790083	3	Lung_M.avium_B	CALCRL;SFTPD;M6PR
positive regulation of endocytosis	2/48	0.0082761	2	Lung_M.avium_B	HIP1;CLU
positive regulation of cellular process	6/625	0.00854528	6	Lung_M.avium_B	SLC6A6;CELF1;SFTPD;RAB27A;P4HB;TNFRSF1B
response to glucose	2/49	0.0086126	2	Lung_M.avium_B	LPL;SELENOT
positive regulation of intracellular protein transport	3/148	0.00867805	3	Lung_M.avium_B	CDH1;FLNA;YWHAG
positive regulation of cell morphogenesis involved in differentiation	2/50	0.00895516	2	Lung_M.avium_B	FLNA;P4HB
actin filament organization	3/152	0.0093311	3	Lung_M.avium_B	HIP1;NEBL;FLNA
negative regulation of protein phosphorylation	3/152	0.0093311	3	Lung_M.avium_B	PPP1R15B;CALM1;YWHAG
negative regulation of protein metabolic process	2/52	0.00965833	2	Lung_M.avium_B	FLNA;CLU
positive regulation of protein kinase activity	3/154	0.00966814	3	Lung_M.avium_B	TAOK1;CALM1;CLU
regulation of cell differentiation	3/156	0.0100122	3	Lung_M.avium_B	SLC6A6;SPOCK2;YWHAG
positive regulation of phagocytosis	2/53	0.0100189	2	Lung_M.avium_B	SFTPD;RAB27A
regulation of phagocytosis	2/58	0.0119096	2	Lung_M.avium_B	SFTPD;RAB27A
actin cytoskeleton reorganization	2/63	0.013944	2	Lung_M.avium_B	CXADR;FLNA
negative regulation of PERK-mediated unfolded protein response	1/5	0.0141703	1	Lung_M.avium_B	PPP1R15B
cellular response to indole-3-methanol	1/5	0.0141703	1	Lung_M.avium_B	CDH1
regulation of glycoprotein metabolic process	1/5	0.0141703	1	Lung_M.avium_B	RAB1B
cellular response to nutrient	1/5	0.0141703	1	Lung_M.avium_B	LPL
negative regulation of transcription by RNA polymerase I	1/5	0.0141703	1	Lung_M.avium_B	FLNA
neutral lipid catabolic process	1/5	0.0141703	1	Lung_M.avium_B	ABHD2
regulation of platelet-derived growth factor receptor-beta signaling pathway	1/5	0.0141703	1	Lung_M.avium_B	HIP1
extracellular exosome biogenesis	1/5	0.0141703	1	Lung_M.avium_B	RAB27A
positive regulation of glycoprotein metabolic process	1/5	0.0141703	1	Lung_M.avium_B	RAB1B
response to indole-3-methanol	1/5	0.0141703	1	Lung_M.avium_B	CDH1
positive regulation of necrotic cell death	1/5	0.0141703	1	Lung_M.avium_B	SLC6A6
medium-chain fatty acid catabolic process	1/5	0.0141703	1	Lung_M.avium_B	ABHD2
protein stabilization	3/179	0.014484	3	Lung_M.avium_B	HIP1;FLNA;CLU
regulation of immune response	3/179	0.014484	3	Lung_M.avium_B	CXADR;SFTPD;SPPL2A
regulation of RNA metabolic process	2/65	0.014797	2	Lung_M.avium_B	CELF1;TNFRSF1B
positive regulation of protein localization to nucleus	2/68	0.0161177	2	Lung_M.avium_B	CDH1;FLNA
cellular response to decreased oxygen levels	2/69	0.0165688	2	Lung_M.avium_B	NDNF;P4HB
negative regulation of lipoprotein lipase activity	1/6	0.0169806	1	Lung_M.avium_B	SORT1
regulation of macromolecule biosynthetic process	1/6	0.0169806	1	Lung_M.avium_B	TNFRSF1B
positive regulation of cholesterol storage	1/6	0.0169806	1	Lung_M.avium_B	LPL
gamma-aminobutyric acid transport	1/6	0.0169806	1	Lung_M.avium_B	SLC6A6
positive regulation of growth hormone secretion	1/6	0.0169806	1	Lung_M.avium_B	SELENOT
medium-chain fatty acid biosynthetic process	1/6	0.0169806	1	Lung_M.avium_B	ABHD2
fatty acid catabolic process	2/70	0.0170253	2	Lung_M.avium_B	PLA2G15;ABHD2
fatty acid biosynthetic process	2/71	0.0174871	2	Lung_M.avium_B	ABHD2;LPL
Fc-gamma receptor signaling pathway involved in phagocytosis	2/71	0.0174871	2	Lung_M.avium_B	WIPF1;WASF2
cell junction organization	2/72	0.0179542	2	Lung_M.avium_B	CXADR;FLNA
negative regulation of supramolecular fiber organization	2/72	0.0179542	2	Lung_M.avium_B	TAOK1;CLU
extrinsic apoptotic signaling pathway	2/72	0.0179542	2	Lung_M.avium_B	SORT1;TNFRSF1B
Fc-gamma receptor signaling pathway	2/72	0.0179542	2	Lung_M.avium_B	WIPF1;WASF2
regulation of stress fiber assembly	2/74	0.0189042	2	Lung_M.avium_B	NF2;WASF2
Fc receptor mediated stimulatory signaling pathway	2/74	0.0189042	2	Lung_M.avium_B	WIPF1;WASF2
regulation of signal transduction	3/198	0.018907	3	Lung_M.avium_B	IGFBP7;CLU;YWHAG
regulation of atrial cardiac muscle cell membrane repolarization	1/7	0.019783	1	Lung_M.avium_B	FLNA
autophagosome membrane docking	1/7	0.019783	1	Lung_M.avium_B	CALM1
AV node cell to bundle of His cell communication	1/7	0.019783	1	Lung_M.avium_B	CXADR
calcitonin family receptor signaling pathway	1/7	0.019783	1	Lung_M.avium_B	CALCRL
cardiac muscle cell-cardiac muscle cell adhesion	1/7	0.019783	1	Lung_M.avium_B	CXADR
regulation of growth hormone secretion	1/7	0.019783	1	Lung_M.avium_B	SELENOT
regulation of miRNA mediated inhibition of translation	1/7	0.019783	1	Lung_M.avium_B	DDX6
regulation of necrotic cell death	1/7	0.019783	1	Lung_M.avium_B	SLC6A6
positive regulation of chemokine	1/7	0.019783	1	Lung_M.avium_B	LPL
gamma-delta T cell activation	1/7	0.019783	1	Lung_M.avium_B	CXADR
positive regulation of integrin-mediated signaling pathway	1/7	0.019783	1	Lung_M.avium_B	FLNA
insulin secretion involved in cellular response to glucose stimulus	1/7	0.019783	1	Lung_M.avium_B	SELENOT
positive regulation of miRNA mediated inhibition of translation	1/7	0.019783	1	Lung_M.avium_B	DDX6
selenocysteine incorporation	1/7	0.019783	1	Lung_M.avium_B	SELENOT
translational readthrough	1/7	0.019783	1	Lung_M.avium_B	SELENOT
mitochondrion-endoplasmic reticulum membrane tethering	1/7	0.019783	1	Lung_M.avium_B	CALM1
vascular wound healing	1/7	0.019783	1	Lung_M.avium_B	NDNF
phospholipid metabolic process	2/76	0.019875	2	Lung_M.avium_B	PLA2G15;LPL
regulation of T cell proliferation	2/76	0.019875	2	Lung_M.avium_B	SFTPD;TNFRSF1B
positive regulation of tumor necrosis factor production	2/77	0.0203681	2	Lung_M.avium_B	LPL;CLU
regulation of inflammatory response	3/206	0.0209695	3	Lung_M.avium_B	CELF1;LPL;TNFRSF1B
positive regulation of cell adhesion	2/80	0.021878	2	Lung_M.avium_B	NDNF;P4HB
positive regulation of tumor necrosis factor superfamily cytokine production	2/81	0.0223914	2	Lung_M.avium_B	LPL;CLU
antigen processing and presentation of exogenous peptide antigen via MHC class I, TAP-independent	1/8	0.0225776	1	Lung_M.avium_B	LNPEP
regulation of cyclic-nucleotide phosphodiesterase activity	1/8	0.0225776	1	Lung_M.avium_B	CALM1
regulation of extracellular matrix constituent secretion	1/8	0.0225776	1	Lung_M.avium_B	TNFRSF1B
diacylglycerol biosynthetic process	1/8	0.0225776	1	Lung_M.avium_B	PLA2G15
regulation of RNA biosynthetic process	1/8	0.0225776	1	Lung_M.avium_B	TNFRSF1B
positive regulation of oligodendrocyte differentiation	1/8	0.0225776	1	Lung_M.avium_B	TNFRSF1B
positive regulation of ryanodine-sensitive calcium-release channel activity	1/8	0.0225776	1	Lung_M.avium_B	CALM1
negative regulation of cell population proliferation	4/379	0.0228076	4	Lung_M.avium_B	RBBP4;CELF1;IGFBP7;NF2
cell-cell junction organization	2/82	0.0229098	2	Lung_M.avium_B	CXADR;CDH1
peptide metabolic process	2/83	0.0234331	2	Lung_M.avium_B	CPD;LNPEP
regulation of neuron death	2/86	0.0250324	2	Lung_M.avium_B	TNFRSF1B;CLU
negative regulation of lipase activity	1/9	0.0253644	1	Lung_M.avium_B	SORT1
chylomicron remodeling	1/9	0.0253644	1	Lung_M.avium_B	LPL
regulation of PERK-mediated unfolded protein response	1/9	0.0253644	1	Lung_M.avium_B	PPP1R15B
response to misfolded protein	1/9	0.0253644	1	Lung_M.avium_B	CLU
interleukin-23-mediated signaling pathway	1/9	0.0253644	1	Lung_M.avium_B	P4HB
positive regulation of sequestering of triglyceride	1/9	0.0253644	1	Lung_M.avium_B	LPL
very-low-density lipoprotein particle remodeling	1/9	0.0253644	1	Lung_M.avium_B	LPL
negative regulation of translation	2/90	0.0272323	2	Lung_M.avium_B	DDX6;CELF1
regulation of actin cytoskeleton organization	2/91	0.0277941	2	Lung_M.avium_B	TAOK1;ARHGDIA
positive regulation of transport	2/91	0.0277941	2	Lung_M.avium_B	SFTPD;RAB27A
alanine transport	1/10	0.0281433	1	Lung_M.avium_B	SLC6A6
negative regulation of extracellular matrix organization	1/10	0.0281433	1	Lung_M.avium_B	TNFRSF1B
regulation of high voltage-gated calcium channel activity	1/10	0.0281433	1	Lung_M.avium_B	CALM1
negative regulation of tyrosine phosphorylation of STAT protein	1/10	0.0281433	1	Lung_M.avium_B	NF2
negative regulation of voltage-gated calcium channel activity	1/10	0.0281433	1	Lung_M.avium_B	CALM1
chylomicron assembly	1/10	0.0281433	1	Lung_M.avium_B	P4HB
DNA replication-dependent nucleosome assembly	1/10	0.0281433	1	Lung_M.avium_B	RBBP4
DNA replication-dependent nucleosome organization	1/10	0.0281433	1	Lung_M.avium_B	RBBP4
phosphatidylcholine catabolic process	1/10	0.0281433	1	Lung_M.avium_B	PLA2G15
regulation of tau-protein kinase activity	1/10	0.0281433	1	Lung_M.avium_B	CLU
angiogenesis involved in wound healing	1/11	0.0309145	1	Lung_M.avium_B	NDNF
negative regulation of receptor signaling pathway via STAT	1/11	0.0309145	1	Lung_M.avium_B	NF2
establishment of endothelial intestinal barrier	1/11	0.0309145	1	Lung_M.avium_B	RAB1B
regulation of T cell mediated immunity	1/11	0.0309145	1	Lung_M.avium_B	TNFRSF1B
Golgi to lysosome transport	1/11	0.0309145	1	Lung_M.avium_B	SORT1
positive regulation of lipid localization	1/11	0.0309145	1	Lung_M.avium_B	LPL
positive regulation of myelination	1/11	0.0309145	1	Lung_M.avium_B	TNFRSF1B
synaptic vesicle transport	1/11	0.0309145	1	Lung_M.avium_B	RAB27A
tetrahydrobiopterin metabolic process	1/11	0.0309145	1	Lung_M.avium_B	CALM1
membrane organization	3/242	0.0317261	3	Lung_M.avium_B	HIP1;FNBP1;M6PR
regulation of gene expression	7/1079	0.0328945	7	Lung_M.avium_B	CELF1;CDH1;SORT1;SFTPD;RAB27A;CLU;ZBTB4
actin crosslink formation	1/12	0.0336779	1	Lung_M.avium_B	FLNA
regulation of cell communication by electrical coupling involved in cardiac conduction	1/12	0.0336779	1	Lung_M.avium_B	CALM1
negative regulation of release of sequestered calcium ion into cytosol	1/12	0.0336779	1	Lung_M.avium_B	CALM1
negative regulation of ryanodine-sensitive calcium-release channel activity	1/12	0.0336779	1	Lung_M.avium_B	CALM1
chromatin assembly or disassembly	1/12	0.0336779	1	Lung_M.avium_B	RBBP4
dermatan sulfate biosynthetic process	1/12	0.0336779	1	Lung_M.avium_B	BGN
P-body assembly	1/12	0.0336779	1	Lung_M.avium_B	DDX6
microtubule anchoring	1/12	0.0336779	1	Lung_M.avium_B	BICD2
very-low-density lipoprotein particle assembly	1/12	0.0336779	1	Lung_M.avium_B	P4HB
regulation of intracellular signal transduction	4/437	0.0358236	4	Lung_M.avium_B	RBBP4;TAOK1;ARHGDIA;NF2
pteridine-containing compound metabolic process	1/13	0.0364336	1	Lung_M.avium_B	CALM1
negative regulation of endoplasmic reticulum unfolded protein response	1/13	0.0364336	1	Lung_M.avium_B	PPP1R15B
regulation of cell communication by electrical coupling	1/13	0.0364336	1	Lung_M.avium_B	CALM1
cardiac cell development	1/13	0.0364336	1	Lung_M.avium_B	CXADR
regulation of chemokine	1/13	0.0364336	1	Lung_M.avium_B	LPL
chondroitin sulfate catabolic process	1/13	0.0364336	1	Lung_M.avium_B	BGN
cytoplasmic sequestering of protein	1/13	0.0364336	1	Lung_M.avium_B	FLNA
dermatan sulfate metabolic process	1/13	0.0364336	1	Lung_M.avium_B	BGN
detection of calcium ion	1/13	0.0364336	1	Lung_M.avium_B	CALM1
DNA replication-independent nucleosome organization	1/13	0.0364336	1	Lung_M.avium_B	RBBP4
regulation of protein acetylation	1/13	0.0364336	1	Lung_M.avium_B	TAOK1
positive regulation of protein acetylation	1/13	0.0364336	1	Lung_M.avium_B	TAOK1
synaptic vesicle localization	1/13	0.0364336	1	Lung_M.avium_B	RAB27A
triglyceride-rich lipoprotein particle remodeling	1/13	0.0364336	1	Lung_M.avium_B	LPL
cellular component assembly	3/261	0.0383706	3	Lung_M.avium_B	RBBP4;WIPF1;FLNA
negative regulation of neuroinflammatory response	1/14	0.0391815	1	Lung_M.avium_B	TNFRSF1B
cellular response to low-density lipoprotein particle stimulus	1/14	0.0391815	1	Lung_M.avium_B	LPL
regulation of integrin-mediated signaling pathway	1/14	0.0391815	1	Lung_M.avium_B	FLNA
regulation of lipase activity	1/14	0.0391815	1	Lung_M.avium_B	LPL
pancreas development	1/14	0.0391815	1	Lung_M.avium_B	SELENOT
peptidyl-serine dephosphorylation	1/14	0.0391815	1	Lung_M.avium_B	PPP1R15B
response to endoplasmic reticulum stress	2/110	0.0393223	2	Lung_M.avium_B	PPP1R15B;P4HB
regulation of cytoskeleton organization	2/112	0.0406257	2	Lung_M.avium_B	TAOK1;BICD2
cardiac myofibril assembly	1/15	0.0419217	1	Lung_M.avium_B	NEBL
clathrin coat assembly	1/15	0.0419217	1	Lung_M.avium_B	HIP1
dermatan sulfate proteoglycan biosynthetic process	1/15	0.0419217	1	Lung_M.avium_B	BGN
regulation of sequestering of triglyceride	1/15	0.0419217	1	Lung_M.avium_B	LPL
glucan catabolic process	1/15	0.0419217	1	Lung_M.avium_B	CALM1
glycogen catabolic process	1/15	0.0419217	1	Lung_M.avium_B	CALM1
positive regulation of membrane protein ectodomain proteolysis	1/15	0.0419217	1	Lung_M.avium_B	TNFRSF1B
steroid hormone mediated signaling pathway	1/15	0.0419217	1	Lung_M.avium_B	ABHD2
medium-chain fatty acid metabolic process	1/15	0.0419217	1	Lung_M.avium_B	ABHD2
negative regulation of cell motility	2/114	0.0419454	2	Lung_M.avium_B	CDH1;NF2
positive regulation of protein metabolic process	2/115	0.0426113	2	Lung_M.avium_B	RAB1B;CLU
cytosolic transport	2/116	0.0432811	2	Lung_M.avium_B	SORT1;RAB6A
positive regulation of cell projection organization	2/117	0.0439549	2	Lung_M.avium_B	ARHGDIA;NDNF
regulation of cholesterol storage	1/16	0.0446543	1	Lung_M.avium_B	LPL
cellular polysaccharide catabolic process	1/16	0.0446543	1	Lung_M.avium_B	CALM1
negative regulation of receptor signaling pathway via JAK-STAT	1/16	0.0446543	1	Lung_M.avium_B	NF2
epiboly involved in wound healing	1/16	0.0446543	1	Lung_M.avium_B	FLNA
Golgi to endosome transport	1/16	0.0446543	1	Lung_M.avium_B	SORT1
transepithelial transport	1/16	0.0446543	1	Lung_M.avium_B	CXADR
regulation of cardiac muscle contraction by regulation of the release of sequestered calcium ion	1/17	0.0473792	1	Lung_M.avium_B	CALM1
negative regulation of peptidyl-threonine phosphorylation	1/17	0.0473792	1	Lung_M.avium_B	CALM1
cellular response to fatty acid	1/17	0.0473792	1	Lung_M.avium_B	LPL
positive regulation of regulated secretory pathway	1/17	0.0473792	1	Lung_M.avium_B	RAB27A
proteolysis	3/287	0.0485232	3	Lung_M.avium_B	CPD;SPPL2A;LNPEP
regulation of tumor necrosis factor production	2/124	0.0487801	2	Lung_M.avium_B	LPL;CLU
membrane organization	19/242	6.43679e-06	19	Lung_A. baumannii_LAC-4	SH3GLB1;HIP1;TFRC;NUP155;CLTC;SNAP23;M6PR;TOR1AIP2;ARRB1;EPS15L1;EGFR;TOR1AIP1;SNX3;DAB2;NPC1;VAMP4;SPTBN1;VAMP2;VAMP3
regulation of cell migration	26/408	6.56213e-06	26	Lung_A. baumannii_LAC-5	MACF1;SERPINE2;PTPRJ;LDLRAD4;PTPRK;EGFR;DAG1;FLNA;PLXNA1;PHACTR1;CPNE3;ARPIN;SPAG9;CCR1;DUSP3;F2R;SOD2;RHOA;TGFBR1;RAP2C;DAB2;CXCL12;NUMB;AMOTL2;NF2;ENG
transforming growth factor beta receptor signaling pathway	11/89	9.00158e-06	11	Lung_A. baumannii_LAC-6	SKI;TWSG1;SMAD4;COL3A1;ZMIZ1;FURIN;PTPRK;SMAD6;RHOA;TGFBR1;ENG
protein transport	24/369	1.05767e-05	24	Lung_A. baumannii_LAC-7	ARF3;MACF1;TMED10;TFRC;RAB1B;CLTC;LAPTM5;SNX13;RAB22A;SCAMP2;RAB11B;EHD1;RAB43;RAB10;KIF3B;RAB14;LAMP2;ARHGEF2;VAMP4;RAB6A;OPTN;SPTBN1;VAMP2;RAB8B
regulation of vesicle-mediated transport	11/96	1.87044e-05	11	Lung_A. baumannii_LAC-8	RAB10;NRP1;PTPN1;HIP1;SYK;SEPTIN2;SNX12;ABL2;VAMP2;RAB8B;RAB11B
cellular response to transforming growth factor beta stimulus	12/114	1.87923e-05	12	Lung_A. baumannii_LAC-9	SKI;TWSG1;SMAD4;COL3A1;ZMIZ1;FURIN;PTPRK;NR3C1;SMAD6;RHOA;TGFBR1;ENG
protein localization to membrane	16/195	1.99294e-05	16	Lung_A. baumannii_LAC-10	SH3GLB1;NUP155;BRAF;EMP2;ATP1B1;LIN7C;RAB11B;EHD1;RAB10;EHD2;EFR3A;NPC1;TSPAN5;FLNA;SPTBN1;RAB8B
positive regulation of intracellular signal transduction	30/546	2.36079e-05	30	Lung_A. baumannii_LAC-11	NFAT5;HIP1;TFRC;PTPRJ;IQGAP1;LITAF;EGFR;MALT1;AKAP13;BCLAF1;BCL2L11;TIFA;MIER1;RAC2;FLNA;TRIM25;MAP3K3;NDFIP1;F2R;LAPTM5;GAB2;RHOA;TGFBR1;TRAF6;NEDD4;RRAGD;REL;PIK3AP1;ENG;BCL2L1
epiboly involved in wound healing	5/16	2.70925e-05	5	Lung_A. baumannii_LAC-12	MRTFA;FLNA;LCP1;RHOA;CD44
cortical cytoskeleton organization	7/41	4.80425e-05	7	Lung_A. baumannii_LAC-13	FMNL1;FMNL2;PLEK;RAC2;NCKAP1L;LCP1;RHOA
regulation of protein ubiquitination	11/109	6.15922e-05	11	Lung_A. baumannii_LAC-14	IVNS1ABP;AMER1;NDFIP1;GNL3L;TRAF6;DCUN1D1;LAPTM5;ARRB1;OGT;TGFBR1;MALT1
Golgi to plasma membrane protein transport	6/30	6.66155e-05	6	Lung_A. baumannii_LAC-15	RAB10;MACF1;VAMP4;SPTBN1;OPTN;VAMP2
regulation of pathway-restricted SMAD protein phosphorylation	8/58	6.84275e-05	8	Lung_A. baumannii_LAC-16	TWSG1;SMAD4;DAB2;BMPR2;LDLRAD4;SMAD6;TGFBR1;ENG
actin filament organization	13/152	7.72907e-05	13	Lung_A. baumannii_LAC-17	HIP1;NEBL;SHROOM3;EMP2;RHOA;MYO1D;MYO1B;ABI1;ELMO1;RAC2;FLNA;ARHGEF2;LCP1
transmembrane receptor protein serine/threonine kinase signaling pathway	12/133	8.66909e-05	12	Lung_A. baumannii_LAC-18	SKI;TWSG1;SMAD4;COL3A1;BMPR2;ZMIZ1;FURIN;PTPRK;SMAD6;RHOA;TGFBR1;ENG
cortical actin cytoskeleton organization	5/20	8.8837e-05	5	Lung_A. baumannii_LAC-19	FMNL1;FMNL2;PLEK;NCKAP1L;LCP1
actin cytoskeleton reorganization	8/63	0.000124548	8	Lung_A. baumannii_LAC-20	NRP1;PTPN1;CXADR;PLEK;FLNA;PHACTR1;CDC42BPB;RHOA
endothelial cell apoptotic process	3/5	0.000131705	3	Lung_A. baumannii_LAC-21	BMPR2;COL4A3;HIPK1
regulation of receptor catabolic process	3/5	0.000131705	3	Lung_A. baumannii_LAC-22	PTPN1;DTX3L;LAPTM5
neutral lipid catabolic process	3/5	0.000131705	3	Lung_A. baumannii_LAC-23	ABHD12;LYPLA2;ABHD2
cellular protein localization	20/329	0.000143337	20	Lung_A. baumannii_LAC-24	ARF3;CEP68;TMED10;SEPTIN2;RAB1B;CLTC;LAPTM5;SNX13;EMP2;PTPRK;WIPI2;RAB22A;EGFR;EHD1;RAB43;RAB14;RRAGD;FLNA;ARHGEF2;RAB6A
regulation of anatomical structure morphogenesis	11/123	0.000183371	11	Lung_A. baumannii_LAC-25	SP100;PID1;FMNL2;NEDD4;DAG1;EMP2;FITM2;PDLIM5;PAK2;TANC2;MARK2
vascular endothelial growth factor receptor signaling pathway	8/67	0.000192961	8	Lung_A. baumannii_LAC-26	NRP1;MAPKAPK3;ABI1;ELMO1;NCKAP1L;PAK2;WASF2;RHOA
establishment of protein localization to plasma membrane	6/36	0.000193511	6	Lung_A. baumannii_LAC-27	RAB10;MACF1;VAMP4;SPTBN1;OPTN;VAMP2
wound healing, spreading of cells	5/24	0.00022503	5	Lung_A. baumannii_LAC-28	MRTFA;FLNA;LCP1;RHOA;CD44
outflow tract septum morphogenesis	5/25	0.00027579	5	Lung_A. baumannii_LAC-29	NRP1;SMAD4;BMPR2;SMAD6;ENG
neutrophil activation involved in immune response	25/485	0.000297936	25	Lung_A. baumannii_LAC-30	SNAP23;PTPRJ;IQGAP1;NRAS;GM2A;ADGRE5;LAMP2;STOM;NCKAP1L;CPNE3;RAB6A;SPTAN1;CTSB;SYK;CD93;PGAM1;TNFRSF1B;RHOA;RAB10;RAP2C;RAB14;CD47;CDK13;VAMP2;CD44
negative regulation of programmed cell death	21/381	0.000373967	21	Lung_A. baumannii_LAC-31	TNFAIP8;TFRC;LAPTM5;BRAF;SMAD6;YWHAZ;EGFR;MALT1;DAB2;CCND2;SON;MECOM;GRK5;TRAF6;BCL3;FLNA;NCKAP1L;CIAPIN1;PAK2;CD44;BCL2L1
proteolysis involved in cellular protein catabolic process	8/74	0.000385397	8	Lung_A. baumannii_LAC-32	ZYG11B;ATXN3;ATE1;DDI2;OTUD7B;MALT1;MARCHF6;CTSB
Fc receptor mediated stimulatory signaling pathway	8/74	0.000385397	8	Lung_A. baumannii_LAC-33	NR4A3;SYK;WIPF2;PRKCE;ABI1;ELMO1;NCKAP1L;WASF2
protein phosphorylation	25/496	0.0004154	25	Lung_A. baumannii_LAC-34	SMG1;BMPR2;EGFR;GRK5;RPS6KA2;ABL2;MAPK6;PAK2;MARK2;MAP3K3;SYK;CSNK1A1;PRKCE;BRAF;CDC42BPB;HIPK1;YWHAZ;TGFBR1;UHMK1;MAPKAPK3;TAOK1;ABI1;BMP2K;FAM20B;CDK13
cellular response to growth factor stimulus	12/158	0.000435111	12	Lung_A. baumannii_LAC-35	EHD1;NRP1;SMAD4;BMPR2;DUSP3;KIDINS220;CPNE3;IQGAP1;NR3C1;TGFBR1;CD44;EGFR
regulation of CD8-positive, alpha-beta T cell differentiation	3/7	0.000444707	3	Lung_A. baumannii_LAC-36	CBFB;NCKAP1L;ZBTB7B
positive regulation of receptor catabolic process	3/7	0.000444707	3	Lung_A. baumannii_LAC-37	PTPN1;DTX3L;LAPTM5
cytosolic transport	10/116	0.000478997	10	Lung_A. baumannii_LAC-38	EEA1;SPAG9;MYO1D;RAB14;CLTC;LAPTM5;ANKFY1;EMP2;RAB6A;VAMP3
regulation of protein transport	5/28	0.000480859	5	Lung_A. baumannii_LAC-39	SNX3;PTPN1;NDFIP1;SNX12;LCP1
cellular protein modification process	42/1025	0.000508795	42	Lung_A. baumannii_LAC-40	MTMR3;BMPR2;RAB1B;UBE2D3;PPM1H;DCUN1D1;UBE2L6;PTPRJ;PTPRK;HIF1A;PPP2CA;GRK5;ABL2;MAPK6;ST3GAL1;PAK2;MARK2;WDTC1;ATE1;PTPN1;WSB2;SYK;CSNK1A1;PRKCE;ZBTB16;BRAF;WIPI2;CDC42BPB;HIPK1;YWHAZ;FBXW2;TGFBR1;RAB11B;COL3A1;NPC1;LOX;TAOK1;MGAT4A;BMP2K;FAM20B;CDK13;FBXL5
cytokine-mediated signaling pathway	29/621	0.000516787	29	Lung_A. baumannii_LAC-41	SP100;IL1RN;PLVAP;PTPRJ;CSF2RB;PTGS2;HIF1A;ICAM1;GHR;BCL2L11;ABL2;TRIM25;CD300LF;PAK2;CCR1;MAP3K3;SMAD4;SYK;GAB2;TNFRSF1B;SOD2;YWHAZ;ZEB1;CXCL12;TRAF6;SDC1;LCP1;CD44;BCL2L1
protein localization to cell periphery	11/140	0.000561372	11	Lung_A. baumannii_LAC-42	EHD1;RAB10;EHD2;EFR3A;TSPAN5;FLNA;EMP2;ATP1B1;LIN7C;SPTBN1;RAB8B
negative regulation of epidermal growth factor receptor signaling pathway	6/44	0.000596681	6	Lung_A. baumannii_LAC-43	ERRFI1;DUSP3;GPRC5A;PTPRJ;EPS15L1;EGFR
neutrophil degranulation	24/481	0.000621006	24	Lung_A. baumannii_LAC-44	CD93;PGAM1;SNAP23;PTPRJ;IQGAP1;TNFRSF1B;RHOA;RAB10;RAP2C;NRAS;RAB14;GM2A;ADGRE5;LAMP2;STOM;NCKAP1L;CPNE3;CD47;CDK13;RAB6A;SPTAN1;VAMP2;CD44;CTSB
artery morphogenesis	5/30	0.000670327	5	Lung_A. baumannii_LAC-45	NRP1;BMPR2;ADAMTS9;TGFBR1;ENG
positive regulation of endocytic recycling	3/8	0.000698891	3	Lung_A. baumannii_LAC-46	EHD1;EHD2;AKAP5
neutrophil mediated immunity	24/488	0.000759426	24	Lung_A. baumannii_LAC-47	CD93;PGAM1;SNAP23;PTPRJ;IQGAP1;TNFRSF1B;RHOA;RAB10;RAP2C;NRAS;RAB14;GM2A;ADGRE5;LAMP2;STOM;NCKAP1L;CPNE3;CD47;CDK13;RAB6A;SPTAN1;VAMP2;CD44;CTSB
positive regulation of pathway-restricted SMAD protein phosphorylation	6/47	0.000854391	6	Lung_A. baumannii_LAC-48	SMAD4;DAB2;TWSG1;BMPR2;TGFBR1;ENG
regulation of RNA metabolic process	7/65	0.000908195	7	Lung_A. baumannii_LAC-49	MBNL1;SON;AHNAK;CELF1;TNFRSF1B;HNRNPLL;PTBP3
striated muscle cell differentiation	4/19	0.000946175	4	Lung_A. baumannii_LAC-50	KDM6B;SKI;AKAP13;SDC1
Golgi to plasma membrane transport	6/48	0.000956992	6	Lung_A. baumannii_LAC-51	RAB10;MACF1;VAMP4;SPTBN1;OPTN;VAMP2
epithelial cell apoptotic process	3/9	0.00102973	3	Lung_A. baumannii_LAC-52	BMPR2;COL4A3;HIPK1
protein targeting to lysosome	4/20	0.00116051	4	Lung_A. baumannii_LAC-53	NEDD4;LAMP2;LAPTM5;M6PR
regulation of translational initiation	7/68	0.00118936	7	Lung_A. baumannii_LAC-54	KHDRBS1;PPP1R15B;LARP1;EIF5;EIF4H;EIF4EBP2;UHMK1
positive regulation of actin filament bundle assembly	6/51	0.00132225	6	Lung_A. baumannii_LAC-55	NRP1;PLEK;CD47;NF2;RHOA;TGFBR1
regulation of endothelial cell migration	8/89	0.00132281	8	Lung_A. baumannii_LAC-56	NRP1;SP100;BMPR2;DNAJA4;EMP2;ADAMTS9;GLUL;FOXP1
post-Golgi vesicle-mediated transport	8/89	0.00132281	8	Lung_A. baumannii_LAC-57	RAB10;MYO1B;RAB14;CLTC;SNAP23;ARRB1;VAMP2;SCAMP2
regulation of mRNA splicing, via spliceosome	8/90	0.00142212	8	Lung_A. baumannii_LAC-58	KHDRBS1;RBM25;MBNL1;SON;CELF1;NCL;TRA2A;NUP98
negative regulation of establishment of protein localization	3/10	0.00144498	3	Lung_A. baumannii_LAC-59	SNX3;NDFIP1;SNX12
endocytic recycling	6/52	0.001465	6	Lung_A. baumannii_LAC-60	SNX3;EHD1;EHD2;RAB14;SNX12;RAB11B
positive regulation of cell differentiation	15/258	0.00147398	15	Lung_A. baumannii_LAC-61	MEF2A;SPAG9;WWTR1;SMAD4;BMPR2;ZBTB16;RHOA;TGFBR1;SLC6A6;DAB2;ZEB1;NOCT;CTNNA1;LRRC8A;ARHGEF2
Fc-gamma receptor signaling pathway involved in phagocytosis	7/71	0.00153455	7	Lung_A. baumannii_LAC-62	SYK;WIPF2;PRKCE;ABI1;ELMO1;NCKAP1L;WASF2
regulation of ossification	5/36	0.00157621	5	Lung_A. baumannii_LAC-63	BMPR2;CHSY1;ZBTB16;BMP2K;SMAD6
protein localization to plasma membrane	10/136	0.00163612	10	Lung_A. baumannii_LAC-64	EHD1;RAB10;EHD2;EFR3A;TSPAN5;FLNA;EMP2;ATP1B1;SPTBN1;RAB8B
regulation of peptidyl-tyrosine phosphorylation	8/92	0.00163845	8	Lung_A. baumannii_LAC-65	GHR;RAP2C;NRP1;PTPRJ;ARHGEF2;PAK2;CD44;EGFR
positive regulation of cellular component biogenesis	8/92	0.00163845	8	Lung_A. baumannii_LAC-66	SH3GLB1;BCL2L11;GNL3L;TFRC;SYK;SDC4;PLEK;SDC1
Fc-gamma receptor signaling pathway	7/72	0.00166544	7	Lung_A. baumannii_LAC-67	SYK;WIPF2;PRKCE;ABI1;ELMO1;NCKAP1L;WASF2
negative regulation of cell motility	9/114	0.00169221	9	Lung_A. baumannii_LAC-68	RAP2C;DUSP3;DAG1;PTPRJ;LDLRAD4;NF2;PTPRK;ARPIN;ENG
regulation of endocytic recycling	3/11	0.00195167	3	Lung_A. baumannii_LAC-69	EHD1;EHD2;RAB11B
regulation of stress fiber assembly	7/74	0.00195316	7	Lung_A. baumannii_LAC-70	NRP1;CD47;NF2;PAK2;WASF2;RHOA;TGFBR1
artery development	4/23	0.00200396	4	Lung_A. baumannii_LAC-71	NRP1;BMPR2;TGFBR1;ENG
protein deubiquitination	15/267	0.00205909	15	Lung_A. baumannii_LAC-72	SMAD4;USP3;USP22;USP34;OTUD7B;HIF1A;TOMM20;RHOA;TGFBR1;SNX3;ATXN3;VCPIP1;ATXN7;TRAF6;OGT
negative regulation of gene expression	17/322	0.00207478	17	Lung_A. baumannii_LAC-73	CCR1;DDX6;NDFIP1;CELF1;SNX12;HIF1A;HINFP;FOXP1;PTBP3;TWSG1;LARP1;RBBP4;NCL;CAPRIN1;NOCT;REL;ENG
regulation of intracellular signal transduction	21/437	0.00210064	21	Lung_A. baumannii_LAC-74	RFC5;ARHGEF12;SGMS1;RPA1;AKAP5;HIPK1;KALRN;EGFR;RHOA;AKAP13;RASSF2;RBBP4;TMEM127;TAOK1;TRAF6;BCL3;RAC2;NF2;ARHGEF2;PAK2;OPTN
protein-containing complex disassembly	6/56	0.00215626	6	Lung_A. baumannii_LAC-75	AMER1;GABARAPL2;CSNK1A1;LAMP2;LIX1L;WIPI2
positive regulation of establishment of protein localization to mitochondrion	6/56	0.00215626	6	Lung_A. baumannii_LAC-76	SH3GLB1;PPP3R1;YWHAQ;UBE2D3;RAC2;YWHAZ
extracellular structure organization	13/216	0.00220549	13	Lung_A. baumannii_LAC-77	ELN;FURIN;TGFBR1;ICAM1;COL3A1;LOX;SPOCK2;COL4A3;DAG1;CD47;ADAMTS9;CD44;ITGA9
regulation of MAPK cascade	11/166	0.00224508	11	Lung_A. baumannii_LAC-78	DUSP3;SYK;TAOK1;F2R;DAG1;LAPTM5;PTPRJ;IQGAP1;YWHAZ;PAK2;EGFR
regulation of BMP signaling pathway	7/76	0.00227794	7	Lung_A. baumannii_LAC-79	SKI;TWSG1;SMAD4;BMPR2;UBE2D3;SMAD6;ENG
regulation of epithelial to mesenchymal transition	7/76	0.00227794	7	Lung_A. baumannii_LAC-80	PPP2CA;WWTR1;SMAD4;DAB2;DAG1;LDLRAD4;TGFBR1
regulation of RNA splicing	7/76	0.00227794	7	Lung_A. baumannii_LAC-81	KHDRBS1;MBNL1;SON;AHNAK;CELF1;HNRNPLL;PTBP3
positive regulation of protein modification by small protein conjugation or removal	7/77	0.00245518	7	Lung_A. baumannii_LAC-82	AMER1;NDFIP1;TRAF6;DCUN1D1;LAPTM5;MALT1;PIAS1
negative regulation of cell migration	10/144	0.0024962	10	Lung_A. baumannii_LAC-83	RAP2C;COL3A1;DUSP3;DAG1;PTPRJ;LDLRAD4;NF2;PTPRK;ARPIN;ENG
negative regulation of ERBB signaling pathway	5/40	0.00254393	5	Lung_A. baumannii_LAC-84	ERRFI1;DUSP3;PTPRJ;EPS15L1;EGFR
regulation of CD4-positive, alpha-beta T cell differentiation	3/12	0.00255622	3	Lung_A. baumannii_LAC-85	CBFB;NCKAP1L;ZBTB7B
receptor metabolic process	6/58	0.00258244	6	Lung_A. baumannii_LAC-86	SH3GLB1;TFRC;SYK;NEDD4;CLTC;RAB11B
protein modification by small protein removal	15/276	0.00282579	15	Lung_A. baumannii_LAC-87	SMAD4;USP3;USP22;USP34;OTUD7B;HIF1A;TOMM20;RHOA;TGFBR1;SNX3;ATXN3;VCPIP1;ATXN7;TRAF6;OGT
negative regulation of cellular response to growth factor stimulus	7/80	0.00305104	7	Lung_A. baumannii_LAC-88	SKI;PTPN1;SMAD4;BMPR2;NEDD4;UBE2D3;SMAD6
regulation of cell population proliferation	31/764	0.0031336	31	Lung_A. baumannii_LAC-89	BMPR2;TFRC;CELF1;ELN;PTPRJ;PTPRK;EGFR;CCND2;RBBP4;GRK5;TMEM127;RPS6KA2;WWTR1;F2R;EMP2;GAB2;SMAD6;SOD2;RHOA;TGFBR1;PIAS1;SKI;CNOT6;NR4A3;COL4A3;ABI1;NF2;ARHGEF2;CD47;CDK13;ENG
negative regulation of protein catabolic process	5/42	0.00316273	5	Lung_A. baumannii_LAC-90	SNX3;SNX12;FLNA;EGFR;AZIN1
regulation of leukocyte adhesion to vascular endothelial cell	3/13	0.0032644	3	Lung_A. baumannii_LAC-91	NFAT5;TRAF6;RHOA
regulation of nucleocytoplasmic transport	3/13	0.0032644	3	Lung_A. baumannii_LAC-92	KHDRBS1;NEDD4;UHMK1
negative regulation of protein phosphorylation	10/152	0.00368608	10	Lung_A. baumannii_LAC-93	ERRFI1;WWTR1;PPP1R15B;PID1;DEPTOR;RASSF2;LDLRAD4;SMAD6;PAK2;ENG
phosphorylation	19/400	0.0038023	19	Lung_A. baumannii_LAC-94	BMPR2;PANK3;SYK;CSNK1A1;PRKCE;BRAF;CDC42BPB;HIPK1;YWHAZ;TGFBR1;GRK5;TAOK1;BMP2K;FAM20B;CDK13;MAPK6;PAK2;NADK;MARK2
positive regulation of stress fiber assembly	5/44	0.00388315	5	Lung_A. baumannii_LAC-95	NRP1;CD47;NF2;RHOA;TGFBR1
positive regulation of protein kinase activity	10/154	0.00404439	10	Lung_A. baumannii_LAC-96	PPP2CA;PTPN1;RASSF2;TRAF6;TAOK1;EMP2;IQGAP1;PAK2;MARK2;RHOA
positive regulation of alpha-beta T cell differentiation	3/14	0.00408141	3	Lung_A. baumannii_LAC-97	CBFB;NCKAP1L;ZBTB7B
positive regulation of brown fat cell differentiation	3/14	0.00408141	3	Lung_A. baumannii_LAC-98	TFE3;PTGS2;ZBTB7B
regulation of insulin receptor signaling pathway	5/45	0.00428421	5	Lung_A. baumannii_LAC-99	PTPN1;PID1;ZBTB7B;OGT;SLC27A4
cellular component assembly	14/261	0.00431963	14	Lung_A. baumannii_LAC-100	RTN3;YWHAZ;RHOA;VCPIP1;MYO1B;RBBP4;CAPZA2;RAC2;FLNA;NCKAP1L;LCP1;SPTBN1;VAMP2;VAMP3
peptidyl-serine phosphorylation	10/156	0.00442969	10	Lung_A. baumannii_LAC-101	SMG1;MAPKAPK3;CSNK1A1;RPS6KA2;PRKCE;HIPK1;PAK2;MARK2;TGFBR1;UHMK1
positive regulation of organelle assembly	5/46	0.00471393	5	Lung_A. baumannii_LAC-102	SH3GLB1;CNOT6;SDC4;SDC1;LCP1
supramolecular fiber organization	17/351	0.00497127	17	Lung_A. baumannii_LAC-103	HIP1;SHROOM3;UBE2L6;EMP2;FURIN;RHOA;TGFBR1;MYO1D;COL3A1;MYO1B;LOX;COL4A3;RAC2;ELMO1;TSPAN5;ARHGEF2;ITM2B
contractile actin filament bundle assembly	3/15	0.00501188	3	Lung_A. baumannii_LAC-104	ARRB1;PHACTR1;RHOA
stress fiber assembly	3/15	0.00501188	3	Lung_A. baumannii_LAC-105	ARRB1;PHACTR1;RHOA
retrograde transport, endosome to Golgi	7/88	0.00518247	7	Lung_A. baumannii_LAC-106	SNX3;SPAG9;CLTC;SNX12;ANKFY1;RAB6A;VAMP3
regulation of epidermal growth factor receptor signaling pathway	6/67	0.00531948	6	Lung_A. baumannii_LAC-107	ERRFI1;HIP1;DUSP3;PTPRJ;EPS15L1;EGFR
beta-catenin destruction complex assembly	2/5	0.00545603	2	Lung_A. baumannii_LAC-108	AMER1;CSNK1A1
negative regulation of PERK-mediated unfolded protein response	2/5	0.00545603	2	Lung_A. baumannii_LAC-109	PPP1R15B;PTPN1
positive regulation of CD8-positive, alpha-beta T cell differentiation	2/5	0.00545603	2	Lung_A. baumannii_LAC-110	CBFB;NCKAP1L
positive regulation of mast cell activation involved in immune response	2/5	0.00545603	2	Lung_A. baumannii_LAC-111	SYK;GAB2
negative regulation of receptor signaling pathway via JAK-STAT	3/16	0.00605994	3	Lung_A. baumannii_LAC-112	PPP2CA;BCL3;NF2
positive regulation of leukocyte adhesion to vascular endothelial cell	3/16	0.00605994	3	Lung_A. baumannii_LAC-113	NFAT5;TRAF6;RHOA
proteoglycan biosynthetic process	4/31	0.00612472	4	Lung_A. baumannii_LAC-114	EXT1;BMPR2;CHST11;FAM20B
positive regulation of RNA splicing	4/31	0.00612472	4	Lung_A. baumannii_LAC-115	NCL;TRA2A;NUP98;HNRNPLL
receptor internalization	5/49	0.00618583	5	Lung_A. baumannii_LAC-116	TFRC;SYK;NEDD4;CLTC;ARRB1
external encapsulating structure organization	12/217	0.00627491	12	Lung_A. baumannii_LAC-117	COL3A1;LOX;ELN;SPOCK2;COL4A3;DAG1;FURIN;CD47;ADAMTS9;CD44;ICAM1;ITGA9
regulation of cell morphogenesis	4/32	0.00686958	4	Lung_A. baumannii_LAC-118	MACF1;FMNL2;FITM2;CD44
negative regulation of apoptotic process	21/485	0.00690252	21	Lung_A. baumannii_LAC-119	TNFAIP8;TFRC;F2R;BRAF;SMAD6;SOD2;YWHAZ;EGFR;MALT1;DAB2;SON;CCND2;GRK5;TRAF6;BCL3;FLNA;NCKAP1L;CIAPIN1;PAK2;CD44;BCL2L1
positive regulation of cellular catabolic process	9/141	0.00696182	9	Lung_A. baumannii_LAC-120	SH3GLB1;AMER1;PTPN1;DTX3L;LAPTM5;FURIN;TNFRSF1B;HIF1A;OPTN
positive regulation of smooth muscle cell migration	3/17	0.00722919	3	Lung_A. baumannii_LAC-121	NRP1;DOCK4;NR4A3
negative regulation of macromolecule metabolic process	11/194	0.00725581	11	Lung_A. baumannii_LAC-122	CCR1;NDFIP1;CELF1;NOCT;REL;SNX12;HIF1A;OPTN;ENG;HINFP;FOXP1
protein localization to organelle	9/142	0.00728045	9	Lung_A. baumannii_LAC-123	EHD1;CEP68;GABARAPL2;LAMP2;RPA1;RAB6A;OPTN;TOR1AIP1;VAMP2
intrinsic apoptotic signaling pathway in response to DNA damage	5/51	0.00732986	5	Lung_A. baumannii_LAC-124	BCL2L11;BCL3;TNFRSF1B;HIPK1;BCL2L1
negative regulation of protein ubiquitination	5/51	0.00732986	5	Lung_A. baumannii_LAC-125	IVNS1ABP;GNL3L;DTX3L;ARRB1;OGT
positive regulation of fat cell differentiation	5/51	0.00732986	5	Lung_A. baumannii_LAC-126	NOCT;ZBTB16;TFE3;PTGS2;ZBTB7B
cellular protein-containing complex assembly	10/168	0.00738658	10	Lung_A. baumannii_LAC-127	SMAD4;HIP1;TBCE;CLTC;EIF4H;NUP98;VAMP4;HOPX;VAMP2;VAMP3
intracellular protein transport	16/336	0.00738864	16	Lung_A. baumannii_LAC-128	ARF3;TMED10;SYK;NUP155;RAB1B;CLTC;LAPTM5;SNX13;RAB22A;EHD1;RAB43;RAB14;LAMP2;HEATR3;ARHGEF2;RAB6A
positive regulation of protein-containing complex assembly	8/118	0.00753777	8	Lung_A. baumannii_LAC-129	SH3GLB1;BCL2L11;GNL3L;TFRC;SYK;PLEK;RPA1;LCP1
muscle cell development	4/33	0.00767194	4	Lung_A. baumannii_LAC-130	CXADR;NEBL;SDC1;ENG
peptidyl-serine modification	10/169	0.00768878	10	Lung_A. baumannii_LAC-131	SMG1;MAPKAPK3;CSNK1A1;RPS6KA2;PRKCE;HIPK1;PAK2;MARK2;TGFBR1;UHMK1
negative regulation of BMP signaling pathway	5/52	0.00795379	5	Lung_A. baumannii_LAC-132	SKI;SMAD4;BMPR2;UBE2D3;SMAD6
negative regulation of protein metabolic process	5/52	0.00795379	5	Lung_A. baumannii_LAC-133	SNX3;SNX12;FLNA;EGFR;AZIN1
positive regulation of signal transduction	13/252	0.00800604	13	Lung_A. baumannii_LAC-134	MACF1;NRP1;ZDHHC5;EMP2;HIF1A;SLC39A14;TGFBR1;SKI;ZMIZ1;BMP2K;TSPAN5;FLNA;ZBTB7B
endoplasmic reticulum organization	6/73	0.00805272	6	Lung_A. baumannii_LAC-135	RAB10;RTN3;VCPIP1;ATL3;TOR1AIP2;VAMP2
regulation of extracellular exosome assembly	2/6	0.00805469	2	Lung_A. baumannii_LAC-136	SDC4;SDC1
regulation of focal adhesion disassembly	2/6	0.00805469	2	Lung_A. baumannii_LAC-137	DUSP3;IQSEC1
negative regulation of cell size	2/6	0.00805469	2	Lung_A. baumannii_LAC-138	DEPTOR;RHOA
oxygen homeostasis	2/6	0.00805469	2	Lung_A. baumannii_LAC-139	SOD2;HIF1A
positive regulation of focal adhesion disassembly	2/6	0.00805469	2	Lung_A. baumannii_LAC-140	DUSP3;IQSEC1
protein localization to nuclear envelope	2/6	0.00805469	2	Lung_A. baumannii_LAC-141	NUP155;TOR1AIP2
pulmonary valve development	3/18	0.00852277	3	Lung_A. baumannii_LAC-142	BMPR2;SMAD6;TNFRSF1B
regulation of brown fat cell differentiation	3/18	0.00852277	3	Lung_A. baumannii_LAC-143	TFE3;PTGS2;ZBTB7B
regulation of early endosome to late endosome transport	3/18	0.00852277	3	Lung_A. baumannii_LAC-144	SNX3;DAB2;SNX12
regulation of protein sumoylation	3/18	0.00852277	3	Lung_A. baumannii_LAC-145	GNL3L;ZMIZ1;PIAS1
negative regulation of interleukin-8 production	3/18	0.00852277	3	Lung_A. baumannii_LAC-146	BCL3;OTUD7B;ARRB1
positive regulation of mRNA splicing, via spliceosome	3/18	0.00852277	3	Lung_A. baumannii_LAC-147	NCL;TRA2A;NUP98
autophagosome maturation	4/34	0.00853355	4	Lung_A. baumannii_LAC-148	GABARAPL2;LAMP2;LIX1L;WIPI2
regulation of cytokine-mediated signaling pathway	6/74	0.00859091	6	Lung_A. baumannii_LAC-149	PTPN1;SYK;CBFB;SPPL2A;HIPK1;PIAS1
cardiac muscle tissue development	5/53	0.00861364	5	Lung_A. baumannii_LAC-150	KDM6B;AKAP13;SMAD4;BMPR2;ADAMTS9
glycosaminoglycan biosynthetic process	7/97	0.00874023	7	Lung_A. baumannii_LAC-151	EXT1;SDC4;CHST11;CHSY1;SDC3;SDC1;ST3GAL1
integrin-mediated signaling pathway	6/75	0.00915441	6	Lung_A. baumannii_LAC-152	NRP1;COL3A1;DAB2;SYK;PLEK;CD47
positive regulation of intracellular protein transport	9/148	0.00943224	9	Lung_A. baumannii_LAC-153	SH3GLB1;PPP3R1;YWHAQ;UBE2D3;RAC2;FLNA;AKAP5;YWHAZ;VAMP2
acylglycerol catabolic process	4/35	0.00945605	4	Lung_A. baumannii_LAC-154	ABHD12;LYPLA2;ABHD2;LIPG
cellular response to organic substance	8/123	0.00957908	8	Lung_A. baumannii_LAC-155	GHR;NFAT5;PID1;BMPR2;TRAF6;CPNE3;RHOA;TGFBR1
atrioventricular valve morphogenesis	3/19	0.00994339	3	Lung_A. baumannii_LAC-156	SMAD4;BMPR2;SMAD6
regulation of T cell cytokine production	3/19	0.00994339	3	Lung_A. baumannii_LAC-157	TRAF6;TNFRSF1B;MALT1
glycerolipid catabolic process	3/19	0.00994339	3	Lung_A. baumannii_LAC-158	ABHD12;LYPLA2;ABHD2
negative regulation of T cell receptor signaling pathway	3/19	0.00994339	3	Lung_A. baumannii_LAC-159	DUSP3;LAPTM5;PTPRJ
response to cytokine	9/150	0.0102467	9	Lung_A. baumannii_LAC-160	NFAT5;SP100;COL3A1;PID1;MAPKAPK3;TRAF6;REL;RHOA;BCL2L1
aortic valve development	4/36	0.010441	4	Lung_A. baumannii_LAC-161	BMPR2;ELN;SMAD6;TNFRSF1B
blood vessel morphogenesis	5/56	0.0108184	5	Lung_A. baumannii_LAC-162	NRP1;SYK;LOX;TGFBR1;ENG
circulatory system development	8/126	0.0109864	8	Lung_A. baumannii_LAC-163	MEF2A;KDM6B;AKAP13;COL3A1;CXADR;HEG1;PDLIM5;TGFBR1
protein modification process	6/78	0.0110028	6	Lung_A. baumannii_LAC-164	LOX;UBE2D3;ABL2;UBE2L6;ST3GAL1;FBXW2
gas homeostasis	2/7	0.0110987	2	Lung_A. baumannii_LAC-165	SOD2;HIF1A
regulation of transforming growth factor beta2 production	2/7	0.0110987	2	Lung_A. baumannii_LAC-166	SMAD4;HIF1A
mitral valve development	2/7	0.0110987	2	Lung_A. baumannii_LAC-167	BMPR2;SMAD6
positive regulation of cardiac epithelial to mesenchymal transition	2/7	0.0110987	2	Lung_A. baumannii_LAC-168	TGFBR1;ENG
positive regulation of integrin-mediated signaling pathway	2/7	0.0110987	2	Lung_A. baumannii_LAC-169	FLNA;EMP2
positive regulation of IRE1-mediated unfolded protein response	2/7	0.0110987	2	Lung_A. baumannii_LAC-170	PTPN1;BCL2L11
positive regulation of vascular associated smooth muscle cell differentiation	2/7	0.0110987	2	Lung_A. baumannii_LAC-171	SOD2;ENG
regulation of protein autophosphorylation	4/37	0.01149	4	Lung_A. baumannii_LAC-172	RAP2C;ERRFI1;RASSF2;ENG
positive regulation of cyclin-dependent protein kinase activity	3/20	0.0114933	3	Lung_A. baumannii_LAC-173	CCND3;CCND2;EGFR
positive regulation of lymphocyte differentiation	3/20	0.0114933	3	Lung_A. baumannii_LAC-174	SYK;ZMIZ1;NCKAP1L
dephosphorylation	9/153	0.0115662	9	Lung_A. baumannii_LAC-175	PPP2CA;PTPN1;MTMR3;DUSP3;PPM1H;PTPRJ;ACP2;PTPRK;SGPP1
positive regulation of cell adhesion	6/80	0.0123728	6	Lung_A. baumannii_LAC-176	CXCL12;SYK;TFE3;PTPRJ;NCKAP1L;CD47
regulation of cell differentiation	9/156	0.0130089	9	Lung_A. baumannii_LAC-177	PPP2CA;PURB;SLC6A6;CBFB;SPOCK2;DAG1;EMP2;HOPX;TGFBR1
Golgi organization	8/130	0.0130933	8	Lung_A. baumannii_LAC-178	RAB43;VCPIP1;TMED10;ATL3;CSNK1A1;VAMP4;YWHAZ;OPTN
regulation of cell-substrate junction assembly	3/21	0.0131744	3	Lung_A. baumannii_LAC-179	MACF1;DUSP3;RHOA
negative regulation of microtubule depolymerization	3/21	0.0131744	3	Lung_A. baumannii_LAC-180	ATXN7;TAOK1;ARHGEF2
regulation of secretion by cell	5/59	0.0133804	5	Lung_A. baumannii_LAC-181	RAB10;SEPTIN2;VAMP2;RAB8B;VAMP3
positive regulation of apoptotic signaling pathway	5/59	0.0133804	5	Lung_A. baumannii_LAC-182	BCLAF1;BCL2L11;PAK2;TGFBR1;BCL2L1
membrane protein proteolysis	4/39	0.0137854	4	Lung_A. baumannii_LAC-183	TRAF6;SPPL2A;ERAP1;DAG1
extracellular matrix organization	14/300	0.0138258	14	Lung_A. baumannii_LAC-184	ELN;FURIN;TGFBR1;ICAM1;COL3A1;LOX;SPOCK2;COL4A3;DAG1;CD47;LCP1;ADAMTS9;CD44;ITGA9
positive regulation of protein ubiquitination	6/82	0.0138583	6	Lung_A. baumannii_LAC-185	AMER1;NDFIP1;TRAF6;DCUN1D1;LAPTM5;MALT1
coronary vasculature morphogenesis	2/8	0.0145653	2	Lung_A. baumannii_LAC-186	NRP1;TGFBR1
venous blood vessel development	2/8	0.0145653	2	Lung_A. baumannii_LAC-187	BMPR2;ENG
ventricular trabecula myocardium morphogenesis	2/8	0.0145653	2	Lung_A. baumannii_LAC-188	TGFBR1;ENG
negative regulation of alpha-beta T cell differentiation	2/8	0.0145653	2	Lung_A. baumannii_LAC-189	CBFB;ZBTB7B
peptidyl-tyrosine dephosphorylation involved in inactivation of protein kinase activity	2/8	0.0145653	2	Lung_A. baumannii_LAC-190	PTPN1;DUSP3
positive regulation of CD4-positive, alpha-beta T cell differentiation	2/8	0.0145653	2	Lung_A. baumannii_LAC-191	NCKAP1L;ZBTB7B
positive regulation of vascular associated smooth muscle cell migration	2/8	0.0145653	2	Lung_A. baumannii_LAC-192	DOCK4;NR4A3
protein autophosphorylation	9/159	0.0145811	9	Lung_A. baumannii_LAC-193	MAP3K3;SMG1;MAPKAPK3;GRK5;TAOK1;PAK2;MARK2;EGFR;UHMK1
regulation of cell adhesion	8/133	0.0148571	8	Lung_A. baumannii_LAC-194	PPP2CA;ATXN3;CXCL12;TFE3;RAC2;ABL2;PLXNA1;PTPRJ
regulation of endocytosis	5/61	0.0152983	5	Lung_A. baumannii_LAC-195	PTPN1;DAB2;HIP1;SNX12;ABL2
response to insulin	6/84	0.015464	6	Lung_A. baumannii_LAC-196	RAB10;ZBTB7B;SLC39A14;OGT;VAMP2;RAB8B
import into cell	4/41	0.0163527	4	Lung_A. baumannii_LAC-197	SLC6A6;LRRC8A;GLUL;SLC39A14
membrane protein ectodomain proteolysis	3/23	0.0169359	3	Lung_A. baumannii_LAC-198	ERAP1;SPPL2A;DAG1
positive regulation of mRNA processing	3/23	0.0169359	3	Lung_A. baumannii_LAC-199	NCL;TRA2A;NUP98
positive regulation of transcription by RNA polymerase I	3/23	0.0169359	3	Lung_A. baumannii_LAC-200	NCL;PWP1;WDR43
COPII vesicle coating	5/63	0.0173916	5	Lung_A. baumannii_LAC-201	ANKRD28;SEC24B;TMED10;RAB1B;PPP6R3
vesicle coating	5/63	0.0173916	5	Lung_A. baumannii_LAC-202	ANKRD28;SEC24B;TMED10;RAB1B;PPP6R3
vesicle targeting, rough ER to cis-Golgi	5/63	0.0173916	5	Lung_A. baumannii_LAC-203	ANKRD28;SEC24B;TMED10;RAB1B;PPP6R3
Fc-epsilon receptor signaling pathway	7/111	0.0174302	7	Lung_A. baumannii_LAC-204	PPP3R1;NR4A3;SYK;TRAF6;GAB2;PAK2;MALT1
heart development	9/164	0.0175066	9	Lung_A. baumannii_LAC-205	MEF2A;KDM6B;AKAP13;COL3A1;CXADR;BMPR2;HEG1;PDLIM5;TGFBR1
translesion synthesis	4/42	0.0177411	4	Lung_A. baumannii_LAC-206	RFC5;RPA1;TRIM25;UBE2L6
positive regulation of epithelial to mesenchymal transition	4/42	0.0177411	4	Lung_A. baumannii_LAC-207	WWTR1;SMAD4;DAB2;TGFBR1
regulation of gene expression	37/1079	0.0182759	37	Lung_A. baumannii_LAC-208	PID1;AHNAK;TFRC;CELF1;SNX12;HNRNPLL;NR3C1;BACH1;HIF1A;PPP2CA;RO60;LARP1;ZC3H7A;NSD1;NOCT;HMG20A;ZBTB7B;CCR1;KDM6B;WWTR1;MBNL1;NDFIP1;ATRX;BRAF;ATP1B1;TGFBR1;HINFP;FOXP1;PTBP3;SON;NFIA;DNAJA4;ZUP1;SP3;REL;ATF7;ENG
negative regulation of cellular process	22/566	0.018419	22	Lung_A. baumannii_LAC-209	SP100;SMAD4;BMPR2;CELF1;F2R;PTPRJ;PTPRK;TNFRSF1B;SMAD6;SOD2;HOPX;SKI;SNX3;PPP2CA;RBBP4;TMEM127;RPS6KA2;COL4A3;ABI1;PLXNA1;NF2;VAMP3
regulation of cellular extravasation	2/9	0.0184326	2	Lung_A. baumannii_LAC-210	PLVAP;ICAM1
regulation of PERK-mediated unfolded protein response	2/9	0.0184326	2	Lung_A. baumannii_LAC-211	PPP1R15B;PTPN1
mitral valve morphogenesis	2/9	0.0184326	2	Lung_A. baumannii_LAC-212	BMPR2;SMAD6
negative regulation of systemic arterial blood pressure	2/9	0.0184326	2	Lung_A. baumannii_LAC-213	BMPR2;SOD2
positive regulation of B cell differentiation	2/9	0.0184326	2	Lung_A. baumannii_LAC-214	SYK;NCKAP1L
positive regulation of CD8-positive, alpha-beta T cell activation	2/9	0.0184326	2	Lung_A. baumannii_LAC-215	CBFB;NCKAP1L
positive regulation of mast cell degranulation	2/9	0.0184326	2	Lung_A. baumannii_LAC-216	SYK;GAB2
protein catabolic process	5/64	0.0185059	5	Lung_A. baumannii_LAC-217	ATE1;DDI2;LAMP2;ADAMTS9;MARCHF6
protein dephosphorylation	8/139	0.0188923	8	Lung_A. baumannii_LAC-218	PPP2CA;PPP1R15B;PTPN1;MTMR3;DUSP3;PPM1H;PTPRJ;PTPRK
regulation of cell size	3/24	0.0190182	3	Lung_A. baumannii_LAC-219	DEPTOR;PLEK;RHOA
cardiac muscle cell differentiation	3/24	0.0190182	3	Lung_A. baumannii_LAC-220	KDM6B;AKAP13;CXADR
negative regulation of protein depolymerization	3/24	0.0190182	3	Lung_A. baumannii_LAC-221	ATXN7;TAOK1;ARHGEF2
positive regulation of cellular response to transforming growth factor beta stimulus	3/24	0.0190182	3	Lung_A. baumannii_LAC-222	SMAD4;DAB2;ZEB2
positive regulation of transforming growth factor beta receptor signaling pathway	3/24	0.0190182	3	Lung_A. baumannii_LAC-223	SMAD4;DAB2;ZEB2
regulation of cell-substrate adhesion	4/43	0.0192007	4	Lung_A. baumannii_LAC-224	ATXN3;RAC2;EMP2;RHOA
DNA synthesis involved in DNA repair	4/43	0.0192007	4	Lung_A. baumannii_LAC-225	RFC5;RPA1;TRIM25;UBE2L6
regulation of cell-matrix adhesion	5/65	0.0196662	5	Lung_A. baumannii_LAC-226	MACF1;DUSP3;EMP2;NF2;RHOA
protein polyubiquitination	14/314	0.0197146	14	Lung_A. baumannii_LAC-227	CBFB;DTX3L;UBE2D3;WWP1;UBE2L6;LNPEP;FBXW2;ZNRF1;RNF114;NEDD4;TRAF6;SPOP;FBXL5;MARCHF6
activation of protein kinase activity	7/114	0.0198833	7	Lung_A. baumannii_LAC-228	GHR;TRAF6;TAOK1;EMP2;PAK2;MARK2;MALT1
positive regulation of cellular component organization	7/114	0.0198833	7	Lung_A. baumannii_LAC-229	SH3GLB1;DAB2;BCL2L11;GNL3L;TFRC;SYK;TGFBR1
protein import	6/89	0.0200317	6	Lung_A. baumannii_LAC-230	SYK;NUP155;LAMP2;PEX5;HEATR3;RAB8B
mRNA stabilization	4/44	0.0207325	4	Lung_A. baumannii_LAC-231	LARP1;NOCT;PABPC1;TENT5C
positive regulation of cell cycle	5/66	0.0208732	5	Lung_A. baumannii_LAC-232	CCND3;CCND2;DUSP3;USP22;EGFR
negative regulation of translation	6/90	0.0210442	6	Lung_A. baumannii_LAC-233	DDX6;LARP1;CELF1;NCL;CAPRIN1;EIF4EBP2
regulation of microtubule depolymerization	3/25	0.0212357	3	Lung_A. baumannii_LAC-234	ATXN7;TAOK1;ARHGEF2
negative regulation of antigen receptor-mediated signaling pathway	3/25	0.0212357	3	Lung_A. baumannii_LAC-235	DUSP3;LAPTM5;PTPRJ
regulation of protein-containing complex assembly	7/116	0.0216466	7	Lung_A. baumannii_LAC-236	SH3GLB1;BCL2L11;GNL3L;TFRC;SYK;RIOK3;PEX5
cellular response to DNA damage stimulus	15/350	0.0221748	15	Lung_A. baumannii_LAC-237	RFC5;CBX5;DTX3L;USP3;CBX1;RPA1;TNFRSF1B;BACH1;HINFP;FOXP1;VCPIP1;BCL2L11;TAOK1;BCL3;BCL2L1
regulation of receptor signaling pathway via JAK-STAT	4/45	0.0223372	4	Lung_A. baumannii_LAC-238	GHR;F2R;BCL3;NF2
negative regulation of T cell activation	4/45	0.0223372	4	Lung_A. baumannii_LAC-239	DUSP3;SDC4;LAPTM5;NCKAP1L
positive regulation of cell projection organization	7/117	0.0225677	7	Lung_A. baumannii_LAC-240	SNX3;KIDINS220;CAPRIN1;ABL2;PLXNA1;MARK2;RHOA
regulation of neutrophil migration	2/10	0.0226796	2	Lung_A. baumannii_LAC-241	RAC2;NCKAP1L
lipid droplet formation	2/10	0.0226796	2	Lung_A. baumannii_LAC-242	FITM2;CDS2
modification-dependent macromolecule catabolic process	2/10	0.0226796	2	Lung_A. baumannii_LAC-243	TUT7;TUT4
negative regulation of alpha-beta T cell proliferation	2/10	0.0226796	2	Lung_A. baumannii_LAC-244	TWSG1;ZBTB7B
negative regulation of protein autophosphorylation	2/10	0.0226796	2	Lung_A. baumannii_LAC-245	ERRFI1;ENG
negative regulation of sodium ion transmembrane transport	2/10	0.0226796	2	Lung_A. baumannii_LAC-246	NEDD4;PRKCE
negative regulation of sodium ion transmembrane transporter activity	2/10	0.0226796	2	Lung_A. baumannii_LAC-247	NEDD4;PRKCE
negative regulation of tyrosine phosphorylation of STAT protein	2/10	0.0226796	2	Lung_A. baumannii_LAC-248	PPP2CA;NF2
positive regulation of transcription of nucleolar large rRNA by RNA polymerase I	2/10	0.0226796	2	Lung_A. baumannii_LAC-249	NCL;PWP1
proteoglycan metabolic process	3/26	0.0235885	3	Lung_A. baumannii_LAC-250	BMPR2;CHST11;FAM20B
regulation of potassium ion transmembrane transporter activity	3/26	0.0235885	3	Lung_A. baumannii_LAC-251	NEDD4;ATP1B1;VAMP2
negative regulation of protein transport	3/26	0.0235885	3	Lung_A. baumannii_LAC-252	SNX3;NDFIP1;SNX12
positive regulation of interleukin-2 production	3/26	0.0235885	3	Lung_A. baumannii_LAC-253	TRAF6;MALT1;SPTBN1
postreplication repair	4/46	0.0240156	4	Lung_A. baumannii_LAC-254	RFC5;RPA1;TRIM25;UBE2L6
ubiquitin-dependent protein catabolic process	15/354	0.0242333	15	Lung_A. baumannii_LAC-255	ATE1;NDFIP1;DTX3L;UBE2D3;OTUD7B;WWP1;UBE2L6;ARRB1;ATXN3;ZNRF1;RNF114;NEDD4;SPOP;TRIM25;MARCHF6
cellular response to calcium ion	5/69	0.0247806	5	Lung_A. baumannii_LAC-256	MEF2A;ITPKB;CPNE3;BRAF;IQGAP1
peptidyl-tyrosine phosphorylation	5/69	0.0247806	5	Lung_A. baumannii_LAC-257	GHR;SYK;ABI1;ABL2;EGFR
regulation of T cell activation	4/47	0.0257684	4	Lung_A. baumannii_LAC-258	DUSP3;LAPTM5;CD47;TNFRSF1B
response to glucocorticoid	3/27	0.0260767	3	Lung_A. baumannii_LAC-259	IL1RN;BCL2L11;NR3C1
negative regulation of insulin receptor signaling pathway	3/27	0.0260767	3	Lung_A. baumannii_LAC-260	PTPN1;PID1;SLC27A4
positive regulation of BMP signaling pathway	3/27	0.0260767	3	Lung_A. baumannii_LAC-261	SMAD4;BMPR2;ENG
COPII-coated vesicle budding	5/70	0.0261803	5	Lung_A. baumannii_LAC-262	ANKRD28;SEC24B;TMED10;RAB1B;PPP6R3
proteasomal protein catabolic process	10/205	0.026338	10	Lung_A. baumannii_LAC-263	ATXN3;ZNRF1;ATE1;NEDD4;DDI2;UBE2D3;SPOP;WWP1;ARRB1;MARCHF6
regulation of inflammatory response	10/206	0.0271155	10	Lung_A. baumannii_LAC-264	CELF1;NINJ1;CD47;PTGS2;TNFRSF1B;PIK3AP1;VAMP2;GPSM3;VAMP3;FOXP1
regulation of mitochondrial fusion	2/11	0.0272858	2	Lung_A. baumannii_LAC-265	PID1;TFRC
erythrocyte development	2/11	0.0272858	2	Lung_A. baumannii_LAC-266	ALAS1;NCKAP1L
establishment of endothelial intestinal barrier	2/11	0.0272858	2	Lung_A. baumannii_LAC-267	RAP2C;RAB1B
Golgi to lysosome transport	2/11	0.0272858	2	Lung_A. baumannii_LAC-268	LAPTM5;ANKFY1
negative regulation of receptor signaling pathway via STAT	2/11	0.0272858	2	Lung_A. baumannii_LAC-269	BCL3;NF2
organophosphate catabolic process	2/11	0.0272858	2	Lung_A. baumannii_LAC-270	ABHD12;LIPG
positive regulation of cellular extravasation	2/11	0.0272858	2	Lung_A. baumannii_LAC-271	PLVAP;ICAM1
protein kinase C signaling	2/11	0.0272858	2	Lung_A. baumannii_LAC-272	PLVAP;PLEK
regulation of interleukin-2 production	4/48	0.0275961	4	Lung_A. baumannii_LAC-273	TRAF6;LAPTM5;MALT1;SPTBN1
positive regulation of endocytosis	4/48	0.0275961	4	Lung_A. baumannii_LAC-274	DAB2;HIP1;ANKFY1;NCKAP1L
regulation of glycolytic process	5/71	0.0276296	5	Lung_A. baumannii_LAC-275	NUP155;PGAM1;NUP98;HIF1A;OGT
protein-containing complex assembly	12/267	0.027933	12	Lung_A. baumannii_LAC-276	AMER1;ANKRD28;SEC24B;TMED10;CXCL12;CSNK1A1;RAB1B;CAPZA2;PPP6R3;NCKAP1L;VAMP2;VAMP3
cellular response to epidermal growth factor stimulus	3/28	0.0286999	3	Lung_A. baumannii_LAC-277	DUSP3;IQGAP1;EGFR
regulation of neuron migration	3/28	0.0286999	3	Lung_A. baumannii_LAC-278	COL3A1;PHACTR1;ARHGEF2
ventricular septum morphogenesis	3/28	0.0286999	3	Lung_A. baumannii_LAC-279	SMAD4;BMPR2;TGFBR1
negative regulation of cellular response to insulin stimulus	3/28	0.0286999	3	Lung_A. baumannii_LAC-280	PTPN1;PID1;SLC27A4
protein localization to Golgi apparatus	3/28	0.0286999	3	Lung_A. baumannii_LAC-281	TMED10;RAB6A;OPTN
protein localization to lysosome	3/28	0.0286999	3	Lung_A. baumannii_LAC-282	NEDD4;LAPTM5;M6PR
protein maturation	6/97	0.0291102	6	Lung_A. baumannii_LAC-283	CPD;DDI2;XPNPEP3;TSPAN5;FURIN;OGT
negative regulation of supramolecular fiber organization	5/72	0.0291289	5	Lung_A. baumannii_LAC-284	SMAD4;ATXN7;TAOK1;ARHGEF2;ARPIN
aminoglycan biosynthetic process	4/49	0.0294992	4	Lung_A. baumannii_LAC-285	EXT1;SDC4;SDC3;SDC1
establishment of endothelial barrier	3/29	0.0314576	3	Lung_A. baumannii_LAC-286	RAP2C;RAB1B;ICAM1
telomere maintenance via telomerase	3/29	0.0314576	3	Lung_A. baumannii_LAC-287	ANKRD28;PPP6R3;RPA1
positive regulation of leukocyte migration	3/29	0.0314576	3	Lung_A. baumannii_LAC-288	PLVAP;NCKAP1L;ICAM1
phosphatidylinositol biosynthetic process	7/126	0.0320986	7	Lung_A. baumannii_LAC-289	ARF3;ITPKB;EFR3A;SMG1;MTMR3;MTMR12;RAB14
phosphate-containing compound metabolic process	10/212	0.0321273	10	Lung_A. baumannii_LAC-290	ITPKB;PANK3;DUSP3;PLCB4;TAOK1;ACP2;PAK2;NADK;HK2;NUDT4
actin crosslink formation	2/12	0.0322317	2	Lung_A. baumannii_LAC-291	FLNA;LCP1
regulation of hemopoiesis	2/12	0.0322317	2	Lung_A. baumannii_LAC-292	PURB;CBFB
regulation of vascular associated smooth muscle cell migration	2/12	0.0322317	2	Lung_A. baumannii_LAC-293	DOCK4;NR4A3
positive regulation of endoplasmic reticulum unfolded protein response	2/12	0.0322317	2	Lung_A. baumannii_LAC-294	PTPN1;BCL2L11
cell-matrix adhesion	6/100	0.033113	6	Lung_A. baumannii_LAC-295	BCAM;COL3A1;EMP2;PTPRK;ADAMTS9;CD44
regulation of axonogenesis	4/51	0.0335334	4	Lung_A. baumannii_LAC-296	PLXNA1;PAK2;RHOA;MARK2
regulation of interleukin-12 production	4/51	0.0335334	4	Lung_A. baumannii_LAC-297	SYK;LAPTM5;CD47;FOXP1
RNA-dependent DNA biosynthetic process	3/30	0.0343489	3	Lung_A. baumannii_LAC-298	ANKRD28;PPP6R3;RPA1
positive regulation of phosphate metabolic process	3/30	0.0343489	3	Lung_A. baumannii_LAC-299	NRP1;NCKAP1L;EGFR
transmembrane receptor protein tyrosine kinase signaling pathway	16/404	0.0349677	16	Lung_A. baumannii_LAC-300	NRP1;SYK;PTPRJ;SLC39A14;KALRN;EGFR;RHOA;GHR;NR4A3;MAPKAPK3;RAB14;ABI1;ELMO1;NCKAP1L;WASF2;PAK2
mitotic spindle organization	8/157	0.0355935	8	Lung_A. baumannii_LAC-301	STAG1;KIF3B;TAOK1;TBCE;FLNA;NUP98;MAP4;RHOA
establishment of protein localization to organelle	5/76	0.0356343	5	Lung_A. baumannii_LAC-302	SYK;NUP155;LAMP2;HEATR3;HK2
regulation of exocytosis	4/52	0.0356651	4	Lung_A. baumannii_LAC-303	RAB10;SEPTIN2;VAMP2;RAB8B
negative regulation of protein-containing complex assembly	4/52	0.0356651	4	Lung_A. baumannii_LAC-304	RIOK3;PEX5;LDLRAD4;SMAD6
aminoglycan catabolic process	3/31	0.037373	3	Lung_A. baumannii_LAC-305	SDC4;SDC3;SDC1
negative regulation of osteoblast differentiation	3/31	0.037373	3	Lung_A. baumannii_LAC-306	SKI;NOCT;SMAD6
positive regulation of endothelial cell proliferation	5/77	0.0373895	5	Lung_A. baumannii_LAC-307	NRP1;NRAS;BMPR2;HIF1A;TGFBR1
DNA replication-independent nucleosome organization	2/13	0.0374985	2	Lung_A. baumannii_LAC-308	RBBP4;ATRX
embryonic appendage morphogenesis	2/13	0.0374985	2	Lung_A. baumannii_LAC-309	SKI;MBNL1
Golgi ribbon formation	2/13	0.0374985	2	Lung_A. baumannii_LAC-310	VAMP4;OPTN
semaphorin-plexin signaling pathway involved in neuron projection guidance	2/13	0.0374985	2	Lung_A. baumannii_LAC-311	NRP1;PLXNA1
negative regulation of cellular senescence	2/13	0.0374985	2	Lung_A. baumannii_LAC-312	MAP3K3;ZKSCAN3
negative regulation of endoplasmic reticulum unfolded protein response	2/13	0.0374985	2	Lung_A. baumannii_LAC-313	PPP1R15B;PTPN1
negative regulation of vascular endothelial growth factor receptor signaling pathway	2/13	0.0374985	2	Lung_A. baumannii_LAC-314	PTPN1;NEDD4
positive regulation of CD4-positive, alpha-beta T cell activation	2/13	0.0374985	2	Lung_A. baumannii_LAC-315	NCKAP1L;ZBTB7B
positive regulation of phagocytosis	4/53	0.0378733	4	Lung_A. baumannii_LAC-316	PTPRJ;NCKAP1L;CD47;CD300LF
positive regulation of multicellular organismal process	14/345	0.039256	14	Lung_A. baumannii_LAC-317	KDM6B;WWTR1;SMAD4;BMPR2;TFRC;CADM1;SYK;ZBTB16;F2R;TGFBR1;GHR;DAB2;ZBTB7B;OGT
glycosaminoglycan metabolic process	4/54	0.0401584	4	Lung_A. baumannii_LAC-318	EXT1;SDC4;SDC3;SDC1
regulation of cellular biosynthetic process	3/32	0.0405285	3	Lung_A. baumannii_LAC-319	FITM2;CD47;TNFRSF1B
cellular response to topologically incorrect protein	3/32	0.0405285	3	Lung_A. baumannii_LAC-320	ATXN3;PTPN1;OPTN
negative regulation of microtubule polymerization or depolymerization	3/32	0.0405285	3	Lung_A. baumannii_LAC-321	ATXN7;TAOK1;ARHGEF2
positive regulation of ubiquitin-dependent protein catabolic process	5/79	0.0410565	5	Lung_A. baumannii_LAC-322	ZYG11B;DAB2;CSNK1A1;LAPTM5;PIAS1
protein localization to nucleus	6/106	0.0421482	6	Lung_A. baumannii_LAC-323	NUP155;SYK;BCL3;TOR1AIP2;HEATR3;TOR1AIP1
bone morphogenesis	2/14	0.043068	2	Lung_A. baumannii_LAC-324	SKI;BMPR2
regulation of integrin-mediated signaling pathway	2/14	0.043068	2	Lung_A. baumannii_LAC-325	FLNA;EMP2
regulation of IRE1-mediated unfolded protein response	2/14	0.043068	2	Lung_A. baumannii_LAC-326	PTPN1;BCL2L11
regulation of lipase activity	2/14	0.043068	2	Lung_A. baumannii_LAC-327	FURIN;RHOA
endothelial cell differentiation	2/14	0.043068	2	Lung_A. baumannii_LAC-328	KDM6B;BMPR2
regulation of transcription of nucleolar large rRNA by RNA polymerase I	2/14	0.043068	2	Lung_A. baumannii_LAC-329	NCL;PWP1
response to chemokine	2/14	0.043068	2	Lung_A. baumannii_LAC-330	CXCL12;RHOA
negative regulation of translational initiation	2/14	0.043068	2	Lung_A. baumannii_LAC-331	LARP1;EIF4EBP2
peptidyl-serine dephosphorylation	2/14	0.043068	2	Lung_A. baumannii_LAC-332	PPP2CA;PPP1R15B
polarized epithelial cell differentiation	2/14	0.043068	2	Lung_A. baumannii_LAC-333	RAB10;RHOA
positive regulation of leukocyte degranulation	2/14	0.043068	2	Lung_A. baumannii_LAC-334	SYK;GAB2
positive regulation of lymphocyte migration	2/14	0.043068	2	Lung_A. baumannii_LAC-335	CXCL12;RHOA
response to calcium ion	6/107	0.0437906	6	Lung_A. baumannii_LAC-336	MEF2A;ITPKB;NEDD4;CPNE3;BRAF;IQGAP1
apoptotic mitochondrial changes	3/33	0.0438142	3	Lung_A. baumannii_LAC-337	SOD2;HK2;BCL2L1
positive regulation of cytokine production involved in immune response	3/33	0.0438142	3	Lung_A. baumannii_LAC-338	TRAF6;LAPTM5;MALT1
proteolysis	12/287	0.0445404	12	Lung_A. baumannii_LAC-339	CPD;DDI2;XPNPEP3;SPPL2A;ERAP1;LNPEP;FURIN;OGT;ADAMTS9;FBXW2;MALT1;CTSB
regulation of interleukin-8 production	5/81	0.0449337	5	Lung_A. baumannii_LAC-340	SYK;F2R;BCL3;OTUD7B;ARRB1
autophagosome organization	4/56	0.0449588	4	Lung_A. baumannii_LAC-341	RAB43;GABARAPL2;RAB1B;WIPI2
glycosaminoglycan catabolic process	4/56	0.0449588	4	Lung_A. baumannii_LAC-342	SDC4;SDC3;SDC1;CD44
peptidyl-tyrosine modification	4/56	0.0449588	4	Lung_A. baumannii_LAC-343	SYK;ABI1;ABL2;EGFR
negative regulation of extrinsic apoptotic signaling pathway via death domain receptors	3/34	0.0472284	3	Lung_A. baumannii_LAC-344	ARHGEF2;ICAM1;BCL2L1
positive regulation of mitochondrial outer membrane permeabilization involved in apoptotic signaling pathway	3/34	0.0472284	3	Lung_A. baumannii_LAC-345	PPP3R1;YWHAQ;YWHAZ
protein K48-linked ubiquitination	4/57	0.0474741	4	Lung_A. baumannii_LAC-346	ZNRF1;DTX3L;UBE2D3;MARCHF6
cardiac myofibril assembly	2/15	0.0489228	2	Lung_A. baumannii_LAC-347	MEF2A;NEBL
regulation of clathrin-dependent endocytosis	2/15	0.0489228	2	Lung_A. baumannii_LAC-348	DAB2;BMP2K
clathrin coat assembly	2/15	0.0489228	2	Lung_A. baumannii_LAC-349	HIP1;CLTC
steroid hormone mediated signaling pathway	2/15	0.0489228	2	Lung_A. baumannii_LAC-350	ABHD2;NR3C1
membrane raft organization	2/15	0.0489228	2	Lung_A. baumannii_LAC-351	NPC1;EMP2
negative regulation of protein processing	2/15	0.0489228	2	Lung_A. baumannii_LAC-352	SERPINE2;SNX12
positive regulation of chromatin organization	2/15	0.0489228	2	Lung_A. baumannii_LAC-353	ATRX;MIER1
positive regulation of exosomal secretion	2/15	0.0489228	2	Lung_A. baumannii_LAC-354	SDC4;SDC1
positive regulation of membrane protein ectodomain proteolysis	2/15	0.0489228	2	Lung_A. baumannii_LAC-355	FURIN;TNFRSF1B
regulation of interleukin-6 production	6/110	0.0489555	6	Lung_A. baumannii_LAC-356	SYK;F2R;NCKAP1L;ARRB1;ARHGEF2;CD47
regulation of protein kinase activity	6/110	0.0489555	6	Lung_A. baumannii_LAC-357	RAP2C;WWTR1;DEPTOR;RASSF2;IQGAP1;PAK2
regulation of Notch signaling pathway	5/83	0.0490225	5	Lung_A. baumannii_LAC-358	ZMIZ1;BMP2K;TSPAN5;ARRB1;EGFR
regulation of osteoblast differentiation	5/83	0.0490225	5	Lung_A. baumannii_LAC-359	SKI;WWTR1;BMPR2;NOCT;SMAD6
peptide metabolic process	5/83	0.0490225	5	Lung_A. baumannii_LAC-360	GSTA3;CPD;ERAP1;FURIN;LNPEP
negative regulation of gene expression, epigenetic	2/30	0.000257616	2	Lung_S. enterica _BRD509	RBBP4;JARID2
regulation of Notch signaling pathway	2/83	0.00196616	2	Lung_S. enterica _BRD510	TSPAN14;WWP2
negative regulation of gene expression	3/322	0.00198165	3	Lung_S. enterica _BRD511	RBBP4;WWP2;JARID2
chromatin remodeling	2/103	0.0030069	2	Lung_S. enterica _BRD512	RBBP4;JARID2
regulation of endoplasmic reticulum tubular network organization	1/6	0.00479094	1	Lung_S. enterica _BRD513	ATL3
chromatin organization	2/142	0.00562734	2	Lung_S. enterica _BRD514	RBBP4;JARID2
autophagosome-lysosome fusion	1/8	0.00638314	1	Lung_S. enterica _BRD515	PIP4K2B
regulation of signal transduction by p53 class mediator	2/156	0.00675186	2	Lung_S. enterica _BRD516	RBBP4;PIP4K2B
positive regulation of autophagosome assembly	1/9	0.00717835	1	Lung_S. enterica _BRD517	PIP4K2B
DNA replication-dependent nucleosome assembly	1/10	0.00797296	1	Lung_S. enterica _BRD518	RBBP4
DNA replication-dependent nucleosome organization	1/10	0.00797296	1	Lung_S. enterica _BRD519	RBBP4
negative regulation of establishment of protein localization	1/10	0.00797296	1	Lung_S. enterica _BRD520	WWP2
positive regulation of transcription elongation from RNA polymerase II promoter	1/11	0.00876697	1	Lung_S. enterica _BRD521	CDK13
positive regulation of vacuole organization	1/11	0.00876697	1	Lung_S. enterica _BRD522	PIP4K2B
endoplasmic reticulum to Golgi vesicle-mediated transport	2/185	0.00937777	2	Lung_S. enterica _BRD523	COPA;ATL3
regulation of hemopoiesis	1/12	0.00956039	1	Lung_S. enterica _BRD524	PURB
chromatin assembly or disassembly	1/12	0.00956039	1	Lung_S. enterica _BRD525	RBBP4
DNA replication-independent nucleosome organization	1/13	0.0103532	1	Lung_S. enterica _BRD526	RBBP4
chondroitin sulfate biosynthetic process	1/21	0.0166744	1	Lung_S. enterica _BRD527	CHST11
DNA packaging	1/24	0.0190351	1	Lung_S. enterica _BRD528	RBBP4
positive regulation of DNA-templated transcription, elongation	1/25	0.0198208	1	Lung_S. enterica _BRD529	CDK13
proteoglycan metabolic process	1/26	0.0206059	1	Lung_S. enterica _BRD530	CHST11
regulation of potassium ion transmembrane transporter activity	1/26	0.0206059	1	Lung_S. enterica _BRD531	WWP2
negative regulation of protein transport	1/26	0.0206059	1	Lung_S. enterica _BRD532	WWP2
negative regulation of insulin receptor signaling pathway	1/27	0.0213905	1	Lung_S. enterica _BRD533	PIP4K2B
chondroitin sulfate proteoglycan biosynthetic process	1/27	0.0213905	1	Lung_S. enterica _BRD534	CHST11
regulation of transcription elongation from RNA polymerase II promoter	1/27	0.0213905	1	Lung_S. enterica _BRD535	CDK13
regulation of cell population proliferation	3/764	0.0214389	3	Lung_S. enterica _BRD536	RBBP4;IGFBP7;CDK13
regulation of protein transport	1/28	0.0221744	1	Lung_S. enterica _BRD537	WWP2
negative regulation of cellular response to insulin stimulus	1/28	0.0221744	1	Lung_S. enterica _BRD538	PIP4K2B
CENP-A containing chromatin organization	1/30	0.0237405	1	Lung_S. enterica _BRD539	RBBP4
CENP-A containing nucleosome assembly	1/30	0.0237405	1	Lung_S. enterica _BRD540	RBBP4
chondroitin sulfate metabolic process	1/30	0.0237405	1	Lung_S. enterica _BRD541	CHST11
proteoglycan biosynthetic process	1/31	0.0245227	1	Lung_S. enterica _BRD542	CHST11
chromatin remodeling at centromere	1/32	0.0253043	1	Lung_S. enterica _BRD543	RBBP4
intra-Golgi vesicle-mediated transport	1/32	0.0253043	1	Lung_S. enterica _BRD544	COPA
positive regulation of organelle organization	1/33	0.0260853	1	Lung_S. enterica _BRD545	ATL3
female gamete generation	1/34	0.0268657	1	Lung_S. enterica _BRD546	TOB2
centromere complex assembly	1/37	0.0292034	1	Lung_S. enterica _BRD547	RBBP4
regulation of cell communication	1/38	0.0299815	1	Lung_S. enterica _BRD548	IGFBP7
histone exchange	1/38	0.0299815	1	Lung_S. enterica _BRD549	RBBP4
negative regulation of G0 to G1 transition	1/38	0.0299815	1	Lung_S. enterica _BRD550	RBBP4
DNA replication-independent nucleosome assembly	1/39	0.030759	1	Lung_S. enterica _BRD551	RBBP4
regulation of G0 to G1 transition	1/41	0.0323122	1	Lung_S. enterica _BRD552	RBBP4
phosphatidylinositol phosphate biosynthetic process	1/42	0.033088	1	Lung_S. enterica _BRD553	PIP4K2B
ATP-dependent chromatin remodeling	1/42	0.033088	1	Lung_S. enterica _BRD554	RBBP4
protein K63-linked ubiquitination	1/44	0.0346377	1	Lung_S. enterica _BRD555	WWP2
positive regulation of Notch signaling pathway	1/45	0.0354117	1	Lung_S. enterica _BRD556	TSPAN14
regulation of insulin receptor signaling pathway	1/45	0.0354117	1	Lung_S. enterica _BRD557	PIP4K2B
negative regulation of cell population proliferation	2/379	0.0360713	2	Lung_S. enterica _BRD558	RBBP4;IGFBP7
positive regulation of organelle assembly	1/46	0.0361851	1	Lung_S. enterica _BRD559	PIP4K2B
negative regulation of transport	1/51	0.0400434	1	Lung_S. enterica _BRD560	WWP2
positive regulation of macroautophagy	1/53	0.0415827	1	Lung_S. enterica _BRD561	PIP4K2B
cellular protein metabolic process	2/417	0.0429169	2	Lung_S. enterica _BRD562	WWP2;IGFBP7
nucleosome assembly	1/58	0.0454208	1	Lung_S. enterica _BRD563	RBBP4
cellular protein modification process	3/1025	0.0456083	3	Lung_S. enterica _BRD564	WWP2;IGFBP7;CDK13
regulation of intracellular signal transduction	2/437	0.0467039	2	Lung_S. enterica _BRD565	RBBP4;PIP4K2B
cellular protein catabolic process	1/60	0.046952	1	Lung_S. enterica _BRD566	CTSW
retina vasculature development in camera-type eye	2/5	2.1689e-05	2	Lung_B. melitensis_16M	ACVRL1;BMPR2
lymphatic endothelial cell differentiation	2/8	6.05601e-05	2	Lung_B. melitensis_17M	ACVRL1;BMPR2
venous blood vessel development	2/8	6.05601e-05	2	Lung_B. melitensis_18M	ACVRL1;BMPR2
positive regulation of sequestering of triglyceride	2/9	7.77905e-05	2	Lung_B. melitensis_19M	LPL;FITM2
endothelial cell differentiation	2/14	0.000195723	2	Lung_B. melitensis_20M	ACVRL1;BMPR2
regulation of sequestering of triglyceride	2/15	0.000225624	2	Lung_B. melitensis_21M	LPL;FITM2
lipid biosynthetic process	3/80	0.000231448	3	Lung_B. melitensis_22M	GGPS1;LPL;FITM2
vasculature development	2/17	0.000291693	2	Lung_B. melitensis_23M	ACVRL1;BMPR2
positive regulation of cartilage development	2/18	0.000327849	2	Lung_B. melitensis_24M	ACVRL1;BMPR2
endothelial cell proliferation	2/18	0.000327849	2	Lung_B. melitensis_25M	ACVRL1;BMPR2
positive regulation of lipid storage	2/21	0.000448732	2	Lung_B. melitensis_26M	LPL;FITM2
endocardial cushion development	2/21	0.000448732	2	Lung_B. melitensis_27M	ACVRL1;BMPR2
artery development	2/23	0.000539609	2	Lung_B. melitensis_28M	ACVRL1;BMPR2
response to hexose	2/25	0.000638662	2	Lung_B. melitensis_29M	LPL;SELENOT
positive regulation of BMP signaling pathway	2/27	0.000745843	2	Lung_B. melitensis_30M	ACVRL1;BMPR2
regulation of DNA biosynthetic process	2/29	0.000861107	2	Lung_B. melitensis_31M	ACVRL1;BMPR2
triglyceride homeostasis	2/31	0.000984408	2	Lung_B. melitensis_32M	LPL;FITM2
negative regulation of DNA biosynthetic process	2/32	0.00104906	2	Lung_B. melitensis_33M	ACVRL1;BMPR2
negative regulation of DNA metabolic process	2/36	0.00132752	2	Lung_B. melitensis_34M	ACVRL1;BMPR2
cellular response to growth factor stimulus	3/158	0.00167928	3	Lung_B. melitensis_35M	ACVRL1;BMPR2;NDNF
heart development	3/164	0.00186793	3	Lung_B. melitensis_36M	ACVRL1;CXADR;BMPR2
positive regulation of pathway-restricted SMAD protein phosphorylation	2/47	0.00225465	2	Lung_B. melitensis_37M	ACVRL1;BMPR2
response to glucose	2/49	0.00244824	2	Lung_B. melitensis_38M	LPL;SELENOT
regulation of pathway-restricted SMAD protein phosphorylation	2/58	0.0034126	2	Lung_B. melitensis_39M	ACVRL1;BMPR2
phosphate-containing compound metabolic process	3/212	0.00386056	3	Lung_B. melitensis_40M	TAOK1;LPL;HDHD2
cellular response to nutrient levels	2/66	0.00439553	2	Lung_B. melitensis_41M	BMPR2;LPL
regulation of BMP signaling pathway	2/76	0.00578623	2	Lung_B. melitensis_42M	ACVRL1;BMPR2
phospholipid metabolic process	2/76	0.00578623	2	Lung_B. melitensis_43M	LPL;FITM2
positive regulation of cell differentiation	3/258	0.00666054	3	Lung_B. melitensis_44M	ACVRL1;BMPR2;LPL
fatty acid derivative catabolic process	1/5	0.00747819	1	Lung_B. melitensis_45M	FITM2
regulation of triglyceride metabolic process	1/5	0.00747819	1	Lung_B. melitensis_46M	FITM2
L-arginine import across plasma membrane	1/5	0.00747819	1	Lung_B. melitensis_47M	SLC7A2
cellular response to nutrient	1/5	0.00747819	1	Lung_B. melitensis_48M	LPL
tricuspid valve development	1/5	0.00747819	1	Lung_B. melitensis_49M	BMPR2
tricuspid valve morphogenesis	1/5	0.00747819	1	Lung_B. melitensis_50M	BMPR2
ornithine transport	1/5	0.00747819	1	Lung_B. melitensis_51M	SLC7A2
endothelial cell apoptotic process	1/5	0.00747819	1	Lung_B. melitensis_52M	BMPR2
regulation of endothelial cell migration	2/89	0.00785517	2	Lung_B. melitensis_53M	ACVRL1;BMPR2
regulation of endothelial cell proliferation	2/92	0.00837345	2	Lung_B. melitensis_54M	ACVRL1;BMPR2
positive regulation of cholesterol storage	1/6	0.00896734	1	Lung_B. melitensis_55M	LPL
positive regulation of endoplasmic reticulum stress-induced intrinsic apoptotic signaling pathway	1/6	0.00896734	1	Lung_B. melitensis_56M	BCL2L11
positive regulation of growth hormone secretion	1/6	0.00896734	1	Lung_B. melitensis_57M	SELENOT
L-arginine transmembrane transport	1/6	0.00896734	1	Lung_B. melitensis_58M	SLC7A2
L-ornithine transmembrane transport	1/6	0.00896734	1	Lung_B. melitensis_59M	SLC7A2
positive regulation of defense response	2/98	0.00945492	2	Lung_B. melitensis_60M	POLR3F;LPL
positive regulation of chemokine	1/7	0.0104543	1	Lung_B. melitensis_61M	LPL
gamma-delta T cell activation	1/7	0.0104543	1	Lung_B. melitensis_62M	CXADR
AV node cell to bundle of His cell communication	1/7	0.0104543	1	Lung_B. melitensis_63M	CXADR
cardiac muscle cell-cardiac muscle cell adhesion	1/7	0.0104543	1	Lung_B. melitensis_64M	CXADR
positive regulation of IRE1-mediated unfolded protein response	1/7	0.0104543	1	Lung_B. melitensis_65M	BCL2L11
insulin secretion involved in cellular response to glucose stimulus	1/7	0.0104543	1	Lung_B. melitensis_66M	SELENOT
selenocysteine incorporation	1/7	0.0104543	1	Lung_B. melitensis_67M	SELENOT
regulation of growth hormone secretion	1/7	0.0104543	1	Lung_B. melitensis_68M	SELENOT
translational readthrough	1/7	0.0104543	1	Lung_B. melitensis_69M	SELENOT
vascular wound healing	1/7	0.0104543	1	Lung_B. melitensis_70M	NDNF
mitral valve development	1/7	0.0104543	1	Lung_B. melitensis_71M	BMPR2
dorsal aorta development	1/7	0.0104543	1	Lung_B. melitensis_72M	ACVRL1
dorsal aorta morphogenesis	1/7	0.0104543	1	Lung_B. melitensis_73M	ACVRL1
isoprenoid metabolic process	1/8	0.0119392	1	Lung_B. melitensis_74M	GGPS1
epithelial cell apoptotic process	1/9	0.0134218	1	Lung_B. melitensis_75M	BMPR2
regulation of cellular extravasation	1/9	0.0134218	1	Lung_B. melitensis_76M	PLVAP
response to misfolded protein	1/9	0.0134218	1	Lung_B. melitensis_77M	DNAJC18
isoprenoid biosynthetic process	1/9	0.0134218	1	Lung_B. melitensis_78M	GGPS1
negative regulation of systemic arterial blood pressure	1/9	0.0134218	1	Lung_B. melitensis_79M	BMPR2
chylomicron remodeling	1/9	0.0134218	1	Lung_B. melitensis_80M	LPL
very-low-density lipoprotein particle remodeling	1/9	0.0134218	1	Lung_B. melitensis_81M	LPL
mitral valve morphogenesis	1/9	0.0134218	1	Lung_B. melitensis_82M	BMPR2
positive regulation of protein-containing complex assembly	2/118	0.0134799	2	Lung_B. melitensis_83M	BCL2L11;RPA1
cellular response to organic substance	2/123	0.014584	2	Lung_B. melitensis_84M	ACVRL1;BMPR2
lipid droplet formation	1/10	0.0149024	1	Lung_B. melitensis_85M	FITM2
endothelial tube morphogenesis	1/10	0.0149024	1	Lung_B. melitensis_86M	ACVRL1
cellular response to DNA damage stimulus	3/350	0.0152087	3	Lung_B. melitensis_87M	BCL2L11;TAOK1;RPA1
circulatory system development	2/126	0.0152647	2	Lung_B. melitensis_88M	ACVRL1;CXADR
microtubule cytoskeleton organization involved in mitosis	2/128	0.015726	2	Lung_B. melitensis_89M	TAOK1;RAN
angiogenesis involved in wound healing	1/11	0.0163807	1	Lung_B. melitensis_90M	NDNF
positive regulation of cellular extravasation	1/11	0.0163807	1	Lung_B. melitensis_91M	PLVAP
positive regulation of lipid localization	1/11	0.0163807	1	Lung_B. melitensis_92M	LPL
protein kinase C signaling	1/11	0.0163807	1	Lung_B. melitensis_93M	PLVAP
positive regulation of endoplasmic reticulum unfolded protein response	1/12	0.017857	1	Lung_B. melitensis_94M	BCL2L11
positive regulation of response to external stimulus	2/139	0.0183689	2	Lung_B. melitensis_95M	POLR3F;LPL
cardiac cell development	1/13	0.0193311	1	Lung_B. melitensis_96M	CXADR
regulation of chemokine	1/13	0.0193311	1	Lung_B. melitensis_97M	LPL
positive regulation of protein acetylation	1/13	0.0193311	1	Lung_B. melitensis_98M	TAOK1
triglyceride-rich lipoprotein particle remodeling	1/13	0.0193311	1	Lung_B. melitensis_99M	LPL
regulation of protein acetylation	1/13	0.0193311	1	Lung_B. melitensis_100M	TAOK1
bone morphogenesis	1/14	0.020803	1	Lung_B. melitensis_101M	BMPR2
cellular response to low-density lipoprotein particle stimulus	1/14	0.020803	1	Lung_B. melitensis_102M	LPL
regulation of IRE1-mediated unfolded protein response	1/14	0.020803	1	Lung_B. melitensis_103M	BCL2L11
regulation of lipase activity	1/14	0.020803	1	Lung_B. melitensis_104M	LPL
pancreas development	1/14	0.020803	1	Lung_B. melitensis_105M	SELENOT
phosphorylation	3/400	0.0216173	3	Lung_B. melitensis_106M	ACVRL1;BMPR2;TAOK1
regulation of signal transduction by p53 class mediator	2/156	0.0227947	2	Lung_B. melitensis_107M	CCNG1;RPA1
mitotic spindle organization	2/157	0.0230676	2	Lung_B. melitensis_108M	TAOK1;RAN
negative regulation of cell-substrate junction organization	1/16	0.0237405	1	Lung_B. melitensis_109M	ACVRL1
negative regulation of focal adhesion assembly	1/16	0.0237405	1	Lung_B. melitensis_110M	ACVRL1
regulation of cholesterol storage	1/16	0.0237405	1	Lung_B. melitensis_111M	LPL
cellular response to corticosteroid stimulus	1/16	0.0237405	1	Lung_B. melitensis_112M	BCL2L11
mesenchyme development	1/16	0.0237405	1	Lung_B. melitensis_113M	BMPR2
transepithelial transport	1/16	0.0237405	1	Lung_B. melitensis_114M	CXADR
DNA unwinding involved in DNA replication	1/16	0.0237405	1	Lung_B. melitensis_115M	RPA1
aorta morphogenesis	1/17	0.0252061	1	Lung_B. melitensis_116M	ACVRL1
cellular response to fatty acid	1/17	0.0252061	1	Lung_B. melitensis_117M	LPL
peptidyl-serine modification	2/169	0.0264467	2	Lung_B. melitensis_118M	NDNF;POGLUT3
pulmonary valve development	1/18	0.0266695	1	Lung_B. melitensis_119M	BMPR2
positive regulation of macrophage derived foam cell differentiation	1/18	0.0266695	1	Lung_B. melitensis_120M	LPL
positive regulation of mRNA splicing, via spliceosome	1/18	0.0266695	1	Lung_B. melitensis_121M	TRA2A
cellular response to glucocorticoid stimulus	1/18	0.0266695	1	Lung_B. melitensis_122M	BCL2L11
positive regulation of response to endoplasmic reticulum stress	1/18	0.0266695	1	Lung_B. melitensis_123M	BCL2L11
nitric oxide mediated signal transduction	1/18	0.0266695	1	Lung_B. melitensis_124M	NDNF
positive regulation of stress-activated protein kinase signaling cascade	1/18	0.0266695	1	Lung_B. melitensis_125M	TAOK1
regulation of intracellular signal transduction	3/437	0.0271823	3	Lung_B. melitensis_126M	TAOK1;CCNG1;RPA1
atrioventricular valve morphogenesis	1/19	0.0281308	1	Lung_B. melitensis_127M	BMPR2
response to fatty acid	1/19	0.0281308	1	Lung_B. melitensis_128M	LPL
mitochondrion localization	1/19	0.0281308	1	Lung_B. melitensis_129M	TRAK2
mitochondrion organization	2/175	0.0282074	2	Lung_B. melitensis_130M	CXADR;TRAK2
cardiac epithelial to mesenchymal transition	1/20	0.02959	1	Lung_B. melitensis_131M	ACVRL1
cellular response to misfolded protein	1/20	0.02959	1	Lung_B. melitensis_132M	DNAJC18
miRNA metabolic process	1/20	0.02959	1	Lung_B. melitensis_133M	RAN
error-prone translesion synthesis	1/21	0.0310471	1	Lung_B. melitensis_134M	RPA1
negative regulation of microtubule depolymerization	1/21	0.0310471	1	Lung_B. melitensis_135M	TAOK1
regulation of lipoprotein lipase activity	1/21	0.0310471	1	Lung_B. melitensis_136M	LPL
nucleotide-excision repair, DNA incision, 3'-to lesion	1/21	0.0310471	1	Lung_B. melitensis_137M	RPA1
nucleotide-excision repair, preincision complex stabilization	1/21	0.0310471	1	Lung_B. melitensis_138M	RPA1
error-free translesion synthesis	1/22	0.032502	1	Lung_B. melitensis_139M	RPA1
fatty-acyl-CoA metabolic process	1/22	0.032502	1	Lung_B. melitensis_140M	FITM2
regulation of endoplasmic reticulum stress-induced intrinsic apoptotic signaling pathway	1/22	0.032502	1	Lung_B. melitensis_141M	BCL2L11
lipid droplet organization	1/22	0.032502	1	Lung_B. melitensis_142M	FITM2
positive regulation of mRNA processing	1/23	0.0339549	1	Lung_B. melitensis_143M	TRA2A
triglyceride catabolic process	1/23	0.0339549	1	Lung_B. melitensis_144M	LPL
vesicle transport along microtubule	1/23	0.0339549	1	Lung_B. melitensis_145M	TRAK2
amino acid import across plasma membrane	1/24	0.0354056	1	Lung_B. melitensis_146M	SLC7A2
cardiac muscle cell development	1/24	0.0354056	1	Lung_B. melitensis_147M	CXADR
cardiac muscle cell differentiation	1/24	0.0354056	1	Lung_B. melitensis_148M	CXADR
negative regulation of protein depolymerization	1/24	0.0354056	1	Lung_B. melitensis_149M	TAOK1
nucleotide-excision repair, DNA gap filling	1/24	0.0354056	1	Lung_B. melitensis_150M	RPA1
wound healing, spreading of cells	1/24	0.0354056	1	Lung_B. melitensis_151M	ACVRL1
acylglycerol homeostasis	1/25	0.0368542	1	Lung_B. melitensis_152M	LPL
regulation of cardiac muscle cell action potential	1/25	0.0368542	1	Lung_B. melitensis_153M	CXADR
regulation of microtubule depolymerization	1/25	0.0368542	1	Lung_B. melitensis_154M	TAOK1
outflow tract septum morphogenesis	1/25	0.0368542	1	Lung_B. melitensis_155M	BMPR2
protein phosphorylation	3/496	0.0375049	3	Lung_B. melitensis_156M	ACVRL1;BMPR2;TAOK1
proteoglycan metabolic process	1/26	0.0383007	1	Lung_B. melitensis_157M	BMPR2
negative regulation of endothelial cell apoptotic process	1/27	0.0397452	1	Lung_B. melitensis_158M	NDNF
response to glucocorticoid	1/27	0.0397452	1	Lung_B. melitensis_159M	BCL2L11
L-alpha-amino acid transmembrane transport	1/27	0.0397452	1	Lung_B. melitensis_160M	SLC7A2
protein export from nucleus	1/27	0.0397452	1	Lung_B. melitensis_161M	RAN
regulation of protein transport	1/28	0.0411875	1	Lung_B. melitensis_162M	DNAJC1
L-amino acid transport	1/28	0.0411875	1	Lung_B. melitensis_163M	SLC7A2
positive regulation of protein import into nucleus	1/28	0.0411875	1	Lung_B. melitensis_164M	RAN
ventricular septum morphogenesis	1/28	0.0411875	1	Lung_B. melitensis_165M	BMPR2
positive regulation of leukocyte migration	1/29	0.0426277	1	Lung_B. melitensis_166M	PLVAP
telomere maintenance via telomerase	1/29	0.0426277	1	Lung_B. melitensis_167M	RPA1
nucleotide-excision repair, preincision complex assembly	1/29	0.0426277	1	Lung_B. melitensis_168M	RPA1
mismatch repair	1/29	0.0426277	1	Lung_B. melitensis_169M	RPA1
artery morphogenesis	1/30	0.0440659	1	Lung_B. melitensis_170M	BMPR2
regulation of vasoconstriction	1/30	0.0440659	1	Lung_B. melitensis_171M	BMPR2
RNA-dependent DNA biosynthetic process	1/30	0.0440659	1	Lung_B. melitensis_172M	RPA1
positive regulation of protein import	1/30	0.0440659	1	Lung_B. melitensis_173M	RAN
chondroitin sulfate metabolic process	1/30	0.0440659	1	Lung_B. melitensis_174M	NDNF
proteoglycan biosynthetic process	1/31	0.0455019	1	Lung_B. melitensis_175M	BMPR2
positive regulation of RNA splicing	1/31	0.0455019	1	Lung_B. melitensis_176M	TRA2A
organelle transport along microtubule	1/31	0.0455019	1	Lung_B. melitensis_177M	TRAK2
peptide cross-linking	1/31	0.0455019	1	Lung_B. melitensis_178M	NDNF
negative regulation of cell-matrix adhesion	1/32	0.0469359	1	Lung_B. melitensis_179M	ACVRL1
gene silencing by miRNA	1/32	0.0469359	1	Lung_B. melitensis_180M	RAN
regulation of cell morphogenesis	1/32	0.0469359	1	Lung_B. melitensis_181M	FITM2
regulation of cellular biosynthetic process	1/32	0.0469359	1	Lung_B. melitensis_182M	FITM2
negative regulation of microtubule polymerization or depolymerization	1/32	0.0469359	1	Lung_B. melitensis_183M	TAOK1
cellular response to glucose stimulus	1/32	0.0469359	1	Lung_B. melitensis_184M	SELENOT
cellular response to topologically incorrect protein	1/32	0.0469359	1	Lung_B. melitensis_185M	DNAJC18
chondrocyte differentiation	1/32	0.0469359	1	Lung_B. melitensis_186M	BMPR2
muscle cell development	1/33	0.0483678	1	Lung_B. melitensis_187M	CXADR
epithelial tube morphogenesis	1/34	0.0497976	1	Lung_B. melitensis_188M	ACVRL1
striated muscle tissue development	1/34	0.0497976	1	Lung_B. melitensis_189M	BMPR2
protein localization to chromosome	1/34	0.0497976	1	Lung_B. melitensis_190M	RPA1
neutrophil activation involved in immune response	25/485	3.3827e-08	25	Lung_K. pneumoniae _YBQ	IQGAP1;MAGT1;AP2A2;NRAS;LAMP1;NEU1;LAMP2;CPNE1;MAPK1;RAB6A;CD33;CAP1;SYK;CD93;IST1;RAB27A;CYBB;TNFRSF1B;RHOA;FGR;BST1;TSPAN14;RAB14;NPC2;PAFAH1B2
neutrophil degranulation	24/481	1.17816e-07	24	Lung_K. pneumoniae _YBQ	CAP1;CD93;IST1;RAB27A;CYBB;IQGAP1;MAGT1;TNFRSF1B;AP2A2;RHOA;FGR;BST1;NRAS;TSPAN14;LAMP1;RAB14;NPC2;NEU1;LAMP2;CPNE1;MAPK1;RAB6A;PAFAH1B2;CD33
neutrophil mediated immunity	24/488	1.53722e-07	24	Lung_K. pneumoniae _YBQ	CAP1;CD93;IST1;RAB27A;CYBB;IQGAP1;MAGT1;TNFRSF1B;AP2A2;RHOA;FGR;BST1;NRAS;TSPAN14;LAMP1;RAB14;NPC2;NEU1;LAMP2;CPNE1;MAPK1;RAB6A;PAFAH1B2;CD33
regulation of receptor catabolic process	3/5	2.8033e-05	3	Lung_K. pneumoniae _YBQ	MTMR2;DTX3L;LAPTM5
protein targeting to lysosome	4/20	0.000163375	4	Lung_K. pneumoniae _YBQ	LAMP2;LAPTM5;M6PR;SORL1
cytosolic transport	8/116	0.000259216	8	Lung_K. pneumoniae _YBQ	SPAG9;LAMP1;RAB14;LAPTM5;RAB6A;EVI5;YKT6;VAMP3
cellular protein localization	14/329	0.000286139	14	Lung_K. pneumoniae _YBQ	CEP68;RAB1A;SEPTIN2;COG3;LAPTM5;WIPI2;BICD2;SEPTIN8;ARCN1;SNX27;RAB14;TMED3;RAB6A;EVI5
positive regulation of cellular component biogenesis	7/92	0.000345683	7	Lung_K. pneumoniae _YBQ	BCL2L11;GNL3L;SYK;SDC4;PIH1D1;PLEK;FLOT1
intracellular protein transport	14/336	0.000353827	14	Lung_K. pneumoniae _YBQ	NUP214;RAB1A;SYK;DESI1;LAPTM5;SORL1;ARCN1;SNX27;RAB14;LAMP2;TMED3;HOMER3;RAB6A;EVI5
protein kinase C signaling	3/11	0.000434051	3	Lung_K. pneumoniae _YBQ	PLVAP;PLEK;FLOT1
magnesium ion transport	3/12	0.000572649	3	Lung_K. pneumoniae _YBQ	MMGT1;NIPAL3;MAGT1
cellular response to metal ion	8/131	0.00058775	8	Lung_K. pneumoniae _YBQ	ITPKB;CDKN1B;CDH1;CPNE1;MAPK1;IQGAP1;PKD2;AQP1
positive regulation of leukocyte degranulation	3/14	0.000927668	3	Lung_K. pneumoniae _YBQ	FGR;SYK;LAMP1
organelle transport along microtubule	4/31	0.000938038	4	Lung_K. pneumoniae _YBQ	RAB1A;KIF5B;RAB6A;BICD2
protein localization to organelle	8/142	0.000996837	8	Lung_K. pneumoniae _YBQ	CEP68;LAMP1;LAMP2;COG3;RPA1;RAB6A;SORL1;BICD2
receptor-mediated endocytosis	8/143	0.00104314	8	Lung_K. pneumoniae _YBQ	COLEC12;CALCRL;SYK;CANX;M6PR;AP1S1;AP2A2;SORL1
regulation of dephosphorylation	3/15	0.00114741	3	Lung_K. pneumoniae _YBQ	IGBP1;PPP1R16B;MTMR2
contractile actin filament bundle assembly	3/15	0.00114741	3	Lung_K. pneumoniae _YBQ	ARRB1;PHACTR1;RHOA
stress fiber assembly	3/15	0.00114741	3	Lung_K. pneumoniae _YBQ	ARRB1;PHACTR1;RHOA
retrograde vesicle-mediated transport, Golgi to endoplasmic reticulum	6/85	0.00135469	6	Lung_K. pneumoniae _YBQ	RAB1A;COG3;TMED3;RAB6A;BICD2;ARCN1
regulation of protein-containing complex assembly	7/116	0.00137836	7	Lung_K. pneumoniae _YBQ	BCL2L11;GNL3L;SYK;PIH1D1;HJURP;SORL1;SEPTIN8
activation of NF-kappaB-inducing kinase activity	3/16	0.00139739	3	Lung_K. pneumoniae _YBQ	ZFP91;MAP3K7;MALT1
regulation of mast cell degranulation	3/16	0.00139739	3	Lung_K. pneumoniae _YBQ	FGR;CD84;SYK
acylglycerol catabolic process	4/35	0.00149282	4	Lung_K. pneumoniae _YBQ	LYPLA2;ABHD2;LIPG;LPL
positive regulation of protein-containing complex assembly	7/118	0.00152157	7	Lung_K. pneumoniae _YBQ	BCL2L11;GNL3L;SYK;PIH1D1;PLEK;RPA1;LCP1
regulation of intracellular signal transduction	15/437	0.0015996	15	Lung_K. pneumoniae _YBQ	PPP1R16B;CSNK2A1;RPA1;AKAP5;RHOA;PJA2;BST1;SPRED1;RBBP4;PRKAR2A;CPNE1;RAC2;MAPK1;NF2;SGK1
neutral lipid catabolic process	2/5	0.00196689	2	Lung_K. pneumoniae _YBQ	LYPLA2;ABHD2
positive regulation of histone H3-K9 acetylation	2/5	0.00196689	2	Lung_K. pneumoniae _YBQ	SMAD4;PIH1D1
positive regulation of mast cell activation involved in immune response	2/5	0.00196689	2	Lung_K. pneumoniae _YBQ	FGR;SYK
negative regulation of leukocyte cell-cell adhesion	3/18	0.00199375	3	Lung_K. pneumoniae _YBQ	DUSP3;LAPTM5;PAG1
positive regulation of phosphoprotein phosphatase activity	3/18	0.00199375	3	Lung_K. pneumoniae _YBQ	PPP1R15B;CALM1;CD33
aspartate family amino acid catabolic process	3/19	0.0023428	3	Lung_K. pneumoniae _YBQ	GOT2;OGDH;DLD
regulation of T cell cytokine production	3/19	0.0023428	3	Lung_K. pneumoniae _YBQ	TNFRSF1B;MAP3K7;MALT1
regulation of vesicle-mediated transport	6/96	0.00252217	6	Lung_K. pneumoniae _YBQ	FGR;HIP1;SYK;SEPTIN2;MAPK1;RAB8B
cortical cytoskeleton organization	4/41	0.00270071	4	Lung_K. pneumoniae _YBQ	PLEK;RAC2;LCP1;RHOA
regulation of superoxide metabolic process	2/6	0.00292261	2	Lung_K. pneumoniae _YBQ	BST1;SYK
positive regulation of phosphatase activity	3/21	0.00314871	3	Lung_K. pneumoniae _YBQ	PPP1R15B;PLEK;CALM1
regulation of cell-substrate adhesion	4/43	0.00321882	4	Lung_K. pneumoniae _YBQ	ATXN3;BST1;RAC2;RHOA
cellular response to osmotic stress	3/22	0.0036078	3	Lung_K. pneumoniae _YBQ	LRRC8D;PKD2;AQP1
negative regulation of lymphocyte activation	3/22	0.0036078	3	Lung_K. pneumoniae _YBQ	DUSP3;LAPTM5;PAG1
cytoskeleton-dependent cytokinesis	5/72	0.00364615	5	Lung_K. pneumoniae _YBQ	SON;IST1;SEPTIN2;RHOA;SEPTIN8
negative regulation of T cell activation	4/45	0.00380081	4	Lung_K. pneumoniae _YBQ	DUSP3;SDC4;LAPTM5;PAG1
positive regulation of histone H4 acetylation	2/7	0.00405324	2	Lung_K. pneumoniae _YBQ	PIH1D1;ARRB1
positive regulation of receptor catabolic process	2/7	0.00405324	2	Lung_K. pneumoniae _YBQ	DTX3L;LAPTM5
positive regulation of histone acetylation	3/23	0.00410566	3	Lung_K. pneumoniae _YBQ	SMAD4;PIH1D1;ARRB1
regulation of T cell activation	4/47	0.00445022	4	Lung_K. pneumoniae _YBQ	DUSP3;LAPTM5;TNFRSF1B;PAG1
regulation of interleukin-2 production	4/48	0.00480129	4	Lung_K. pneumoniae _YBQ	LAPTM5;HOMER3;MAP3K7;MALT1
Fc-epsilon receptor signaling pathway	6/111	0.00516475	6	Lung_K. pneumoniae _YBQ	PPP3R1;SYK;MAPK1;CALM1;MAP3K7;MALT1
regulation of protein localization to early endosome	2/8	0.00535363	2	Lung_K. pneumoniae _YBQ	DTX3L;SORL1
positive regulation of endocytic recycling	2/8	0.00535363	2	Lung_K. pneumoniae _YBQ	AKAP5;SORL1
positive regulation of protein localization to early endosome	2/8	0.00535363	2	Lung_K. pneumoniae _YBQ	DTX3L;SORL1
positive regulation of protein localization to endosome	2/8	0.00535363	2	Lung_K. pneumoniae _YBQ	DTX3L;SORL1
regulation of cytoskeleton organization	6/112	0.00539349	6	Lung_K. pneumoniae _YBQ	BST1;RAC2;MAPK1;IQGAP1;BICD2;RHOA
Fc receptor signaling pathway	6/112	0.00539349	6	Lung_K. pneumoniae _YBQ	PPP3R1;SYK;MAPK1;CALM1;MAP3K7;MALT1
regulation of telomere maintenance via telomerase	4/52	0.0063909	4	Lung_K. pneumoniae _YBQ	GNL3L;NEK7;MAPK1;HNRNPC
positive regulation of gene silencing by miRNA	3/27	0.00650274	3	Lung_K. pneumoniae _YBQ	DDX6;LIMD1;PUM2
regulation of cell adhesion molecule production	2/9	0.00681876	2	Lung_K. pneumoniae _YBQ	COLEC12;FLOT1
regulation of cellular extravasation	2/9	0.00681876	2	Lung_K. pneumoniae _YBQ	BST1;PLVAP
regulation of histone H4 acetylation	2/9	0.00681876	2	Lung_K. pneumoniae _YBQ	PIH1D1;ARRB1
response to misfolded protein	2/9	0.00681876	2	Lung_K. pneumoniae _YBQ	ATXN3;DNAJC18
positive regulation of mast cell degranulation	2/9	0.00681876	2	Lung_K. pneumoniae _YBQ	FGR;SYK
positive regulation of sequestering of triglyceride	2/9	0.00681876	2	Lung_K. pneumoniae _YBQ	LPL;PLIN3
protein transport	12/369	0.00693241	12	Lung_K. pneumoniae _YBQ	RAB1A;CALCRL;SNX27;RAB14;CANX;LAMP2;TMED3;LAPTM5;RAB6A;EVI5;ARCN1;RAB8B
protein localization to Golgi apparatus	3/28	0.00720732	3	Lung_K. pneumoniae _YBQ	RAB6A;SORL1;BICD2
protein localization to lysosome	3/28	0.00720732	3	Lung_K. pneumoniae _YBQ	LAPTM5;M6PR;SORL1
negative regulation of cysteine-type endopeptidase activity involved in apoptotic process	4/55	0.00778868	4	Lung_K. pneumoniae _YBQ	IGBP1;CSNK2A1;PIH1D1;AQP1
regulation of neutrophil migration	2/10	0.0084437	2	Lung_K. pneumoniae _YBQ	BST1;RAC2
regulation of store-operated calcium entry	2/10	0.0084437	2	Lung_K. pneumoniae _YBQ	CD84;HOMER3
histone H2B ubiquitination	2/10	0.0084437	2	Lung_K. pneumoniae _YBQ	DTX3L;UBE2E1
negative regulation of alpha-beta T cell proliferation	2/10	0.0084437	2	Lung_K. pneumoniae _YBQ	TWSG1;ZBTB7B
retrograde transport, endosome to Golgi	5/88	0.0085002	5	Lung_K. pneumoniae _YBQ	SPAG9;RAB6A;EVI5;YKT6;VAMP3
metal ion transport	5/88	0.0085002	5	Lung_K. pneumoniae _YBQ	CALCRL;MMGT1;NIPAL3;MAGT1;PKD2
regulation of cysteine-type endopeptidase activity involved in apoptotic process	5/89	0.00890396	5	Lung_K. pneumoniae _YBQ	IGBP1;CSNK2A1;SYK;MALT1;AQP1
transforming growth factor beta receptor signaling pathway	5/89	0.00890396	5	Lung_K. pneumoniae _YBQ	SKI;TWSG1;SMAD4;MAP3K7;RHOA
negative regulation of protein kinase activity	5/90	0.00932078	5	Lung_K. pneumoniae _YBQ	SPRED1;CDKN1B;DUSP3;SORL1;YWHAG
regulation of calcium ion transport	4/58	0.00937368	4	Lung_K. pneumoniae _YBQ	CD84;HOMER3;PKD2;CD33
regulation of tumor necrosis factor-mediated signaling pathway	4/58	0.00937368	4	Lung_K. pneumoniae _YBQ	SYK;SPPL2A;CPNE1;LAPTM5
regulation of secretion by cell	4/59	0.0099452	4	Lung_K. pneumoniae _YBQ	DNAJC1;SEPTIN2;RAB8B;VAMP3
regulation of histone H3-K9 acetylation	2/11	0.0102236	2	Lung_K. pneumoniae _YBQ	SMAD4;PIH1D1
regulation of microtubule-based movement	2/11	0.0102236	2	Lung_K. pneumoniae _YBQ	IGBP1;LAMP1
Golgi to lysosome transport	2/11	0.0102236	2	Lung_K. pneumoniae _YBQ	LAMP1;LAPTM5
synaptic vesicle transport	2/11	0.0102236	2	Lung_K. pneumoniae _YBQ	KIF5B;RAB27A
positive regulation of cytoplasmic transport	2/11	0.0102236	2	Lung_K. pneumoniae _YBQ	MTMR2;SORL1
positive regulation of posttranscriptional gene silencing	2/11	0.0102236	2	Lung_K. pneumoniae _YBQ	LIMD1;PUM2
negative regulation of MAPK cascade	5/94	0.0111225	5	Lung_K. pneumoniae _YBQ	IGBP1;SPRED1;SMAD4;DUSP3;SORL1
extracellular matrix organization	10/300	0.0112091	10	Lung_K. pneumoniae _YBQ	LOX;CDH1;SPOCK2;ELN;PXDN;COL23A1;HTRA1;FLOT1;LCP1;NID1
positive regulation of cytokine production involved in immune response	3/33	0.0113934	3	Lung_K. pneumoniae _YBQ	LAPTM5;MAP3K7;MALT1
regulation of chromatin binding	2/12	0.0121538	2	Lung_K. pneumoniae _YBQ	BTAF1;DTX3L
lysine catabolic process	2/12	0.0121538	2	Lung_K. pneumoniae _YBQ	OGDH;DLD
lysine metabolic process	2/12	0.0121538	2	Lung_K. pneumoniae _YBQ	OGDH;DLD
negative regulation of release of sequestered calcium ion into cytosol	2/12	0.0121538	2	Lung_K. pneumoniae _YBQ	CALM1;PKD2
negative regulation of ryanodine-sensitive calcium-release channel activity	2/12	0.0121538	2	Lung_K. pneumoniae _YBQ	CALM1;PKD2
P-body assembly	2/12	0.0121538	2	Lung_K. pneumoniae _YBQ	DDX6;LIMD1
supramolecular fiber organization	11/351	0.0123181	11	Lung_K. pneumoniae _YBQ	TSPAN14;HIP1;TPM4;LOX;PXDN;COL23A1;RAC2;KLHL24;SORL1;TRIOBP;RHOA
autophagosome maturation	3/34	0.0123666	3	Lung_K. pneumoniae _YBQ	LAMP2;WIPI2;CALM1
positive regulation of protein dephosphorylation	3/34	0.0123666	3	Lung_K. pneumoniae _YBQ	PPP1R16B;PPP1R15B;CALM1
actin cytoskeleton reorganization	4/63	0.0124556	4	Lung_K. pneumoniae _YBQ	CXADR;PLEK;PHACTR1;RHOA
defense response to bacterium	7/176	0.0132964	7	Lung_K. pneumoniae _YBQ	FGR;COLEC12;RAB1A;SYK;S100A14;MPEG1;AQP1
regulation of cell-matrix adhesion	4/65	0.0138495	4	Lung_K. pneumoniae _YBQ	BST1;DUSP3;NF2;RHOA
intracellular sterol transport	2/13	0.0142297	2	Lung_K. pneumoniae _YBQ	NPC1;NPC2
synaptic vesicle localization	2/13	0.0142297	2	Lung_K. pneumoniae _YBQ	KIF5B;RAB27A
positive regulation of insulin receptor signaling pathway	2/13	0.0142297	2	Lung_K. pneumoniae _YBQ	ZBTB7B;SORL1
regulation of receptor internalization	3/36	0.0144519	3	Lung_K. pneumoniae _YBQ	MTMR2;FLOT1;ARRB1
Wnt signaling pathway, calcium modulating pathway	3/36	0.0144519	3	Lung_K. pneumoniae _YBQ	PPP3R1;CALM1;MAP3K7
protein dephosphorylation	6/139	0.0147707	6	Lung_K. pneumoniae _YBQ	DUSP11;PPP1R15B;MTMR2;DUSP3;SSH1;CTTNBP2NL
cellular response to low-density lipoprotein particle stimulus	2/14	0.0164467	2	Lung_K. pneumoniae _YBQ	SYK;LPL
regulation of lipase activity	2/14	0.0164467	2	Lung_K. pneumoniae _YBQ	LPL;RHOA
positive regulation of cellular response to insulin stimulus	2/14	0.0164467	2	Lung_K. pneumoniae _YBQ	ZBTB7B;SORL1
monocarboxylic acid metabolic process	6/143	0.0167683	6	Lung_K. pneumoniae _YBQ	SGPL1;NPC1;GOT2;LPL;ACSL4;DLD
nitrogen compound transport	6/143	0.0167683	6	Lung_K. pneumoniae _YBQ	SLC6A6;CALCRL;SLC44A1;SLC7A8;LRRC8D;AQP1
cellular response to calcium ion	4/69	0.016925	4	Lung_K. pneumoniae _YBQ	ITPKB;CPNE1;IQGAP1;PKD2
regulation of intracellular transport	3/39	0.0179311	3	Lung_K. pneumoniae _YBQ	NUP214;LAMP1;LCP1
regulation of peptidyl-threonine phosphorylation	3/39	0.0179311	3	Lung_K. pneumoniae _YBQ	SPRED1;MAPK1;CALM1
response to calcium ion	5/107	0.018584	5	Lung_K. pneumoniae _YBQ	ITPKB;CPNE1;IQGAP1;CALM1;PKD2
cholesterol homeostasis	4/71	0.0186102	4	Lung_K. pneumoniae _YBQ	NPC1;NPC2;LIPG;LPL
regulation of sequestering of triglyceride	2/15	0.0188004	2	Lung_K. pneumoniae _YBQ	LPL;PLIN3
intracellular cholesterol transport	2/15	0.0188004	2	Lung_K. pneumoniae _YBQ	NPC1;NPC2
membrane raft organization	2/15	0.0188004	2	Lung_K. pneumoniae _YBQ	NPC1;FLOT1
sterol homeostasis	4/72	0.0194905	4	Lung_K. pneumoniae _YBQ	NPC1;NPC2;LIPG;LPL
positive regulation of intracellular protein transport	6/148	0.0195177	6	Lung_K. pneumoniae _YBQ	PPP3R1;CDH1;RAC2;AKAP5;SORL1;YWHAG
negative regulation of cell adhesion	4/73	0.020396	4	Lung_K. pneumoniae _YBQ	CDH1;PLXNA1;NF2;RHOA
acylglycerol metabolic process	3/41	0.0204865	3	Lung_K. pneumoniae _YBQ	LYPLA2;ABHD2;LPL
regulation of response to DNA damage stimulus	3/41	0.0204865	3	Lung_K. pneumoniae _YBQ	CASP9;BCLAF1;PARG
import into cell	3/41	0.0204865	3	Lung_K. pneumoniae _YBQ	SLC6A6;SLC7A8;LRRC8D
epiboly involved in wound healing	2/16	0.0212866	2	Lung_K. pneumoniae _YBQ	LCP1;RHOA
regulation of ubiquitin-dependent protein catabolic process	3/42	0.0218353	3	Lung_K. pneumoniae _YBQ	CSNK2A1;DESI1;LAPTM5
actin filament organization	6/152	0.0219272	6	Lung_K. pneumoniae _YBQ	HIP1;TPM4;RAC2;LCP1;TRIOBP;RHOA
positive regulation of cytokine production	10/335	0.0224073	10	Lung_K. pneumoniae _YBQ	FGR;RAB1A;SYK;LAPTM5;FLOT1;LPL;ZBTB7B;MAP3K7;SORL1;MALT1
dephosphorylation	6/153	0.0225595	6	Lung_K. pneumoniae _YBQ	DUSP11;MTMR2;DUSP3;ACP2;SSH1;CTTNBP2NL
membrane organization	8/242	0.02311	8	Lung_K. pneumoniae _YBQ	HIP1;NPC1;FNBP1;SH3KBP1;M6PR;ARRB1;AP2A2;VAMP3
substantia nigra development	3/43	0.0232316	3	Lung_K. pneumoniae _YBQ	GNB4;CALM1;RHOA
regulation of BMP signaling pathway	4/76	0.0232663	4	Lung_K. pneumoniae _YBQ	SKI;TWSG1;SMAD4;SORL1
establishment of protein localization to organelle	4/76	0.0232663	4	Lung_K. pneumoniae _YBQ	NUP214;LAMP1;SYK;LAMP2
cellular response to transforming growth factor beta stimulus	5/114	0.0237091	5	Lung_K. pneumoniae _YBQ	SKI;TWSG1;SMAD4;MAP3K7;RHOA
positive regulation of cellular component organization	5/114	0.0237091	5	Lung_K. pneumoniae _YBQ	BCL2L11;GNL3L;SYK;PIH1D1;FLOT1
regulation of leukocyte migration	2/17	0.023901	2	Lung_K. pneumoniae _YBQ	BST1;RAC2
negative regulation of peptidyl-threonine phosphorylation	2/17	0.023901	2	Lung_K. pneumoniae _YBQ	SPRED1;CALM1
positive regulation of intracellular signal transduction	14/546	0.0253692	14	Lung_K. pneumoniae _YBQ	HIP1;LAPTM5;IQGAP1;RHOA;MALT1;PUM2;FGR;BCLAF1;BCL2L11;MIER1;CPNE1;REL;RAC2;MAP3K7
modification-dependent protein catabolic process	7/201	0.0254689	7	Lung_K. pneumoniae _YBQ	ATXN3;RNF11;DTX3L;UBE2E1;ARRB1;UBE3B;PCYOX1
acidic amino acid transport	2/18	0.0266394	2	Lung_K. pneumoniae _YBQ	SLC6A6;LRRC8D
regulation of chromosome segregation	2/18	0.0266394	2	Lung_K. pneumoniae _YBQ	CSNK2A1;PUM2
regulation of early endosome to late endosome transport	2/18	0.0266394	2	Lung_K. pneumoniae _YBQ	MTMR2;MAPK1
cellular response to glucocorticoid stimulus	2/18	0.0266394	2	Lung_K. pneumoniae _YBQ	BCL2L11;AQP1
negative regulation of interleukin-8 production	2/18	0.0266394	2	Lung_K. pneumoniae _YBQ	ARRB1;CD33
positive regulation of response to endoplasmic reticulum stress	2/18	0.0266394	2	Lung_K. pneumoniae _YBQ	ATXN3;BCL2L11
regulation of protein binding	5/118	0.0270097	5	Lung_K. pneumoniae _YBQ	GNL3L;DTX3L;NVL;FLOT1;SORL1
positive regulation of cysteine-type endopeptidase activity involved in apoptotic process	5/119	0.0278782	5	Lung_K. pneumoniae _YBQ	CASP9;HIP1;SYK;LAPTM5;MALT1
regulation of interleukin-8 production	4/81	0.0285707	4	Lung_K. pneumoniae _YBQ	RAB1A;SYK;ARRB1;CD33
regulation of inflammatory response	7/206	0.0285967	7	Lung_K. pneumoniae _YBQ	BST1;FNDC4;LPL;TNFRSF1B;SMPDL3B;GPSM3;VAMP3
regulation of oligodendrocyte differentiation	2/19	0.0294978	2	Lung_K. pneumoniae _YBQ	TMEM98;TNFRSF1B
glycerolipid catabolic process	2/19	0.0294978	2	Lung_K. pneumoniae _YBQ	LYPLA2;ABHD2
striated muscle cell differentiation	2/19	0.0294978	2	Lung_K. pneumoniae _YBQ	KDM6B;SKI
negative regulation of T cell receptor signaling pathway	2/19	0.0294978	2	Lung_K. pneumoniae _YBQ	DUSP3;LAPTM5
regulation of MAPK cascade	6/166	0.0319184	6	Lung_K. pneumoniae _YBQ	SPRED1;DUSP3;SYK;LAPTM5;MAPK1;IQGAP1
cellular response to misfolded protein	2/20	0.0324723	2	Lung_K. pneumoniae _YBQ	ATXN3;DNAJC18
regulation of hippo signaling	2/20	0.0324723	2	Lung_K. pneumoniae _YBQ	NF2;LIMD1
cortical actin cytoskeleton organization	2/20	0.0324723	2	Lung_K. pneumoniae _YBQ	PLEK;LCP1
negative regulation of telomere maintenance via telomerase	2/20	0.0324723	2	Lung_K. pneumoniae _YBQ	GNL3L;HNRNPC
receptor internalization	3/49	0.0326022	3	Lung_K. pneumoniae _YBQ	CALCRL;SYK;ARRB1
phosphate-containing compound metabolic process	7/212	0.0326814	7	Lung_K. pneumoniae _YBQ	ITPKB;PANK3;DUSP3;LPL;ACP2;CALM1;LIMD1
platelet degranulation	5/125	0.033461	5	Lung_K. pneumoniae _YBQ	LAMP2;SELENOP;PLEK;SERPING1;CALM1
phosphatidylinositol biosynthetic process	5/126	0.0344542	5	Lung_K. pneumoniae _YBQ	ITPKB;EFR3A;MTMR2;RAB14;PIGQ
regulation of cell-substrate junction assembly	2/21	0.035559	2	Lung_K. pneumoniae _YBQ	DUSP3;RHOA
sterol transport	2/21	0.035559	2	Lung_K. pneumoniae _YBQ	NPC1;NPC2
positive regulation of lipid storage	2/21	0.035559	2	Lung_K. pneumoniae _YBQ	LPL;PLIN3
positive regulation of T cell cytokine production	2/21	0.035559	2	Lung_K. pneumoniae _YBQ	MAP3K7;MALT1
extracellular structure organization	7/216	0.035611	7	Lung_K. pneumoniae _YBQ	LOX;CDH1;ELN;SPOCK2;COL23A1;PXDN;NID1
cholesterol transport	3/51	0.0361011	3	Lung_K. pneumoniae _YBQ	NPC1;NPC2;LIPG
intrinsic apoptotic signaling pathway in response to DNA damage	3/51	0.0361011	3	Lung_K. pneumoniae _YBQ	CASP9;BCL2L11;TNFRSF1B
negative regulation of protein ubiquitination	3/51	0.0361011	3	Lung_K. pneumoniae _YBQ	GNL3L;DTX3L;ARRB1
positive regulation of actin filament bundle assembly	3/51	0.0361011	3	Lung_K. pneumoniae _YBQ	PLEK;NF2;RHOA
external encapsulating structure organization	7/217	0.0363697	7	Lung_K. pneumoniae _YBQ	LOX;CDH1;ELN;SPOCK2;COL23A1;PXDN;NID1
regulation of exocytosis	3/52	0.0379201	3	Lung_K. pneumoniae _YBQ	SEPTIN2;RAB27A;RAB8B
negative regulation of BMP signaling pathway	3/52	0.0379201	3	Lung_K. pneumoniae _YBQ	SKI;SMAD4;SORL1
post-Golgi vesicle-mediated transport	4/89	0.038439	4	Lung_K. pneumoniae _YBQ	RAB14;AP1S1;ARRB1;SORL1
protein import	4/89	0.038439	4	Lung_K. pneumoniae _YBQ	NUP214;SYK;LAMP2;RAB8B
amino acid import	2/22	0.0387541	2	Lung_K. pneumoniae _YBQ	SLC6A6;SLC7A8
regulation of adenylate cyclase activity	2/22	0.0387541	2	Lung_K. pneumoniae _YBQ	CAP1;AKAP5
negative regulation of phosphate metabolic process	2/22	0.0387541	2	Lung_K. pneumoniae _YBQ	CDKN1B;PLEK
positive regulation of calcium ion transmembrane transporter activity	2/22	0.0387541	2	Lung_K. pneumoniae _YBQ	PKD2;CALM1
positive regulation of B cell activation	3/53	0.0397852	3	Lung_K. pneumoniae _YBQ	BST1;SYK;SH3KBP1
positive regulation of binding	4/90	0.0397934	4	Lung_K. pneumoniae _YBQ	SKI;DTX3L;NVL;FLOT1
regulation of actin cytoskeleton organization	4/91	0.0411746	4	Lung_K. pneumoniae _YBQ	BST1;RAC2;IQGAP1;RHOA
glycerophospholipid biosynthetic process	6/177	0.0415698	6	Lung_K. pneumoniae _YBQ	MTMR2;CSNK2A1;SLC44A1;RAB14;CPNE1;CDS2
triglyceride catabolic process	2/23	0.042054	2	Lung_K. pneumoniae _YBQ	LIPG;LPL
vesicle transport along microtubule	2/23	0.042054	2	Lung_K. pneumoniae _YBQ	RAB1A;KIF5B
regulation of immune response	6/179	0.043502	6	Lung_K. pneumoniae _YBQ	FGR;COLEC12;CXADR;SYK;SPPL2A;CD33
protein localization to plasma membrane	5/136	0.0453913	5	Lung_K. pneumoniae _YBQ	EFR3A;TSPAN14;CDH1;FLOT1;RAB8B
amino acid import across plasma membrane	2/24	0.0454549	2	Lung_K. pneumoniae _YBQ	SLC6A6;SLC7A8
regulation of cell size	2/24	0.0454549	2	Lung_K. pneumoniae _YBQ	PLEK;RHOA
cardiac muscle cell differentiation	2/24	0.0454549	2	Lung_K. pneumoniae _YBQ	KDM6B;CXADR
cholesterol efflux	2/24	0.0454549	2	Lung_K. pneumoniae _YBQ	NPC1;NPC2
histone monoubiquitination	2/24	0.0454549	2	Lung_K. pneumoniae _YBQ	DTX3L;UBE2E1
wound healing, spreading of cells	2/24	0.0454549	2	Lung_K. pneumoniae _YBQ	LCP1;RHOA
protein-containing complex disassembly	3/56	0.0456534	3	Lung_K. pneumoniae _YBQ	CSNK1A1;LAMP2;WIPI2
positive regulation of establishment of protein localization to mitochondrion	3/56	0.0456534	3	Lung_K. pneumoniae _YBQ	PPP3R1;RAC2;YWHAG
protein quality control for misfolded or incompletely synthesized proteins	2/25	0.0489535	2	Lung_K. pneumoniae _YBQ	ATXN3;ZYG11B
regulation of cardiac muscle cell action potential	2/25	0.0489535	2	Lung_K. pneumoniae _YBQ	CXADR;CALM1
regulation of ryanodine-sensitive calcium-release channel activity	2/25	0.0489535	2	Lung_K. pneumoniae _YBQ	PKD2;CALM1
negative regulation of antigen receptor-mediated signaling pathway	2/25	0.0489535	2	Lung_K. pneumoniae _YBQ	DUSP3;LAPTM5
regulation of phagocytosis	3/58	0.04979	3	Lung_K. pneumoniae _YBQ	FGR;SYK;RAB27A
positive regulation of protein binding	3/58	0.04979	3	Lung_K. pneumoniae _YBQ	DTX3L;NVL;FLOT1
vasculature development	3/17	0.000488894	3	Lung_C. neoformans_H99	PDGFRA;CDH5;BMPR2
retina vasculature development in camera-type eye	2/5	0.00084455	2	Lung_C. neoformans_H100	PDGFRA;BMPR2
negative regulation of BMP signaling pathway	4/52	0.00138393	4	Lung_C. neoformans_H101	SKI;BMPR2;SMAD9;FBN1
transforming growth factor beta receptor signaling pathway	5/89	0.0014558	5	Lung_C. neoformans_H102	SKI;CDH5;ZMIZ1;SMAD9;LRRC32
transmembrane receptor protein serine/threonine kinase signaling pathway	6/133	0.0015424	6	Lung_C. neoformans_H103	SKI;CDH5;BMPR2;ZMIZ1;SMAD9;LRRC32
negative regulation of endothelial cell apoptotic process	3/27	0.0019641	3	Lung_C. neoformans_H104	CDH5;SERPINE1;NDNF
regulation of transcription elongation from RNA polymerase II promoter	3/27	0.0019641	3	Lung_C. neoformans_H105	RNF168;CDK13;EAPP
proteoglycan biosynthetic process	3/31	0.00293721	3	Lung_C. neoformans_H106	BMPR2;B3GAT3;FAM20B
regulation of histone H4 acetylation	2/9	0.00296673	2	Lung_C. neoformans_H107	PIH1D1;IWS1
positive regulation of sequestering of triglyceride	2/9	0.00296673	2	Lung_C. neoformans_H108	LPL;FITM2
lipid droplet formation	2/10	0.00368579	2	Lung_C. neoformans_H109	FITM2;CDS2
cellular response to transforming growth factor beta stimulus	5/114	0.00427589	5	Lung_C. neoformans_H110	SKI;CDH5;ZMIZ1;SMAD9;LRRC32
positive regulation of transcription elongation from RNA polymerase II promoter	2/11	0.00447739	2	Lung_C. neoformans_H111	CDK13;EAPP
regulation of mRNA processing	3/36	0.00450966	3	Lung_C. neoformans_H112	KHDRBS1;SON;IWS1
negative regulation of cell adhesion	4/73	0.00478438	4	Lung_C. neoformans_H113	CDH1;SERPINE1;TBCD;NF2
negative regulation of epithelial cell apoptotic process	3/37	0.00487437	3	Lung_C. neoformans_H114	CDH5;SERPINE1;NDNF
negative regulation of transcription elongation from RNA polymerase II promoter	2/12	0.00534013	2	Lung_C. neoformans_H115	RNF168;EAPP
regulation of RNA export from nucleus	2/12	0.00534013	2	Lung_C. neoformans_H116	KHDRBS1;IWS1
neutrophil degranulation	11/481	0.0055009	11	Lung_C. neoformans_H117	VAT1;GHDC;RAB14;GM2A;AGL;STOM;DEGS1;CAPN1;MAGT1;CDK13;ARSB
regulation of BMP signaling pathway	4/76	0.00551965	4	Lung_C. neoformans_H118	SKI;CDH5;BMPR2;SMAD9
neutrophil activation involved in immune response	11/485	0.00584285	11	Lung_C. neoformans_H119	VAT1;GHDC;RAB14;GM2A;AGL;STOM;DEGS1;CAPN1;MAGT1;CDK13;ARSB
neutrophil mediated immunity	11/488	0.00611015	11	Lung_C. neoformans_H120	VAT1;GHDC;RAB14;GM2A;AGL;STOM;DEGS1;CAPN1;MAGT1;CDK13;ARSB
negative regulation of cellular senescence	2/13	0.00627264	2	Lung_C. neoformans_H121	MAP3K3;ZKSCAN3
negative regulation of cell-cell adhesion	3/41	0.00650843	3	Lung_C. neoformans_H122	IL1RN;CDH1;NF2
negative regulation of DNA-templated transcription, elongation	2/14	0.00727356	2	Lung_C. neoformans_H123	RNF168;EAPP
bone morphogenesis	2/14	0.00727356	2	Lung_C. neoformans_H124	SKI;BMPR2
negative regulation of translational initiation	2/14	0.00727356	2	Lung_C. neoformans_H125	EIF4EBP2;PAIP2
regulation of endothelial cell apoptotic process	3/44	0.00792353	3	Lung_C. neoformans_H126	CDH5;SERPINE1;NDNF
regulation of sequestering of triglyceride	2/15	0.00834155	2	Lung_C. neoformans_H127	LPL;FITM2
Golgi to endosome transport	2/16	0.0094753	2	Lung_C. neoformans_H128	RAB14;CORO7
positive regulation of TORC1 signaling	2/16	0.0094753	2	Lung_C. neoformans_H129	PIH1D1;RRAGD
post-Golgi vesicle-mediated transport	4/89	0.00957272	4	Lung_C. neoformans_H130	RAB14;BLOC1S3;AP4S1;CORO7
adherens junction organization	3/49	0.0106564	3	Lung_C. neoformans_H131	CDH5;CDH1;TBCD
modification-dependent protein catabolic process	6/201	0.0114205	6	Lung_C. neoformans_H132	RNF168;UBE2L6;BFAR;UBE2G2;ARIH1;MIB1
regulation of hippo signaling	2/20	0.014642	2	Lung_C. neoformans_H133	NF2;LIMD1
negative regulation of response to wounding	2/21	0.0160853	2	Lung_C. neoformans_H134	PTPRS;SERPINE1
positive regulation of lipid storage	2/21	0.0160853	2	Lung_C. neoformans_H135	LPL;FITM2
organonitrogen compound biosynthetic process	5/158	0.0162087	5	Lung_C. neoformans_H136	CSNK2A1;SLC44A1;GSTT1;DEGS1;B4GALT5
eye development	3/58	0.0167974	3	Lung_C. neoformans_H137	SKI;BLOC1S3;FBN1
lipid droplet organization	2/22	0.0175869	2	Lung_C. neoformans_H138	FITM2;CDS2
metallo-sulfur cluster assembly	2/22	0.0175869	2	Lung_C. neoformans_H139	ISCA1;LYRM4
apoptotic nuclear changes	2/24	0.0207598	2	Lung_C. neoformans_H140	DFFA;BLCAP
cardiac muscle cell development	2/24	0.0207598	2	Lung_C. neoformans_H141	PDGFRA;CXADR
iron-sulfur cluster assembly	2/24	0.0207598	2	Lung_C. neoformans_H142	ISCA1;LYRM4
positive regulation of DNA-templated transcription, elongation	2/25	0.0224289	2	Lung_C. neoformans_H143	CDK13;EAPP
cellular response to nutrient levels	3/66	0.0236094	3	Lung_C. neoformans_H144	BMPR2;RRAGD;LPL
proteoglycan metabolic process	2/26	0.0241515	2	Lung_C. neoformans_H145	BMPR2;FAM20B
clathrin-dependent endocytosis	2/26	0.0241515	2	Lung_C. neoformans_H146	CANX;AP2S1
glycerophospholipid biosynthetic process	5/177	0.0250585	5	Lung_C. neoformans_H147	MTMR2;CSNK2A1;SLC44A1;RAB14;CDS2
regulation of translational initiation	3/68	0.0255131	3	Lung_C. neoformans_H148	KHDRBS1;EIF4EBP2;PAIP2
positive regulation of BMP signaling pathway	2/27	0.0259265	2	Lung_C. neoformans_H149	CDH5;BMPR2
regulation of TOR signaling	3/71	0.0285189	3	Lung_C. neoformans_H150	DEPTOR;PIH1D1;RRAGD
protein targeting	4/125	0.0294392	4	Lung_C. neoformans_H151	ZDHHC18;CDC37;TIMM17B;AP4S1
cell morphogenesis involved in differentiation	3/72	0.0295608	3	Lung_C. neoformans_H152	PEAK1;TBCD;VAMP3
positive regulation of dephosphorylation	2/29	0.0296292	2	Lung_C. neoformans_H153	CDH5;RIPK3
chondroitin sulfate metabolic process	2/30	0.0315548	2	Lung_C. neoformans_H154	NDNF;ARSB
regulation of cytokine-mediated signaling pathway	3/74	0.0317044	3	Lung_C. neoformans_H155	CDC37;SPPL2A;CFLAR
negative regulation of osteoblast differentiation	2/31	0.0335285	2	Lung_C. neoformans_H156	SKI;LIMD1
triglyceride homeostasis	2/31	0.0335285	2	Lung_C. neoformans_H157	LPL;FITM2
negative regulation of cell-matrix adhesion	2/32	0.0355491	2	Lung_C. neoformans_H158	SERPINE1;NF2
negative regulation of microtubule polymerization or depolymerization	2/32	0.0355491	2	Lung_C. neoformans_H159	CDH5;TBCD
chondrocyte differentiation	2/32	0.0355491	2	Lung_C. neoformans_H160	BMPR2;CREB3L2
protein modification process	3/78	0.0362292	3	Lung_C. neoformans_H161	RIPK3;GGCX;UBE2L6
lytic vacuole organization	2/33	0.0376157	2	Lung_C. neoformans_H162	ZKSCAN3;ARSB
negative regulation of cellular response to growth factor stimulus	3/80	0.0386094	3	Lung_C. neoformans_H163	SKI;BMPR2;SMAD9
negative regulation of extrinsic apoptotic signaling pathway via death domain receptors	2/34	0.0397272	2	Lung_C. neoformans_H164	SERPINE1;CFLAR
striated muscle tissue development	2/34	0.0397272	2	Lung_C. neoformans_H165	BMPR2;CFLAR
synaptic vesicle recycling	2/34	0.0397272	2	Lung_C. neoformans_H166	CANX;TBC1D24
cell-cell junction organization	3/82	0.0410675	3	Lung_C. neoformans_H167	CDH5;CXADR;CDH1
cellular protein metabolic process	8/417	0.0416579	8	Lung_C. neoformans_H168	MRPS17;GGCX;RIPK3;RPS18;EIF4EBP2;UBE2L6;UBE2G2;FBN1
regulation of trans-synaptic signaling	2/35	0.0418827	2	Lung_C. neoformans_H169	GRIK5;EIF4EBP2
regulation of osteoblast differentiation	3/83	0.0423255	3	Lung_C. neoformans_H170	SKI;BMPR2;LIMD1
negative regulation of DNA metabolic process	2/36	0.0440811	2	Lung_C. neoformans_H171	DFFA;BMPR2
regulation of embryonic development	2/36	0.0440811	2	Lung_C. neoformans_H172	RAB14;B4GALT5
regulation of receptor internalization	2/36	0.0440811	2	Lung_C. neoformans_H173	MKLN1;MTMR2
negative regulation of plasminogen activation	1/5	0.0456474	1	Lung_C. neoformans_H174	SERPINE1
cellular response to indole-3-methanol	1/5	0.0456474	1	Lung_C. neoformans_H175	CDH1
regulation of glycoprotein metabolic process	1/5	0.0456474	1	Lung_C. neoformans_H176	RAB1A
cellular response to nutrient	1/5	0.0456474	1	Lung_C. neoformans_H177	LPL
dephosphorylation of RNA polymerase II C-terminal domain	1/5	0.0456474	1	Lung_C. neoformans_H178	SSU72
regulation of phosphatidylinositol dephosphorylation	1/5	0.0456474	1	Lung_C. neoformans_H179	MTMR2
endothelial cell apoptotic process	1/5	0.0456474	1	Lung_C. neoformans_H180	BMPR2
regulation of receptor catabolic process	1/5	0.0456474	1	Lung_C. neoformans_H181	MTMR2
fatty acid derivative catabolic process	1/5	0.0456474	1	Lung_C. neoformans_H182	FITM2
regulation of triglyceride metabolic process	1/5	0.0456474	1	Lung_C. neoformans_H183	FITM2
positive regulation of glycoprotein metabolic process	1/5	0.0456474	1	Lung_C. neoformans_H184	RAB1A
positive regulation of histone H3-K9 acetylation	1/5	0.0456474	1	Lung_C. neoformans_H185	PIH1D1
response to indole-3-methanol	1/5	0.0456474	1	Lung_C. neoformans_H186	CDH1
positive regulation of necrotic cell death	1/5	0.0456474	1	Lung_C. neoformans_H187	SLC6A6
positive regulation of nucleobase-containing compound transport	1/5	0.0456474	1	Lung_C. neoformans_H188	KHDRBS1
leucine catabolic process	1/5	0.0456474	1	Lung_C. neoformans_H189	IVD
lymph node development	1/5	0.0456474	1	Lung_C. neoformans_H190	RIPK3
positive regulation of RNA export from nucleus	1/5	0.0456474	1	Lung_C. neoformans_H191	KHDRBS1
tricuspid valve development	1/5	0.0456474	1	Lung_C. neoformans_H192	BMPR2
tricuspid valve morphogenesis	1/5	0.0456474	1	Lung_C. neoformans_H193	BMPR2
regulation of apoptotic signaling pathway	2/38	0.0486029	2	Lung_C. neoformans_H194	DEPTOR;CSNK2A1
lysosome organization	2/38	0.0486029	2	Lung_C. neoformans_H195	ZKSCAN3;ARSB
neutrophil activation involved in immune response	11/485	1.49096e-07	11	BMDM_Salmonella_SL1344	RAP2C;VAT1;NRAS;SYK;GM2A;NPC2;LAMP2;STOM;NCKAP1L;IQGAP1;TNFRSF1B
neutrophil degranulation	10/481	1.28885e-06	10	BMDM_Salmonella_SL1345	RAP2C;VAT1;NRAS;GM2A;NPC2;LAMP2;STOM;NCKAP1L;IQGAP1;TNFRSF1B
neutrophil mediated immunity	10/488	1.46784e-06	10	BMDM_Salmonella_SL1346	RAP2C;VAT1;NRAS;GM2A;NPC2;LAMP2;STOM;NCKAP1L;IQGAP1;TNFRSF1B
positive regulation of mast cell activation involved in immune response	2/5	8.5064e-05	2	BMDM_Salmonella_SL1347	SYK;GAB2
regulation of CD8-positive, alpha-beta T cell differentiation	2/7	0.000177958	2	BMDM_Salmonella_SL1348	NCKAP1L;ZBTB7B
positive regulation of CD4-positive, alpha-beta T cell differentiation	2/8	0.000236827	2	BMDM_Salmonella_SL1349	NCKAP1L;ZBTB7B
positive regulation of B cell differentiation	2/9	0.000303915	2	BMDM_Salmonella_SL1350	SYK;NCKAP1L
positive regulation of mast cell degranulation	2/9	0.000303915	2	BMDM_Salmonella_SL1351	SYK;GAB2
positive regulation of fat cell differentiation	3/51	0.000459174	3	BMDM_Salmonella_SL1352	HNRNPU;LPL;ZBTB7B
regulation of CD4-positive, alpha-beta T cell differentiation	2/12	0.000554014	2	BMDM_Salmonella_SL1353	NCKAP1L;ZBTB7B
positive regulation of CD4-positive, alpha-beta T cell activation	2/13	0.000653503	2	BMDM_Salmonella_SL1354	NCKAP1L;ZBTB7B
cellular response to low-density lipoprotein particle stimulus	2/14	0.000760976	2	BMDM_Salmonella_SL1355	SYK;LPL
positive regulation of alpha-beta T cell differentiation	2/14	0.000760976	2	BMDM_Salmonella_SL1356	NCKAP1L;ZBTB7B
positive regulation of brown fat cell differentiation	2/14	0.000760976	2	BMDM_Salmonella_SL1357	HNRNPU;ZBTB7B
positive regulation of leukocyte degranulation	2/14	0.000760976	2	BMDM_Salmonella_SL1358	SYK;GAB2
regulation of mast cell degranulation	2/16	0.000999686	2	BMDM_Salmonella_SL1359	SYK;GAB2
regulation of translational initiation	3/68	0.00106644	3	BMDM_Salmonella_SL1360	PPP1R15B;CSDE1;UHMK1
Fc-gamma receptor signaling pathway involved in phagocytosis	3/71	0.00120864	3	BMDM_Salmonella_SL1361	SYK;ABI1;NCKAP1L
Fc-gamma receptor signaling pathway	3/72	0.00125856	3	BMDM_Salmonella_SL1362	SYK;ABI1;NCKAP1L
regulation of B cell differentiation	2/18	0.00126978	2	BMDM_Salmonella_SL1363	SYK;NCKAP1L
regulation of brown fat cell differentiation	2/18	0.00126978	2	BMDM_Salmonella_SL1364	HNRNPU;ZBTB7B
positive regulation of cell adhesion mediated by integrin	2/18	0.00126978	2	BMDM_Salmonella_SL1365	SYK;NCKAP1L
Fc receptor mediated stimulatory signaling pathway	3/74	0.00136225	3	BMDM_Salmonella_SL1366	SYK;ABI1;NCKAP1L
regulation of T cell cytokine production	2/19	0.00141647	2	BMDM_Salmonella_SL1367	TNFRSF1B;MALT1
positive regulation of tumor necrosis factor production	3/77	0.00152763	3	BMDM_Salmonella_SL1368	SYK;LPL;THBS1
positive regulation of lymphocyte differentiation	2/20	0.00157088	2	BMDM_Salmonella_SL1369	SYK;NCKAP1L
positive regulation of tumor necrosis factor superfamily cytokine production	3/81	0.00176698	3	BMDM_Salmonella_SL1370	SYK;LPL;THBS1
nuclear export	3/84	0.00196103	3	BMDM_Salmonella_SL1371	WASHC4;SLU7;MALT1
amino acid import across plasma membrane	2/24	0.00226469	2	BMDM_Salmonella_SL1372	SLC6A6;SLC7A2
regulation of cysteine-type endopeptidase activity involved in apoptotic process	3/89	0.00231301	3	BMDM_Salmonella_SL1373	SYK;THBS1;MALT1
protein import	3/89	0.00231301	3	BMDM_Salmonella_SL1374	SYK;LAMP2;RAB8B
positive regulation of binding	3/90	0.00238779	3	BMDM_Salmonella_SL1375	DTX3L;DERL1;CLN5
response to hexose	2/25	0.00245696	2	BMDM_Salmonella_SL1376	LPL;THBS1
positive regulation of phosphate metabolic process	2/30	0.00352905	2	BMDM_Salmonella_SL1377	NCKAP1L;THBS1
regulation of interleukin-6 production	3/110	0.00420773	3	BMDM_Salmonella_SL1378	SYK;LPL;NCKAP1L
response to endoplasmic reticulum stress	3/110	0.00420773	3	BMDM_Salmonella_SL1379	PPP1R15B;DERL1;THBS1
regulation of interleukin-17 production	2/33	0.00425932	2	BMDM_Salmonella_SL1380	NCKAP1L;ZBTB7B
lytic vacuole organization	2/33	0.00425932	2	BMDM_Salmonella_SL1381	ACP2;CLN5
Fc-epsilon receptor signaling pathway	3/111	0.00431563	3	BMDM_Salmonella_SL1382	SYK;GAB2;MALT1
Fc receptor signaling pathway	3/112	0.00442521	3	BMDM_Salmonella_SL1383	SYK;GAB2;MALT1
B cell receptor signaling pathway	2/34	0.00451698	2	BMDM_Salmonella_SL1384	SYK;NCKAP1L
regulation of cell adhesion mediated by integrin	2/34	0.00451698	2	BMDM_Salmonella_SL1385	SYK;NCKAP1L
cellular response to lectin	3/115	0.00476402	3	BMDM_Salmonella_SL1386	NRAS;SYK;MALT1
stimulatory C-type lectin receptor signaling pathway	3/115	0.00476402	3	BMDM_Salmonella_SL1387	NRAS;SYK;MALT1
innate immune response activating cell surface receptor signaling pathway	3/119	0.00523961	3	BMDM_Salmonella_SL1388	NRAS;SYK;MALT1
lysosome organization	2/38	0.00561771	2	BMDM_Salmonella_SL1389	ACP2;CLN5
regulation of tumor necrosis factor production	3/124	0.00587303	3	BMDM_Salmonella_SL1390	SYK;LPL;THBS1
establishment of protein localization to extracellular region	2/46	0.00814685	2	BMDM_Salmonella_SL1391	CANX;RAB8B
neuron projection morphogenesis	3/140	0.00819951	3	BMDM_Salmonella_SL1392	NCKAP1L;IQGAP1;GAS7
response to glucose	2/49	0.00920453	2	BMDM_Salmonella_SL1393	LPL;THBS1
amino acid transport	2/50	0.00957001	2	BMDM_Salmonella_SL1394	SLC6A6;SLC7A2
regulation of interleukin-12 production	2/51	0.00994188	2	BMDM_Salmonella_SL1395	SYK;THBS1
plasma membrane bounded cell projection morphogenesis	2/52	0.0103201	2	BMDM_Salmonella_SL1396	NCKAP1L;GAS7
positive regulation of B cell activation	2/53	0.0107046	2	BMDM_Salmonella_SL1397	SYK;NCKAP1L
positive regulation of chemokine production	2/53	0.0107046	2	BMDM_Salmonella_SL1398	SYK;LPL
regulation of cell cycle	4/296	0.0113083	4	BMDM_Salmonella_SL1399	HNRNPU;IQGAP1;THBS1;UHMK1
peptidyl-tyrosine modification	2/56	0.0118958	2	BMDM_Salmonella_SL1400	SYK;ABI1
regulation of tumor necrosis factor-mediated signaling pathway	2/58	0.0127207	2	BMDM_Salmonella_SL1401	SYK;SPPL2A
positive regulation of protein binding	2/58	0.0127207	2	BMDM_Salmonella_SL1402	DTX3L;DERL1
negative regulation of apoptotic process	5/485	0.014055	5	BMDM_Salmonella_SL1403	CCND2;RNF213;NCKAP1L;THBS1;MALT1
neuron projection development	3/171	0.0140687	3	BMDM_Salmonella_SL1404	NCKAP1L;GAS7;UHMK1
positive regulation of cysteine-type endopeptidase activity	2/62	0.0144432	2	BMDM_Salmonella_SL1405	SYK;MALT1
alpha-beta T cell differentiation	1/5	0.0146646	1	BMDM_Salmonella_SL1406	ZBTB7B
negative regulation of myosin-light-chain-phosphatase activity	1/5	0.0146646	1	BMDM_Salmonella_SL1407	NCKAP1L
negative regulation of PERK-mediated unfolded protein response	1/5	0.0146646	1	BMDM_Salmonella_SL1408	PPP1R15B
negative regulation of plasminogen activation	1/5	0.0146646	1	BMDM_Salmonella_SL1409	THBS1
cellular response to nutrient	1/5	0.0146646	1	BMDM_Salmonella_SL1410	LPL
ornithine transport	1/5	0.0146646	1	BMDM_Salmonella_SL1411	SLC7A2
regulation of neutrophil activation	1/5	0.0146646	1	BMDM_Salmonella_SL1412	SYK
regulation of neutrophil degranulation	1/5	0.0146646	1	BMDM_Salmonella_SL1413	SYK
regulation of NK T cell proliferation	1/5	0.0146646	1	BMDM_Salmonella_SL1414	ZBTB7B
regulation of receptor catabolic process	1/5	0.0146646	1	BMDM_Salmonella_SL1415	DTX3L
positive regulation of CD8-positive, alpha-beta T cell differentiation	1/5	0.0146646	1	BMDM_Salmonella_SL1416	NCKAP1L
positive regulation of gamma-delta T cell activation	1/5	0.0146646	1	BMDM_Salmonella_SL1417	NCKAP1L
positive regulation of necrotic cell death	1/5	0.0146646	1	BMDM_Salmonella_SL1418	SLC6A6
L-arginine import across plasma membrane	1/5	0.0146646	1	BMDM_Salmonella_SL1419	SLC7A2
lysosomal protein catabolic process	1/5	0.0146646	1	BMDM_Salmonella_SL1420	LAMP2
monocarboxylic acid biosynthetic process	2/63	0.0148888	2	BMDM_Salmonella_SL1421	HSD17B4;LPL
protein secretion	2/64	0.0153402	2	BMDM_Salmonella_SL1422	CANX;RAB8B
diterpenoid metabolic process	2/64	0.0153402	2	BMDM_Salmonella_SL1423	SDC3;LPL
protein catabolic process	2/64	0.0153402	2	BMDM_Salmonella_SL1424	LAMP2;CLN5
regulation of RNA metabolic process	2/65	0.0157975	2	BMDM_Salmonella_SL1425	TNFRSF1B;PTBP3
protein autoubiquitination	2/65	0.0157975	2	BMDM_Salmonella_SL1426	RNF213;DTX3L
regulation of immune response	3/179	0.0158855	3	BMDM_Salmonella_SL1427	SYK;SPPL2A;SAMHD1
cellular response to nutrient levels	2/66	0.0162607	2	BMDM_Salmonella_SL1428	LAMP2;LPL
positive regulation of T cell proliferation	2/66	0.0162607	2	BMDM_Salmonella_SL1429	SYK;NCKAP1L
vascular endothelial growth factor receptor signaling pathway	2/67	0.0167295	2	BMDM_Salmonella_SL1430	ABI1;NCKAP1L
positive regulation of cytokine production	4/335	0.0170935	4	BMDM_Salmonella_SL1431	SYK;LPL;ZBTB7B;MALT1
antigen receptor-mediated signaling pathway	3/185	0.0173309	3	BMDM_Salmonella_SL1432	SYK;NCKAP1L;MALT1
acetyl-CoA biosynthetic process from pyruvate	1/6	0.017572	1	BMDM_Salmonella_SL1433	DLD
negative regulation of CD8-positive, alpha-beta T cell activation	1/6	0.017572	1	BMDM_Salmonella_SL1434	ZBTB7B
negative regulation of hematopoietic progenitor cell differentiation	1/6	0.017572	1	BMDM_Salmonella_SL1435	N4BP2L2
negative regulation of mast cell activation	1/6	0.017572	1	BMDM_Salmonella_SL1436	MILR1
regulation of hematopoietic stem cell proliferation	1/6	0.017572	1	BMDM_Salmonella_SL1437	N4BP2L2
regulation of macromolecule biosynthetic process	1/6	0.017572	1	BMDM_Salmonella_SL1438	TNFRSF1B
regulation of superoxide metabolic process	1/6	0.017572	1	BMDM_Salmonella_SL1439	SYK
positive regulation of cholesterol storage	1/6	0.017572	1	BMDM_Salmonella_SL1440	LPL
gamma-aminobutyric acid transport	1/6	0.017572	1	BMDM_Salmonella_SL1441	SLC6A6
glycolipid transport	1/6	0.017572	1	BMDM_Salmonella_SL1442	NPC2
positive regulation of killing of cells of other organism	1/6	0.017572	1	BMDM_Salmonella_SL1443	SYK
L-arginine transmembrane transport	1/6	0.017572	1	BMDM_Salmonella_SL1444	SLC7A2
L-ornithine transmembrane transport	1/6	0.017572	1	BMDM_Salmonella_SL1445	SLC7A2
peptidyl-tyrosine phosphorylation	2/69	0.0176845	2	BMDM_Salmonella_SL1446	SYK;ABI1
neutrophil chemotaxis	2/70	0.0181706	2	BMDM_Salmonella_SL1447	SYK;NCKAP1L
cholesterol homeostasis	2/71	0.0186622	2	BMDM_Salmonella_SL1448	NPC2;LPL
sterol homeostasis	2/72	0.0191595	2	BMDM_Salmonella_SL1449	NPC2;LPL
regulation of cytokine-mediated signaling pathway	2/74	0.0201706	2	BMDM_Salmonella_SL1450	SYK;SPPL2A
regulation of myosin-light-chain-phosphatase activity	1/7	0.020471	1	BMDM_Salmonella_SL1451	NCKAP1L
regulation of necrotic cell death	1/7	0.020471	1	BMDM_Salmonella_SL1452	SLC6A6
positive regulation of chemokine	1/7	0.020471	1	BMDM_Salmonella_SL1453	LPL
ganglioside catabolic process	1/7	0.020471	1	BMDM_Salmonella_SL1454	GM2A
glomerular epithelial cell development	1/7	0.020471	1	BMDM_Salmonella_SL1455	IQGAP1
glomerular visceral epithelial cell development	1/7	0.020471	1	BMDM_Salmonella_SL1456	IQGAP1
positive regulation of receptor catabolic process	1/7	0.020471	1	BMDM_Salmonella_SL1457	DTX3L
positive regulation of T-helper 17 cell differentiation	1/7	0.020471	1	BMDM_Salmonella_SL1458	MALT1
protein catabolic process in the vacuole	1/7	0.020471	1	BMDM_Salmonella_SL1459	LAMP2
establishment of protein localization to organelle	2/76	0.0212037	2	BMDM_Salmonella_SL1460	SYK;LAMP2
regulation of T cell proliferation	2/76	0.0212037	2	BMDM_Salmonella_SL1461	NCKAP1L;TNFRSF1B
positive regulation of interleukin-6 production	2/76	0.0212037	2	BMDM_Salmonella_SL1462	SYK;LPL
positive regulation of protein modification by small protein conjugation or removal	2/77	0.0217284	2	BMDM_Salmonella_SL1463	DERL1;MALT1
positive regulation of cell adhesion	2/80	0.0233346	2	BMDM_Salmonella_SL1464	SYK;NCKAP1L
regulation of alpha-beta T cell proliferation	1/8	0.0233616	1	BMDM_Salmonella_SL1465	SYK
regulation of extracellular matrix constituent secretion	1/8	0.0233616	1	BMDM_Salmonella_SL1466	TNFRSF1B
negative regulation of T cell mediated cytotoxicity	1/8	0.0233616	1	BMDM_Salmonella_SL1467	NCKAP1L
regulation of protein localization to early endosome	1/8	0.0233616	1	BMDM_Salmonella_SL1468	DTX3L
regulation of RNA biosynthetic process	1/8	0.0233616	1	BMDM_Salmonella_SL1469	TNFRSF1B
positive regulation of leukocyte differentiation	1/8	0.0233616	1	BMDM_Salmonella_SL1470	NCKAP1L
positive regulation of membrane invagination	1/8	0.0233616	1	BMDM_Salmonella_SL1471	NCKAP1L
positive regulation of monocyte chemotactic protein-1 production	1/8	0.0233616	1	BMDM_Salmonella_SL1472	SYK
positive regulation of oligodendrocyte differentiation	1/8	0.0233616	1	BMDM_Salmonella_SL1473	TNFRSF1B
positive regulation of protein localization to early endosome	1/8	0.0233616	1	BMDM_Salmonella_SL1474	DTX3L
positive regulation of protein localization to endosome	1/8	0.0233616	1	BMDM_Salmonella_SL1475	DTX3L
negative regulation of alpha-beta T cell differentiation	1/8	0.0233616	1	BMDM_Salmonella_SL1476	ZBTB7B
protein transport	4/369	0.023423	4	BMDM_Salmonella_SL1477	LAMP2;CANX;SLU7;RAB8B
positive regulation of protein ubiquitination	2/82	0.0244319	2	BMDM_Salmonella_SL1478	DERL1;MALT1
peptide metabolic process	2/83	0.0249884	2	BMDM_Salmonella_SL1479	CPD;CLN5
response to insulin	2/84	0.02555	2	BMDM_Salmonella_SL1480	ZBTB7B;RAB8B
vascular transport	2/84	0.02555	2	BMDM_Salmonella_SL1481	SLC6A6;SLC7A2
negative regulation of programmed cell death	4/381	0.0259564	4	BMDM_Salmonella_SL1482	CCND2;NCKAP1L;THBS1;MALT1
negative regulation of fibrinolysis	1/9	0.0262439	1	BMDM_Salmonella_SL1483	THBS1
negative regulation of leukocyte degranulation	1/9	0.0262439	1	BMDM_Salmonella_SL1484	NCKAP1L
chylomicron remodeling	1/9	0.0262439	1	BMDM_Salmonella_SL1485	LPL
regulation of leukocyte degranulation	1/9	0.0262439	1	BMDM_Salmonella_SL1486	SYK
regulation of PERK-mediated unfolded protein response	1/9	0.0262439	1	BMDM_Salmonella_SL1487	PPP1R15B
positive regulation of CD8-positive, alpha-beta T cell activation	1/9	0.0262439	1	BMDM_Salmonella_SL1488	NCKAP1L
positive regulation of chromatin binding	1/9	0.0262439	1	BMDM_Salmonella_SL1489	DTX3L
positive regulation of phagocytosis, engulfment	1/9	0.0262439	1	BMDM_Salmonella_SL1490	NCKAP1L
positive regulation of sequestering of triglyceride	1/9	0.0262439	1	BMDM_Salmonella_SL1491	LPL
very-low-density lipoprotein particle remodeling	1/9	0.0262439	1	BMDM_Salmonella_SL1492	LPL
transport across blood-brain barrier	2/86	0.0266887	2	BMDM_Salmonella_SL1493	SLC6A6;SLC7A2
alanine transport	1/10	0.0291177	1	BMDM_Salmonella_SL1494	SLC6A6
Rap protein signal transduction	1/10	0.0291177	1	BMDM_Salmonella_SL1495	RAP2C
negative regulation of extracellular matrix organization	1/10	0.0291177	1	BMDM_Salmonella_SL1496	TNFRSF1B
B cell homeostasis	1/10	0.0291177	1	BMDM_Salmonella_SL1497	NCKAP1L
regulation of cell activation	1/10	0.0291177	1	BMDM_Salmonella_SL1498	SYK
regulation of mast cell activation	1/10	0.0291177	1	BMDM_Salmonella_SL1499	MILR1
regulation of neutrophil migration	1/10	0.0291177	1	BMDM_Salmonella_SL1500	NCKAP1L
regulation of phagocytosis, engulfment	1/10	0.0291177	1	BMDM_Salmonella_SL1501	NCKAP1L
ectoderm development	1/10	0.0291177	1	BMDM_Salmonella_SL1502	ZBTB7B
regulation of T-helper 17 cell differentiation	1/10	0.0291177	1	BMDM_Salmonella_SL1503	MALT1
positive regulation of coagulation	1/10	0.0291177	1	BMDM_Salmonella_SL1504	THBS1
glycosphingolipid catabolic process	1/10	0.0291177	1	BMDM_Salmonella_SL1505	GM2A
positive regulation of hemostasis	1/10	0.0291177	1	BMDM_Salmonella_SL1506	THBS1
histone H2B ubiquitination	1/10	0.0291177	1	BMDM_Salmonella_SL1507	DTX3L
serine family amino acid catabolic process	1/10	0.0291177	1	BMDM_Salmonella_SL1508	DLD
lactation	1/10	0.0291177	1	BMDM_Salmonella_SL1509	ZBTB7B
negative regulation of alpha-beta T cell proliferation	1/10	0.0291177	1	BMDM_Salmonella_SL1510	ZBTB7B
regulation of endothelial cell proliferation	2/92	0.0302254	2	BMDM_Salmonella_SL1511	NRAS;THBS1
retinoid metabolic process	2/92	0.0302254	2	BMDM_Salmonella_SL1512	SDC3;LPL
cellular response to interleukin-2	1/11	0.0319833	1	BMDM_Salmonella_SL1513	SYK
regulation of mitochondrial fusion	1/11	0.0319833	1	BMDM_Salmonella_SL1514	VAT1
regulation of monocyte chemotactic protein-1 production	1/11	0.0319833	1	BMDM_Salmonella_SL1515	SYK
regulation of myeloid leukocyte mediated immunity	1/11	0.0319833	1	BMDM_Salmonella_SL1516	SYK
erythrocyte development	1/11	0.0319833	1	BMDM_Salmonella_SL1517	NCKAP1L
establishment of endothelial intestinal barrier	1/11	0.0319833	1	BMDM_Salmonella_SL1518	RAP2C
positive regulation of bone resorption	1/11	0.0319833	1	BMDM_Salmonella_SL1519	SYK
regulation of T cell mediated immunity	1/11	0.0319833	1	BMDM_Salmonella_SL1520	TNFRSF1B
positive regulation of lipid localization	1/11	0.0319833	1	BMDM_Salmonella_SL1521	LPL
interleukin-2-mediated signaling pathway	1/11	0.0319833	1	BMDM_Salmonella_SL1522	SYK
interleukin-35-mediated signaling pathway	1/11	0.0319833	1	BMDM_Salmonella_SL1523	CANX
positive regulation of myelination	1/11	0.0319833	1	BMDM_Salmonella_SL1524	TNFRSF1B
signal peptide processing	1/11	0.0319833	1	BMDM_Salmonella_SL1525	CLN5
regulation of vesicle-mediated transport	2/96	0.032681	2	BMDM_Salmonella_SL1526	SYK;RAB8B
positive regulation of cold-induced thermogenesis	2/97	0.0333069	2	BMDM_Salmonella_SL1527	SYK;ZBTB7B
regulation of chromatin binding	1/12	0.0348405	1	BMDM_Salmonella_SL1528	DTX3L
negative regulation of transcription elongation from RNA polymerase II promoter	1/12	0.0348405	1	BMDM_Salmonella_SL1529	HNRNPU
regulation of plasminogen activation	1/12	0.0348405	1	BMDM_Salmonella_SL1530	THBS1
glycine metabolic process	1/12	0.0348405	1	BMDM_Salmonella_SL1531	DLD
lysine catabolic process	1/12	0.0348405	1	BMDM_Salmonella_SL1532	DLD
lysine metabolic process	1/12	0.0348405	1	BMDM_Salmonella_SL1533	DLD
positive regulation of T-helper 17 type immune response	1/12	0.0348405	1	BMDM_Salmonella_SL1534	MALT1
cytokine-mediated signaling pathway	5/621	0.0359704	5	BMDM_Salmonella_SL1535	SYK;CANX;GAB2;TNFRSF1B;SAMHD1
positive regulation of cellular process	5/625	0.0368217	5	BMDM_Salmonella_SL1536	SLC6A6;CCND2;GAB2;TNFRSF1B;THBS1
negative regulation of endoplasmic reticulum unfolded protein response	1/13	0.0376894	1	BMDM_Salmonella_SL1537	PPP1R15B
regulation of chemokine	1/13	0.0376894	1	BMDM_Salmonella_SL1538	LPL
regulation of fibrinolysis	1/13	0.0376894	1	BMDM_Salmonella_SL1539	THBS1
regulation of homotypic cell-cell adhesion	1/13	0.0376894	1	BMDM_Salmonella_SL1540	SYK
regulation of nucleocytoplasmic transport	1/13	0.0376894	1	BMDM_Salmonella_SL1541	UHMK1
positive regulation of insulin receptor signaling pathway	1/13	0.0376894	1	BMDM_Salmonella_SL1542	ZBTB7B
intracellular sterol transport	1/13	0.0376894	1	BMDM_Salmonella_SL1543	NPC2
macrophage activation involved in immune response	1/13	0.0376894	1	BMDM_Salmonella_SL1544	SYK
triglyceride-rich lipoprotein particle remodeling	1/13	0.0376894	1	BMDM_Salmonella_SL1545	LPL
protein processing	2/106	0.0391476	2	BMDM_Salmonella_SL1546	CPD;CLN5
protein localization to nucleus	2/106	0.0391476	2	BMDM_Salmonella_SL1547	SYK;HNRNPU
response to calcium ion	2/107	0.0398191	2	BMDM_Salmonella_SL1548	IQGAP1;THBS1
negative regulation of cell migration involved in sprouting angiogenesis	1/14	0.04053	1	BMDM_Salmonella_SL1549	THBS1
[truncated: 946 more rows]
