# Supplementary material for: Host A-to-I RNA editing signatures in intracellular bacterial and single-strand RNA viral infections
Source: Front Immunol. 2023 Apr 4;14:1121096. doi: 10.3389/fimmu.2023.1121096 (PMC10112020; doi:10.3389/fimmu.2023.1121096)
Supplement: Supplementary file 8 [file Table_4.xlsx]

## Sheet: sheet1
Table S4. DRE sites among the control and infection group of IBP pneumonia with cis-regulation
site_id	p.value(GLM)	Consequence	NTchange	AAchange	BIOTYPE	SYMBOL	known_site	description	SIFT	Lung	Lung_infection	Lung_VS_Lung_infection	r.spearman	p.spearman
Cxcl15:chr5:90802185	5.3847e-15	3_prime_UTR_variant	c.*704A>G	-	protein_coding	Cxcl15	FALSE	chemokine (C-X-C motif) ligand 15	-	37.6921	71.4177	-33.7256	-0.148145	0.210999
Gpx3:chr11:54910080	2.62206e-13	3_prime_UTR_variant	c.*422A>G	-	protein_coding	Gpx3	TRUE	glutathione peroxidase 3	-	1.39059	6.25	-4.85941	-0.189494	0.113481
Scd1:chr19:44396424	2.84986e-14	3_prime_UTR_variant	c.*1495A>G	-	protein_coding	Scd1	TRUE	stearoyl-Coenzyme A desaturase 1	-	3.64235	18.9774	-15.3351	-0.0456625	0.70127
Pakap:chr4:57895139	2.32396e-11	3_prime_UTR_variant	c.*2172A>G	-	protein_coding	Pakap	FALSE	A ki0se (PRKA) anchor protein 2	-	5.82971	25.1179	-19.2882	-0.0282062	0.814057
Spock2:chr10:60133278	2.71223e-14	3_prime_UTR_variant	c.*1797A>G	-	protein_coding	Spock2	TRUE	sparc/osteonectin, cwcv and kazal-like domains proteoglycan 2	-	10.8368	43.1042	-32.2674	-0.149453	0.210203
Arhgdia:chr11:120579091	1.79492e-13	3_prime_UTR_variant	c.*140A>G	-	protein_coding	Arhgdia	TRUE	Rho GDP dissociation inhibitor (GDI) alpha	-	5.87735	14.6656	-8.78829	0.159786	0.176539
Spock2:chr10:60132705	1.34236e-11	3_prime_UTR_variant	c.*1224A>G	-	protein_coding	Spock2	FALSE	sparc/osteonectin, cwcv and kazal-like domains proteoglycan 2	-	7.89824	28.001	-20.1028	-0.0944322	0.426799
Sftpd:chr14:41176521	6.27193e-09	synonymous_variant	c.519A>G	p.Q173=	protein_coding	Sftpd	FALSE	surfactant associated protein D	-	0.686667	3.99641	-3.30974	0	0
Bgn:chrX:73494847	8.05224e-14	3_prime_UTR_variant	c.*51A>G	-	protein_coding	Bgn	FALSE	biglycan	-	1.31206	5.56359	-4.25153	-0.0941454	0.428211
Calm1:chr12:100207186	1.60049e-15	3_prime_UTR_variant	c.*758A>G	-	protein_coding	Calm1	TRUE	calmodulin 1	-	4.47176	13.9485	-9.4767	0.205358	0.0813474
Mettl7a1:chr15:100313389	8.15647e-13	3_prime_UTR_variant	c.*159A>G	-	protein_coding	Mettl7a1	TRUE	methyltransferase like 7A1	-	6.37353	17.5033	-11.1298	0	0
Rpsa:chr9:120131419	4.47421e-09	synonymous_variant	c.813A>G	p.P271=	protein_coding	Rpsa	FALSE	ribosomal protein SA	-	7.13647	16.2082	-9.07173	0	0
Ywhag:chr5:135909342	1.57216e-13	3_prime_UTR_variant	c.*1653A>G	-	protein_coding	Ywhag	TRUE	tyrosine 3-monooxyge0se/tryptophan 5-monooxyge0se activation protein, gamma polypeptide	-	10.2106	29.0895	-18.8789	0	0
Spock2:chr10:60132527	7.18628e-10	3_prime_UTR_variant	c.*1046A>G	-	protein_coding	Spock2	FALSE	sparc/osteonectin, cwcv and kazal-like domains proteoglycan 2	-	3.05824	14.2872	-11.2289	-0.0799784	0.501189
Spock2:chr10:60133279	1.19105e-07	3_prime_UTR_variant	c.*1798A>G	-	protein_coding	Spock2	TRUE	sparc/osteonectin, cwcv and kazal-like domains proteoglycan 2	-	11.4065	25.8068	-14.4004	0.00405194	0.973052
Phc2:chr4:128752175	2.24796e-09	3_prime_UTR_variant	c.*521A>G	-	protein_coding	Phc2	TRUE	polyhomeotic 2	-	17.7606	39.9692	-22.2086	0.0273368	0.81842
Lyz1:chr10:117288099	1.85141e-09	3_prime_UTR_variant	c.*484A>G	-	protein_coding	Lyz1	FALSE	lysozyme 1	-	0.66	4.00795	-3.34795	0.0426995	0.719826
Gm2a:chr11:55110583	3.59925e-08	3_prime_UTR_variant	c.*1050A>G	-	protein_coding	Gm2a	TRUE	GM2 ganglioside activator protein	-	2.16324	10.92	-8.75676	0.289929	0.012843
Scd1:chr19:44396138	1.67069e-10	3_prime_UTR_variant	c.*1781A>G	-	protein_coding	Scd1	FALSE	stearoyl-Coenzyme A desaturase 1	-	0.218824	2.23205	-2.01323	0.0306143	0.797091
Slco2a1:chr9:103086056	6.54641e-08	3_prime_UTR_variant	c.*177A>G	-	protein_coding	Slco2a1	TRUE	solute carrier organic anion transporter family, member 2a1	-	22.8041	37.6866	-14.8825	-0.254395	0.0310484
Cdh1:chr8:106668723	1.21352e-12	3_prime_UTR_variant	c.*108A>G	-	protein_coding	Cdh1	TRUE	cadherin 1	-	19.6068	46.0831	-26.4763	-0.0924973	0.436376
Lamp2:chrX:38420316	1.46502e-11	intron_variant	c.1108+3951A>G	-	protein_coding	Lamp2	TRUE	lysosomal-associated membrane protein 2	-	4.68147	16.0285	-11.347	0	0
Septin2:chr1:93509088	1.1429e-10	3_prime_UTR_variant	c.*1394A>G	-	protein_coding	Septin2	TRUE	septin 2	-	5.62412	17.6741	-12.05	0.131062	0.269053
Slc6a6:chr6:91758167	4.18152e-13	3_prime_UTR_variant	c.*3110A>G	-	protein_coding	Slc6a6	TRUE	solute carrier family 6 (neurotransmitter transporter, taurine), member 6	-	2.70618	10.6223	-7.91613	0.14121	0.233394
Sdc4:chr2:164424643	3.53414e-12	3_prime_UTR_variant	c.*1443A>G	-	protein_coding	Sdc4	TRUE	syndecan 4	-	1.18176	6.81846	-5.6367	0.0326535	0.783893
Lpl:chr8:68905803	7.27797e-09	3_prime_UTR_variant	c.*1297A>G	-	protein_coding	Lpl	TRUE	lipoprotein lipase	-	2.98588	11.6666	-8.6807	-0.0152655	0.898725
Pcdhgc5:chr18:37840383	4.13791e-10	3_prime_UTR_variant	c.*254A>G	-	protein_coding	Pcdhgc5	FALSE	protocadherin gamma subfamily C, 5	-	3.87471	12.6938	-8.81914	-0.0289066	0.808187
Gpx3:chr11:54909707	8.90042e-11	3_prime_UTR_variant	c.*49A>G	-	protein_coding	Gpx3	FALSE	glutathione peroxidase 3	-	0.520882	2.59	-2.06912	-0.0615682	0.61001
Lpl:chr8:68905807	2.30365e-10	3_prime_UTR_variant	c.*1301A>G	-	protein_coding	Lpl	TRUE	lipoprotein lipase	-	2.62118	10.7663	-8.14514	0	0
Lpl:chr8:68905795	0.00324746	3_prime_UTR_variant	c.*1289A>G	-	protein_coding	Lpl	TRUE	lipoprotein lipase	-	3.92545	8.56811	-4.64265	-0.105112	0.386491
Gpx3:chr11:54909842	8.48978e-10	3_prime_UTR_variant	c.*184A>G	-	protein_coding	Gpx3	FALSE	glutathione peroxidase 3	-	0.413824	1.83789	-1.42407	0.0194424	0.871226
Cdh1:chr8:106669223	2.35015e-10	3_prime_UTR_variant	c.*608A>G	-	protein_coding	Cdh1	TRUE	cadherin 1	-	2.80706	10.9051	-8.09807	-0.0179613	0.880114
Fl0:chrX:74226650	2.68324e-08	intron_variant	c.6999+211A>G	-	protein_coding	Fl0	TRUE	filamin, alpha	-	65.9718	41.2357	24.7361	0.20905	0.082424
Azin1:chr15:38491612	2.55898e-09	missense_variant	c.1099A>G	p.S367G	protein_coding	Azin1	TRUE	antizyme inhibitor 1	tolerated	6.27853	18.2713	-11.9928	0.039488	0.740122
Spock2:chr10:60132676	4.72525e-08	3_prime_UTR_variant	c.*1195A>G	-	protein_coding	Spock2	FALSE	sparc/osteonectin, cwcv and kazal-like domains proteoglycan 2	-	0.814706	6.63538	-5.82068	-0.155864	0.187911
Ece1:chr4:137964049	2.29018e-07	3_prime_UTR_variant	c.*1143A>G	-	protein_coding	Ece1	FALSE	endothelin converting enzyme 1	-	1.81735	6.75947	-4.94212	0	0
Ogdh:chr11:6355673	1.16325e-07	stop_lost	c.3104A>G	p.*1035Wext*14	protein_coding	Ogdh	TRUE	oxoglutarate (alpha-ketoglutarate) dehydroge0se (lipoamide)	-	4.04147	9.74615	-5.70468	0.0258246	0.828307
Selenot:chr3:58590823	3.92572e-08	3_prime_UTR_variant	c.*158A>G	-	protein_coding	Selenot	TRUE	selenoprotein T	-	27.8832	44.4221	-16.5389	0.155128	0.193205
Slc34a2:chr5:53070839	8.9489e-11	3_prime_UTR_variant	c.*1209A>G	-	protein_coding	Slc34a2	FALSE	solute carrier family 34 (sodium phosphate), member 2	-	0.454118	2.03769	-1.58357	-0.080518	0.498296
Lamp2:chrX:38420503	6.18137e-08	intron_variant	c.1108+3764A>G	-	protein_coding	Lamp2	TRUE	lysosomal-associated membrane protein 2	-	1.03647	8.24487	-7.2084	0	0
Lamp2:chrX:38420328	1.07269e-10	intron_variant	c.1108+3939A>G	-	protein_coding	Lamp2	TRUE	lysosomal-associated membrane protein 2	-	0.733824	6.08128	-5.34746	0	0
Lamp2:chrX:38420487	1.84445e-09	intron_variant	c.1108+3780A>G	-	protein_coding	Lamp2	TRUE	lysosomal-associated membrane protein 2	-	3.62618	14.6103	-10.9841	0	0
Qk:chr17:10213732	9.45138e-07	intron_variant	c.935-299A>G	-	protein_coding	Qk	TRUE	quaking	-	1.17618	7.39432	-6.21815	-0.233559	0.0499634
Abhd2:chr7:79360851	4.25181e-09	3_prime_UTR_variant	c.*695A>G	-	protein_coding	Abhd2	TRUE	abhydrolase domain containing 2	-	8.24382	20.9715	-12.7277	-0.0987188	0.406014
Abhd2:chr7:79360841	5.02838e-06	3_prime_UTR_variant	c.*685A>G	-	protein_coding	Abhd2	FALSE	abhydrolase domain containing 2	-	8.14471	18.1736	-10.0289	0.0456348	0.701443
Selenot:chr3:58590817	6.25298e-10	3_prime_UTR_variant	c.*152A>G	-	protein_coding	Selenot	TRUE	selenoprotein T	-	7.92706	20.5511	-12.624	0.0591319	0.621729
Igfbp7:chr5:77407783	0.000805269	missense_variant	c.232A>G	p.R78G	protein_coding	Igfbp7	TRUE	insulin-like growth factor binding protein 7	tolerated	42.6741	49.0815	-6.40742	0.0671521	0.572426
Rbbp4:chr4:129309986	1.01224e-09	3_prime_UTR_variant	c.*106A>G	-	protein_coding	Rbbp4	TRUE	retinoblastoma binding protein 4, chromatin remodeling factor	-	10.0418	25.7982	-15.7564	0.0273692	0.818209
Ykt6:chr11:5967429	1.16287e-08	3_prime_UTR_variant	c.*1385A>G	-	protein_coding	Ykt6	TRUE	YKT6 v-S0RE homolog (S. cerevisiae)	-	5.69424	19.2303	-13.536	0.163295	0.170509
Ppic:chr18:53406684	6.61031e-09	3_prime_UTR_variant	c.*253A>G	-	protein_coding	Ppic	FALSE	peptidylprolyl isomerase C	-	1.07353	8.33189	-7.25836	0	0
Cdh1:chr8:106668720	3.66618e-08	3_prime_UTR_variant	c.*105A>G	-	protein_coding	Cdh1	TRUE	cadherin 1	-	8.97176	21.7908	-12.819	0.0432733	0.716219
Iqgap1:chr7:80712390	1.06824e-08	3_prime_UTR_variant	c.*1442A>G	-	protein_coding	Iqgap1	TRUE	IQ motif containing GTPase activating protein 1	-	3.60088	9.54897	-5.94809	0.170685	0.1488
Mpeg1:chr19:12464262	6.41004e-06	3_prime_UTR_variant	c.*920A>G	-	protein_coding	Mpeg1	TRUE	macrophage expressed gene 1	-	6.1	11.5869	-5.48692	0	0
M6pr:chr6:122316420	1.06287e-15	synonymous_variant	c.807A>G	p.E269=	protein_coding	M6pr	TRUE	mannose-6-phosphate receptor, cation dependent	-	0.775588	4.12051	-3.34492	0	0
Nf2:chr11:4767141	1.11404e-10	3_prime_UTR_variant	c.*1082A>G	-	protein_coding	Nf2	TRUE	neurofibromin 2	-	10.1503	30.4187	-20.2684	0	0
Rpa1:chr11:75300584	3.69055e-12	3_prime_UTR_variant	c.*721A>G	-	protein_coding	Rpa1	TRUE	replication protein A1	-	34.7854	65.4809	-30.6956	0.124727	0.338191
Ucp2:chr7:100498817	1.92973e-11	missense_variant	c.716A>G	p.K239R	protein_coding	Ucp2	TRUE	uncoupling protein 2 (mitochondrial, proton carrier)	deleterious	1.54676	4.05897	-2.51221	0	0
Igfbp7:chr5:77407731	9.04322e-05	missense_variant	c.284A>G	p.K95R	protein_coding	Igfbp7	TRUE	insulin-like growth factor binding protein 7	tolerated	44.7003	51.9474	-7.24714	0.123816	0.296648
Vamp3:chr4:151048091	8.94832e-10	3_prime_UTR_variant	c.*939A>G	-	protein_coding	Vamp3	FALSE	vesicle-associated membrane protein 3	-	4.46848	13.7568	-9.28836	0.0943813	0.433683
Sort1:chr3:108359104	7.70971e-08	3_prime_UTR_variant	c.*1861A>G	-	protein_coding	Sort1	FALSE	sortilin 1	-	1.70333	10.2157	-8.51234	-0.0485894	0.689566
Dusp3:chr11:101972529	6.95282e-06	3_prime_UTR_variant	c.*2205A>G	-	protein_coding	Dusp3	TRUE	dual specificity phosphatase 3 (vaccinia virus phosphatase VH1-related)	-	13.8273	30.5333	-16.7061	0	0
Spock2:chr10:60133920	4.34467e-05	3_prime_UTR_variant	c.*2439A>G	-	protein_coding	Spock2	FALSE	sparc/osteonectin, cwcv and kazal-like domains proteoglycan 2	-	0.826176	5.20897	-4.3828	-0.125789	0.288957
Apobec3:chr15:79907547	0.000144361	3_prime_UTR_variant	c.*178A>G	-	protein_coding	Apobec3	TRUE	apolipoprotein B mR0 editing enzyme, catalytic polypeptide 3	-	25.6731	36.6944	-11.0212	0	0
Abhd2:chr7:79362194	1.02922e-07	3_prime_UTR_variant	c.*2038A>G	-	protein_coding	Abhd2	TRUE	abhydrolase domain containing 2	-	1.82147	8.09308	-6.27161	-0.10806	0.362821
Lamp1:chr8:13174800	8.79388e-10	3_prime_UTR_variant	c.*242A>G	-	protein_coding	Lamp1	FALSE	lysosomal-associated membrane protein 1	-	0.445882	2.1141	-1.66822	0	0
P4hb:chr11:120560515	7.42456e-09	3_prime_UTR_variant	c.*668A>G	-	protein_coding	P4hb	FALSE	prolyl 4-hydroxylase, beta polypeptide	-	0.474412	2.25179	-1.77738	0.228327	0.0520277
Nid1:chr13:13510544	6.90587e-11	3_prime_UTR_variant	c.*477A>G	-	protein_coding	Nid1	TRUE	nidogen 1	-	2.81118	11.6753	-8.86409	0	0
Isoc1:chr18:58678250	1.26965e-05	3_prime_UTR_variant	c.*339A>G	-	protein_coding	Isoc1	TRUE	isochorismatase domain containing 1	-	7.15188	17.1461	-9.99424	0.160551	0.19091
Rbbp4:chr4:129309987	9.30233e-10	3_prime_UTR_variant	c.*105A>G	-	protein_coding	Rbbp4	TRUE	retinoblastoma binding protein 4, chromatin remodeling factor	-	6.39206	19.1254	-12.7333	-0.0652848	0.583175
Cxadr:chr16:78337594	8.57147e-17	3_prime_UTR_variant	c.*1142A>G	-	protein_coding	Cxadr	TRUE	coxsackie virus and adenovirus receptor	-	9.9271	43.8244	-33.8973	0.135288	0.275023
Sf3b2:chr19:5274427	1.24547e-06	3_prime_UTR_variant	c.*29A>G	-	protein_coding	Sf3b2	TRUE	splicing factor 3b, subunit 2	-	4.15706	10.5433	-6.38627	0.0297669	0.802592
Arhgef12:chr9:42966207	4.07404e-05	3_prime_UTR_variant	c.*2975A>G	-	protein_coding	Arhgef12	FALSE	Rho guanine nucleotide exchange factor (GEF) 12	-	1.1097	8.15	-7.0403	-0.343368	0.00476361
Selenot:chr3:58590700	9.93653e-07	3_prime_UTR_variant	c.*35A>G	-	protein_coding	Selenot	TRUE	selenoprotein T	-	11.3576	20.1626	-8.80492	0.0470674	0.692531
Rpl7l1:chr17:46775081	5.98519e-11	3_prime_UTR_variant	c.*667A>G	-	protein_coding	Rpl7l1	TRUE	ribosomal protein L7-like 1	-	11.7513	31.1929	-19.4416	0.145765	0.250437
Ubald1:chr16:4875295	1.88263e-08	3_prime_UTR_variant	c.*224A>G	-	protein_coding	Ubald1	TRUE	UBA-like domain containing 1	-	6.57353	18.5447	-11.9712	-0.205068	0.0839841
Rbbp4:chr4:129309920	1.34856e-05	3_prime_UTR_variant	c.*172A>G	-	protein_coding	Rbbp4	TRUE	retinoblastoma binding protein 4, chromatin remodeling factor	-	8.47382	22.2456	-13.7718	-0.077841	0.512733
Gm45837:chr7:101411568	7.98375e-09	intron_variant	c.87+499A>G	-	protein_coding	Gm45837	TRUE	predicted gene 45837	-	1.50094	7.63795	-6.13701	0.0303314	0.801738
Abhd2:chr7:79360768	1.41765e-09	3_prime_UTR_variant	c.*612A>G	-	protein_coding	Abhd2	TRUE	abhydrolase domain containing 2	-	9.99941	20.8721	-10.8726	0.0270129	0.820536
Sgpl1:chr10:61099884	4.18177e-07	3_prime_UTR_variant	c.*984A>G	-	protein_coding	Sgpl1	TRUE	sphingosine phosphate lyase 1	-	6.12345	15.6685	-9.54501	0	0
Iqgap1:chr7:80712052	4.14528e-06	3_prime_UTR_variant	c.*1780A>G	-	protein_coding	Iqgap1	TRUE	IQ motif containing GTPase activating protein 1	-	2.59559	5.94256	-3.34698	0.200289	0.0893206
Twsg1:chr17:65924426	2.72056e-11	3_prime_UTR_variant	c.*1859A>G	-	protein_coding	Twsg1	FALSE	twisted gastrulation BMP sig0ling modulator 1	-	0.838125	9.04118	-8.20305	0	0
Abhd2:chr7:79360769	7.20051e-09	3_prime_UTR_variant	c.*613A>G	-	protein_coding	Abhd2	TRUE	abhydrolase domain containing 2	-	9.52176	18.67	-9.14824	0.0420395	0.723982
Rhoa:chr9:108337339	5.38719e-05	3_prime_UTR_variant	c.*518A>G	-	protein_coding	Rhoa	FALSE	ras homolog family member A	-	0.747353	2.61051	-1.86316	-0.141467	0.232538
Rab1a:chr11:20225186	3.6938e-08	3_prime_UTR_variant	c.*341A>G	-	protein_coding	Rab1a	FALSE	RAB1A, member RAS oncogene family	-	2.39471	8.05692	-5.66222	0	0
Rpa1:chr11:75300593	8.72603e-09	3_prime_UTR_variant	c.*712A>G	-	protein_coding	Rpa1	TRUE	replication protein A1	-	46.3304	70.7521	-24.4217	0.153639	0.233172
Azin1:chr15:38491613	4.08447e-05	synonymous_variant	c.1098A>G	p.E366=	protein_coding	Azin1	TRUE	antizyme inhibitor 1	-	2.36882	8.4541	-6.08528	0.0173477	0.884181
Bicd2:chr13:49386157	9.43108e-08	3_prime_UTR_variant	c.*2805A>G	-	protein_coding	Bicd2	TRUE	BICD cargo adaptor 2	-	5.39647	15.6318	-10.2353	0	0
Efr3a:chr15:65873649	1.27406e-08	3_prime_UTR_variant	c.*2391A>G	-	protein_coding	Efr3a	TRUE	EFR3 homolog A	-	2.69545	10.311	-7.61557	0.0229142	0.848482
Clu:chr14:65981396	3.17802e-07	3_prime_UTR_variant	c.*79A>G	-	protein_coding	Clu	FALSE	clusterin	-	1.03176	3.23462	-2.20285	0	0
Rab8b:chr9:66844910	1.08543e-14	3_prime_UTR_variant	c.*2809A>G	-	protein_coding	Rab8b	TRUE	RAB8B, member RAS oncogene family	-	7.383	22.5463	-15.1633	0	0
Csnk1a1:chr18:61588396	1.7422e-10	3_prime_UTR_variant	c.*963A>G	-	protein_coding	Csnk1a1	TRUE	casein ki0se 1, alpha 1	-	9.78968	28.8706	-19.0809	0.0308752	0.804113
Ddx6:chr9:44637589	6.44149e-06	3_prime_UTR_variant	c.*1108A>G	-	protein_coding	Ddx6	TRUE	DEAD (Asp-Glu-Ala-Asp) box polypeptide 6	-	3.20971	9.57538	-6.36568	-0.00799353	0.946487
Rbbp4:chr4:129309984	2.80097e-05	3_prime_UTR_variant	c.*108A>G	-	protein_coding	Rbbp4	TRUE	retinoblastoma binding protein 4, chromatin remodeling factor	-	20.61	34.2826	-13.6726	0.101108	0.394689
Rab14:chr2:35181087	6.30264e-08	3_prime_UTR_variant	c.*1183A>G	-	protein_coding	Rab14	FALSE	RAB14, member RAS oncogene family	-	3.16353	8.78513	-5.6216	-0.00959237	0.935804
Slc35e1:chr8:72482338	1.46737e-08	3_prime_UTR_variant	c.*1428A>G	-	protein_coding	Slc35e1	TRUE	solute carrier family 35, member E1	-	5.97794	18.7347	-12.7568	0.178221	0.134184
Copa:chr1:172092348	7.51021e-07	missense_variant	c.490A>G	p.I164V	protein_coding	Copa	TRUE	coatomer protein complex subunit alpha	deleterious	23.7003	14.1428	9.55747	-0.121136	0.307306
Mapk1ip1l:chr14:47319978	5.9163e-07	3_prime_UTR_variant	c.*555A>G	-	protein_coding	Mapk1ip1l	TRUE	mitogen-activated protein ki0se 1 interacting protein 1-like	-	15.0753	34.64	-19.5647	0.164874	0.166355
Phc2:chr4:128752199	0.00190506	3_prime_UTR_variant	c.*545A>G	-	protein_coding	Phc2	FALSE	polyhomeotic 2	-	2.22941	5.71821	-3.48879	0.21905	0.0626115
Iqgap1:chr7:80712040	1.93031e-05	3_prime_UTR_variant	c.*1792A>G	-	protein_coding	Iqgap1	FALSE	IQ motif containing GTPase activating protein 1	-	0.955882	3.11821	-2.16232	0.0884756	0.456665
Fnbp1:chr2:31026924	1.06721e-06	3_prime_UTR_variant	c.*1952A>G	-	protein_coding	Fnbp1	TRUE	formin binding protein 1	-	12.0285	21.8315	-9.80301	0	0
Gm21188:chr13:120046659	3.92371e-05	intron_variant	c.-722+112A>G	-	protein_coding	Gm21188	FALSE	predicted gene, 21188	-	91.7082	59.0426	32.6656	0	0
Klf6:chr13:5868626	1.97161e-09	3_prime_UTR_variant	c.*1343A>G	-	protein_coding	Klf6	TRUE	Kruppel-like factor 6	-	1.67029	5.35846	-3.68817	0	0
Pvr:chr7:19904691	2.14241e-07	3_prime_UTR_variant	c.*436A>G	-	protein_coding	Pvr	FALSE	poliovirus receptor	-	1.86385	13.0807	-11.2168	0.103227	0.449002
Bcam:chr7:19756388	3.69841e-08	3_prime_UTR_variant	c.*226A>G	-	protein_coding	Bcam	FALSE	basal cell adhesion molecule	-	0.784118	3.95564	-3.17152	-0.0636987	0.592378
Itgb5:chr16:33885048	1.36354e-07	missense_variant	c.707A>G	p.K236R	protein_coding	Itgb5	TRUE	integrin beta 5	deleterious	1.58735	6.61395	-5.02659	0.158355	0.183991
Htra1:chr7:130985524	5.78168e-09	3_prime_UTR_variant	c.*393A>G	-	protein_coding	Htra1	TRUE	HtrA serine peptidase 1	-	27.4356	55.7555	-28.32	0.0811074	0.552349
Dag1:chr9:108206663	2.71053e-07	3_prime_UTR_variant	c.*596A>G	-	protein_coding	Dag1	FALSE	dystroglycan 1	-	0.497941	5.60436	-5.10642	-0.115549	0.330318
Rab27a:chr9:73097228	4.71829e-11	3_prime_UTR_variant	c.*1772A>G	-	protein_coding	Rab27a	TRUE	RAB27A, member RAS oncogene family	-	3.64235	13.4926	-9.85021	0	0
Timp2:chr11:118303412	1.96891e-08	3_prime_UTR_variant	c.*287A>G	-	protein_coding	Timp2	FALSE	tissue inhibitor of metalloprotei0se 2	-	1.86294	5.65333	-3.79039	-0.161981	0.170956
Ccl6:chr11:83588576	1.15292e-09	3_prime_UTR_variant	c.*249A>G	-	protein_coding	Ccl6	TRUE	chemokine (C-C motif) ligand 6	-	0.338824	2.58256	-2.24374	0.425398	0.000175599
Pigq:chr17:25927089	2.64485e-06	3_prime_UTR_variant	c.*515A>G	-	protein_coding	Pigq	FALSE	phosphatidylinositol glycan anchor biosynthesis, class Q	-	4.30606	13.3276	-9.02151	-0.184786	0.125666
Cds2:chr2:132310837	2.82307e-05	3_prime_UTR_variant	c.*5552A>G	-	protein_coding	Cds2	TRUE	CDP-diacylglycerol synthase (phosphatidate cytidylyltransferase) 2	-	4.29533	11.0489	-6.75361	0	0
Iqgap1:chr7:80712397	0.000165729	3_prime_UTR_variant	c.*1435A>G	-	protein_coding	Iqgap1	FALSE	IQ motif containing GTPase activating protein 1	-	1.24235	4.05128	-2.80893	0	0
Tmed3:chr9:89699449	1.32547e-06	3_prime_UTR_variant	c.*294A>G	-	protein_coding	Tmed3	FALSE	transmembrane p24 trafficking protein 3	-	1.61677	7.20846	-5.59169	0.309639	0.00909606
Gm19951:chr12:99645433	0.00464476	intron_variant,non_coding_transcript_variant	n.251-711A>G	-	lincR0	Gm19951	FALSE	predicted gene, 19951	-	62.1112	38.2863	23.825	0	0
Itpkb:chr1:180424210	1.30445e-08	3_prime_UTR_variant	c.*2320A>G	-	protein_coding	Itpkb	TRUE	inositol 1,4,5-trisphosphate 3-ki0se B	-	8.78824	18.6946	-9.90638	0	0
Aqp1:chr6:55348223	2.93541e-08	3_prime_UTR_variant	c.*1426A>G	-	protein_coding	Aqp1	FALSE	aquaporin 1	-	2.15353	4.84667	-2.69314	0	0
Resf1:chr6:149335258	0.0022451	3_prime_UTR_variant	c.*509A>G	-	protein_coding	Resf1	TRUE	retroelement silencing factor 1	-	1.65382	4.61921	-2.96539	0.166934	0.161049
Rbbp4:chr4:129309891	2.63261e-05	3_prime_UTR_variant	c.*201A>G	-	protein_coding	Rbbp4	TRUE	retinoblastoma binding protein 4, chromatin remodeling factor	-	13.9841	26.0076	-12.0235	0.0751761	0.530256
Isoc1:chr18:58678249	4.29309e-06	3_prime_UTR_variant	c.*338A>G	-	protein_coding	Isoc1	TRUE	isochorismatase domain containing 1	-	2.50879	8.68579	-6.177	0.136571	0.256094
Serpine2:chr1:79794495	2.61325e-05	3_prime_UTR_variant	c.*510A>G	-	protein_coding	Serpine2	TRUE	serine (or cysteine) peptidase inhibitor, clade E, member 2	-	1.32194	9.80417	-8.48223	0.0215091	0.862835
Rpsa:chr9:120130231	6.1018e-06	synonymous_variant	c.366A>G	p.L122=	protein_coding	Rpsa	FALSE	ribosomal protein SA	-	0.823529	2.12923	-1.3057	0.335119	0.00375383
Fl0:chrX:74226649	4.57524e-09	intron_variant	c.6999+212A>G	-	protein_coding	Fl0	TRUE	filamin, alpha	-	30.2836	14.5714	15.7123	0.186274	0.122596
Slc35e1:chr8:72482340	1.54752e-07	3_prime_UTR_variant	c.*1426A>G	-	protein_coding	Slc35e1	TRUE	solute carrier family 35, member E1	-	11.6121	25.2226	-13.6106	0	0
Lix1l:chr3:96624315	3.26599e-08	3_prime_UTR_variant	c.*409A>G	-	protein_coding	Lix1l	TRUE	Lix1-like	-	25.1613	43.3503	-18.189	-0.127846	0.314055
Cog3:chr14:75719719	3.92492e-11	missense_variant	c.1903A>G	p.I635V	protein_coding	Cog3	TRUE	component of oligomeric golgi complex 3	tolerated	74.1403	47.0655	27.0749	0	0
Rbbp4:chr4:129310001	4.30511e-06	3_prime_UTR_variant	c.*91A>G	-	protein_coding	Rbbp4	TRUE	retinoblastoma binding protein 4, chromatin remodeling factor	-	5.12529	12.3556	-7.23035	-0.0942932	0.427483
Ly6d:chr15:74762243	0.00695948	3_prime_UTR_variant	c.*113A>G	-	protein_coding	Ly6d	TRUE	lymphocyte antigen 6 complex, locus D	-	14.2455	23.1321	-8.88661	0	0
Atl3:chr19:7535250	2.33946e-07	3_prime_UTR_variant	c.*1214A>G	-	protein_coding	Atl3	TRUE	atlastin GTPase 3	-	31.697	54.6356	-22.9387	-0.161971	0.197382
Dusp3:chr11:101972535	0.00029013	3_prime_UTR_variant	c.*2199A>G	-	protein_coding	Dusp3	TRUE	dual specificity phosphatase 3 (vaccinia virus phosphatase VH1-related)	-	1.79265	7.16811	-5.37546	0	0
Ccni:chr5:93189584	2.30512e-05	missense_variant	c.223A>G	p.R75G	protein_coding	Ccni	FALSE	cyclin I	deleterious	3.51879	10.7097	-7.19094	0.0849414	0.484465
Ehd1:chr19:6299418	0.0215788	3_prime_UTR_variant	c.*820A>G	-	protein_coding	Ehd1	FALSE	EH-domain containing 1	-	1.21382	2.60949	-1.39566	0	0
Eif4h:chr5:134620921	1.24106e-05	3_prime_UTR_variant	c.*588A>G	-	protein_coding	Eif4h	TRUE	eukaryotic translation initiation factor 4H	-	1.23441	3.3141	-2.07969	0.0887486	0.455271
Khdrbs1:chr4:129715087	5.13992e-12	3_prime_UTR_variant	c.*1002A>G	-	protein_coding	Khdrbs1	FALSE	KH domain containing, R0 binding, sig0l transduction associated 1	-	1.90594	7.84459	-5.93866	0.173373	0.154259
Ppp1r15b:chr1:133137544	2.1608e-08	3_prime_UTR_variant	c.*657A>G	-	protein_coding	Ppp1r15b	TRUE	protein phosphatase 1, regulatory subunit 15B	-	18.2729	34.6113	-16.3383	0.377478	0.000994022
Chtf8:chr8:106885604	5.46154e-08	3_prime_UTR_variant	c.*698A>G	-	protein_coding	Chtf8	TRUE	CTF8, chromosome transmission fidelity factor 8	-	11.9309	22.9727	-11.0418	0.0579708	0.631082
Rab6a:chr7:100639568	0.00126494	3_prime_UTR_variant	c.*249A>G	-	protein_coding	Rab6a	TRUE	RAB6A, member RAS oncogene family	-	1.81061	6.744	-4.93339	-0.127406	0.3005
Arcn1:chr9:44742485	3.71469e-08	3_prime_UTR_variant	c.*1442A>G	-	protein_coding	Arcn1	TRUE	archain 1	-	2.57706	8.93718	-6.36012	-0.0118345	0.920842
Capza2:chr6:17665568	7.30291e-08	3_prime_UTR_variant	c.*133A>G	-	protein_coding	Capza2	FALSE	capping protein (actin filament) muscle Z-line, alpha 2	-	1.31647	5.12872	-3.81225	0.290301	0.012723
Cpd:chr11:76781837	2.85256e-07	3_prime_UTR_variant	c.*347A>G	-	protein_coding	Cpd	TRUE	carboxypeptidase D	-	5.01029	13.1842	-8.17392	-0.209559	0.0772755
D5Ertd579e:chr5:36601812	1.62716e-07	3_prime_UTR_variant	c.*812A>G	-	protein_coding	D5Ertd579e	TRUE	D0 segment, Chr 5, ERATO Doi 579, expressed	-	8.42414	24.2568	-15.8326	-0.134597	0.292923
Lcp1:chr14:75230502	0.00270814	3_prime_UTR_variant	c.*1164A>G	-	protein_coding	Lcp1	FALSE	lymphocyte cytosolic protein 1	-	0.726765	2.42359	-1.69683	0.438038	0.000106284
Ddx6:chr9:44638191	8.80405e-06	3_prime_UTR_variant	c.*1710A>G	-	protein_coding	Ddx6	TRUE	DEAD (Asp-Glu-Ala-Asp) box polypeptide 6	-	1.10882	3.49513	-2.3863	0.0478099	0.687929
Npc1:chr18:12190583	0.000322155	3_prime_UTR_variant	c.*337A>G	-	protein_coding	Npc1	TRUE	NPC intracellular cholesterol transporter 1	-	2.03323	7.33816	-5.30493	-0.104554	0.392567
Slc6a6:chr6:91757017	0.000729323	3_prime_UTR_variant	c.*1960A>G	-	protein_coding	Slc6a6	TRUE	solute carrier family 6 (neurotransmitter transporter, taurine), member 6	-	0.529118	2.43231	-1.90319	0.147838	0.211957
Derl1:chr15:57870727	1.70377e-07	3_prime_UTR_variant	c.*1041A>G	-	protein_coding	Derl1	TRUE	Der1-like domain family, member 1	-	7.31935	18.5111	-11.1917	-0.0806148	0.513429
Akap5:chr12:76331138	0.00974145	3_prime_UTR_variant	c.*1084A>G	-	protein_coding	Akap5	FALSE	A ki0se (PRKA) anchor protein 5	-	8.33121	18.2861	-9.95485	0	0
Klf6:chr13:5868630	3.92416e-06	3_prime_UTR_variant	c.*1347A>G	-	protein_coding	Klf6	FALSE	Kruppel-like factor 6	-	1.99676	5.12051	-3.12375	0	0
Cyb561a3:chr19:10588638	7.87401e-08	3_prime_UTR_variant	c.*90A>G	-	protein_coding	Cyb561a3	TRUE	cytochrome b561 family, member A3	-	12.1603	25.5308	-13.3705	0.122398	0.312775
Rpa1:chr11:75300985	4.84511e-06	3_prime_UTR_variant	c.*320A>G	-	protein_coding	Rpa1	TRUE	replication protein A1	-	11.0987	22.3738	-11.2751	0.163851	0.181829
Trim12c:chr7:104339280	9.64085e-06	3_prime_UTR_variant	c.*1495A>G	-	protein_coding	Trim12c	TRUE	tripartite motif-containing 12C	-	10.8239	26.734	-15.9101	0	0
Mapk1ip1l:chr14:47319979	5.1027e-06	3_prime_UTR_variant	c.*556A>G	-	protein_coding	Mapk1ip1l	TRUE	mitogen-activated protein ki0se 1 interacting protein 1-like	-	9.74353	23.1847	-13.4412	0.182976	0.123938
Lix1l:chr3:96624322	2.35408e-06	3_prime_UTR_variant	c.*416A>G	-	protein_coding	Lix1l	FALSE	Lix1-like	-	4.33032	12.4315	-8.10115	0.00817107	0.948492
Rab27a:chr9:73096712	9.85274e-07	3_prime_UTR_variant	c.*1256A>G	-	protein_coding	Rab27a	TRUE	RAB27A, member RAS oncogene family	-	6.31882	16.4792	-10.1604	0	0
Mapk1ip1l:chr14:47319973	4.85557e-06	3_prime_UTR_variant	c.*550A>G	-	protein_coding	Mapk1ip1l	TRUE	mitogen-activated protein ki0se 1 interacting protein 1-like	-	36.2497	55.3411	-19.0914	0.151614	0.217125
Cbx6:chr15:79824895	0.000127385	3_prime_UTR_variant	c.*3085A>G	-	protein_coding	Cbx6	FALSE	chromobox 6	-	2.31094	7.21579	-4.90485	0	0
Rab14:chr2:35180731	7.79159e-05	3_prime_UTR_variant	c.*1539A>G	-	protein_coding	Rab14	FALSE	RAB14, member RAS oncogene family	-	0.963235	3.26026	-2.29702	-0.0323967	0.785552
Bicd2:chr13:49386158	0.000949226	3_prime_UTR_variant	c.*2806A>G	-	protein_coding	Bicd2	TRUE	BICD cargo adaptor 2	-	3.36618	8.35342	-4.98724	-0.22591	0.0563777
Abhd12:chr2:150832880	3.67875e-09	3_prime_UTR_variant	c.*221A>G	-	protein_coding	Abhd12	TRUE	abhydrolase domain containing 12	-	2.01281	8.14378	-6.13097	0.238172	0.0487557
Plx01:chr6:89318292	0.0130916	3_prime_UTR_variant	c.*1084A>G	-	protein_coding	Plx01	TRUE	plexin A1	-	3.96441	9.19216	-5.22775	-0.117846	0.327691
Fads3:chr19:10058596	0.000106815	3_prime_UTR_variant	c.*660A>G	-	protein_coding	Fads3	TRUE	fatty acid desaturase 3	-	6.17586	13.7769	-7.601	0	0
Vcl:chr14:21022057	0.000164687	missense_variant	c.2489A>G	p.K830R	protein_coding	Vcl	FALSE	vinculin	tolerated	1.57206	3.77795	-2.20589	-0.145439	0.21955
Bicd2:chr13:49386156	0.000618667	3_prime_UTR_variant	c.*2804A>G	-	protein_coding	Bicd2	TRUE	BICD cargo adaptor 2	-	1.39382	5.35256	-3.95874	-0.124734	0.293053
Slc35e1:chr8:72482674	5.6834e-05	3_prime_UTR_variant	c.*1092A>G	-	protein_coding	Slc35e1	TRUE	solute carrier family 35, member E1	-	11.9953	20.99	-8.99469	0.126689	0.29243
Slc35e1:chr8:72482233	1.73375e-06	3_prime_UTR_variant	c.*1533A>G	-	protein_coding	Slc35e1	TRUE	solute carrier family 35, member E1	-	1.12531	6.54846	-5.42315	0.192009	0.108681
2900026A02Rik:chr5:113087943	4.64773e-07	3_prime_UTR_variant	c.*3086A>G	-	protein_coding	2900026A02Rik	TRUE	RIKEN cD0 2900026A02 gene	-	24.3306	40.4029	-16.0723	0	0
2900026A02Rik:chr5:113087496	2.77678e-07	3_prime_UTR_variant	c.*3533A>G	-	protein_coding	2900026A02Rik	TRUE	RIKEN cD0 2900026A02 gene	-	27.3013	50.8897	-23.5884	0	0
Limd1:chr9:123520968	2.54842e-05	3_prime_UTR_variant	c.*1725A>G	-	protein_coding	Limd1	TRUE	LIM domains containing 1	-	5.89	15.1879	-9.29789	0.0550641	0.648326
Lix1l:chr3:96625791	1.07608e-05	3_prime_UTR_variant	c.*1885A>G	-	protein_coding	Lix1l	FALSE	Lix1-like	-	4.00885	12.4962	-8.4874	-0.0609938	0.649234
Bicd2:chr13:49386166	3.31916e-05	3_prime_UTR_variant	c.*2814A>G	-	protein_coding	Bicd2	TRUE	BICD cargo adaptor 2	-	1.64471	4.38	-2.73529	-0.149003	0.208338
Rbbp4:chr4:129309997	7.3969e-07	3_prime_UTR_variant	c.*95A>G	-	protein_coding	Rbbp4	TRUE	retinoblastoma binding protein 4, chromatin remodeling factor	-	4.59485	11.1503	-6.55541	0.0702447	0.557647
Atl3:chr19:7535532	1.04814e-05	3_prime_UTR_variant	c.*1496A>G	-	protein_coding	Atl3	TRUE	atlastin GTPase 3	-	8.08353	18.5853	-10.5017	-0.198238	0.0950618
Ndnf:chr6:65711930	0.000635823	3_prime_UTR_variant	c.*7485A>G	-	protein_coding	Ndnf	FALSE	neuron-derived neurotrophic factor	-	5.13533	13.0947	-7.95937	0.200786	0.111637
Npc2:chr12:84755694	4.46227e-07	3_prime_UTR_variant	c.*1432A>G	-	protein_coding	Npc2	TRUE	NPC intracellular cholesterol transporter 2	-	1.10452	7.32722	-6.22271	0.445094	0.000160666
Son:chr16:91656089	8.10087e-09	missense_variant	c.1723A>G	p.R575G	protein_coding	Son	TRUE	Son D0 binding protein	tolerated_low_confidence	12.935	5.84359	7.09141	0.160155	0.175895
Pigq:chr17:25927407	0.000398807	3_prime_UTR_variant	c.*197A>G	-	protein_coding	Pigq	FALSE	phosphatidylinositol glycan anchor biosynthesis, class Q	-	3.39118	7.65949	-4.26831	-0.203646	0.0839746
Resf1:chr6:149335317	4.70366e-06	3_prime_UTR_variant	c.*568A>G	-	protein_coding	Resf1	FALSE	retroelement silencing factor 1	-	0.577941	3.17553	-2.59759	0.139984	0.240876
Dld:chr12:31331883	0.000288672	3_prime_UTR_variant	c.*294A>G	-	protein_coding	Dld	TRUE	dihydrolipoamide dehydroge0se	-	1.30207	4.35743	-3.05536	-0.0687159	0.58952
Lpp:chr16:24992152	1.24074e-06	3_prime_UTR_variant	c.*12831A>G	-	protein_coding	Lpp	FALSE	LIM domain containing preferred translocation partner in lipoma	-	0.80625	4.9773	-4.17105	-0.115225	0.345788
Selenop:chr15:3280055	1.31615e-05	3_prime_UTR_variant	c.*345A>G	-	protein_coding	Selenop	TRUE	selenoprotein P	-	0.977941	3.4941	-2.51616	0	0
Slc35e1:chr8:72482670	0.000177104	3_prime_UTR_variant	c.*1096A>G	-	protein_coding	Slc35e1	TRUE	solute carrier family 35, member E1	-	23.5533	36.7997	-13.2464	0.140773	0.23821
Calcrl:chr2:84332775	0.000562928	3_prime_UTR_variant	c.*679A>G	-	protein_coding	Calcrl	TRUE	calcitonin receptor-like	-	16.6803	25.5081	-8.82776	-0.291518	0.0143437
Cbx6:chr15:79826435	7.82146e-09	3_prime_UTR_variant	c.*1545A>G	-	protein_coding	Cbx6	FALSE	chromobox 6	-	1.07882	6.36892	-5.2901	-0.172673	0.149872
Tspan14:chr14:40907022	0.000964673	3_prime_UTR_variant	c.*1036A>G	-	protein_coding	Tspan14	TRUE	tetraspanin 14	-	2.34471	5.44077	-3.09606	0.13513	0.254344
Eif4ebp2:chr10:61433462	2.70499e-06	3_prime_UTR_variant	c.*335A>G	-	protein_coding	Eif4ebp2	TRUE	eukaryotic translation initiation factor 4E binding protein 2	-	4.08324	10.5877	-6.50446	-0.153006	0.196239
Wasf2:chr4:133196096	1.11513e-07	3_prime_UTR_variant	c.*222A>G	-	protein_coding	Wasf2	FALSE	WAS protein family, member 2	-	0.543529	3.52333	-2.9798	-0.20197	0.0866096
Abhd2:chr7:79360364	1.94531e-07	3_prime_UTR_variant	c.*208A>G	-	protein_coding	Abhd2	FALSE	abhydrolase domain containing 2	-	0.414118	2.34897	-1.93486	-0.145193	0.220339
Rragd:chr4:33019449	7.6121e-06	3_prime_UTR_variant	c.*651A>G	-	protein_coding	Rragd	TRUE	Ras-related GTP binding D	-	19.608	43.4318	-23.8238	-0.183064	0.218072
Rpa1:chr11:75300622	4.59556e-06	3_prime_UTR_variant	c.*683A>G	-	protein_coding	Rpa1	TRUE	replication protein A1	-	11.9923	21.3651	-9.37287	0.146529	0.226116
Isca1:chr13:59756213	0.00345666	3_prime_UTR_variant	c.*642A>G	-	protein_coding	Isca1	FALSE	iron-sulfur cluster assembly 1	-	12.0066	18.5347	-6.52815	-0.252604	0.0457866
Rab27a:chr9:73097260	0.000190277	3_prime_UTR_variant	c.*1804A>G	-	protein_coding	Rab27a	FALSE	RAB27A, member RAS oncogene family	-	2.49069	7.44973	-4.95904	0.211108	0.0888463
Slc35e1:chr8:72482342	4.04792e-05	3_prime_UTR_variant	c.*1424A>G	-	protein_coding	Slc35e1	TRUE	solute carrier family 35, member E1	-	4.92265	13.4885	-8.56581	0.223333	0.0575262
Nek7:chr1:138486875	1.36462e-05	3_prime_UTR_variant	c.*125A>G	-	protein_coding	Nek7	TRUE	NIMA (never in mitosis gene a)-related expressed ki0se 7	-	2.40455	9.02179	-6.61725	-0.175908	0.139392
Ppp1r15b:chr1:133138018	1.08155e-09	3_prime_UTR_variant	c.*1131A>G	-	protein_coding	Ppp1r15b	TRUE	protein phosphatase 1, regulatory subunit 15B	-	7.51545	17.7069	-10.1915	0.299301	0.0124784
Rpa1:chr11:75301032	0.0001489	3_prime_UTR_variant	c.*273A>G	-	protein_coding	Rpa1	TRUE	replication protein A1	-	13.6009	24.4814	-10.8805	0.115748	0.343589
Mtmr2:chr9:13806326	2.14885e-08	3_prime_UTR_variant	c.*790A>G	-	protein_coding	Mtmr2	FALSE	myotubularin related protein 2	-	3.53424	11.8926	-8.35839	-0.157338	0.190061
Phactr1:chr13:43136182	6.47331e-08	3_prime_UTR_variant	c.*993A>G	-	protein_coding	Phactr1	TRUE	phosphatase and actin regulator 1	-	8.06806	21.4294	-13.3614	0	0
Serping1:chr2:84770867	5.53779e-08	intron_variant	c.700+558A>G	-	protein_coding	Serping1	FALSE	serine (or cysteine) peptidase inhibitor, clade G, member 1	-	39.3562	14.3967	24.9595	0	0
Bcl2l11:chr2:128160351	4.28517e-05	3_prime_UTR_variant	c.*2022A>G	-	protein_coding	Bcl2l11	TRUE	BCL2-like 11 (apoptosis facilitator)	-	2.8548	10.5691	-7.71426	0	0
Rab27a:chr9:73096679	6.26924e-05	3_prime_UTR_variant	c.*1223A>G	-	protein_coding	Rab27a	TRUE	RAB27A, member RAS oncogene family	-	5.99	13.3732	-7.38324	0.216644	0.0759792
Lpl:chr8:68905313	5.90506e-07	3_prime_UTR_variant	c.*807A>G	-	protein_coding	Lpl	TRUE	lipoprotein lipase	-	2.23033	8.95941	-6.72908	-0.144797	0.253633
Slc35e1:chr8:72482234	2.57247e-07	3_prime_UTR_variant	c.*1532A>G	-	protein_coding	Slc35e1	TRUE	solute carrier family 35, member E1	-	0.36	5.0359	-4.6759	0.11448	0.341791
Bicd2:chr13:49385820	8.57325e-06	3_prime_UTR_variant	c.*2468A>G	-	protein_coding	Bicd2	TRUE	BICD cargo adaptor 2	-	6.17676	15.9756	-9.79879	0	0
Sppl2a:chr2:126891114	6.46092e-07	3_prime_UTR_variant	c.*3098A>G	-	protein_coding	Sppl2a	TRUE	sig0l peptide peptidase like 2A	-	1.58941	5.70846	-4.11905	0	0
Mmgt1:chrX:56587644	1.65867e-07	3_prime_UTR_variant	c.*1500A>G	-	protein_coding	Mmgt1	TRUE	membrane magnesium transporter 1	-	30.977	58.6583	-27.6812	0	0
Zbtb7b:chr3:89379223	3.12814e-05	3_prime_UTR_variant	c.*303A>G	-	protein_coding	Zbtb7b	TRUE	zinc finger and BTB domain containing 7B	-	9.50357	22.6097	-13.1061	0.154004	0.24419
Tspan3:chr9:56136291	5.0184e-06	3_prime_UTR_variant	c.*352A>G	-	protein_coding	Tspan3	FALSE	tetraspanin 3	-	1.28618	6.72615	-5.43998	0.270583	0.0205947
Plin3:chr17:56279436	4.39419e-07	3_prime_UTR_variant	c.*296A>G	-	protein_coding	Plin3	TRUE	perilipin 3	-	1.85788	9.83514	-7.97726	-0.05698	0.639409
Rragd:chr4:33019420	1.58137e-05	3_prime_UTR_variant	c.*622A>G	-	protein_coding	Rragd	TRUE	Ras-related GTP binding D	-	18.1192	45.4057	-27.2865	-0.157662	0.284515
Sp3:chr2:72937237	3.7562e-07	3_prime_UTR_variant	c.*829A>G	-	protein_coding	Sp3	TRUE	trans-acting transcription factor 3	-	5.3631	22.4173	-17.0542	-0.0220874	0.864697
Sh3kbp1:chrX:159973949	6.90472e-07	3_prime_UTR_variant	c.*783A>G	-	protein_coding	Sh3kbp1	TRUE	SH3-domain ki0se binding protein 1	-	7.95531	17.7078	-9.75247	0	0
Mapk1ip1l:chr14:47319972	0.000171366	3_prime_UTR_variant	c.*549A>G	-	protein_coding	Mapk1ip1l	TRUE	mitogen-activated protein ki0se 1 interacting protein 1-like	-	11.6566	24.9776	-13.321	0.230498	0.0567253
Mpeg1:chr19:12464309	3.40721e-07	3_prime_UTR_variant	c.*967A>G	-	protein_coding	Mpeg1	TRUE	macrophage expressed gene 1	-	1.77118	4.37667	-2.60549	0	0
C1qtnf6:chr15:78524236	1.80633e-07	3_prime_UTR_variant	c.*615A>G	-	protein_coding	C1qtnf6	TRUE	C1q and tumor necrosis factor related protein 6	-	4.68083	21.0157	-16.3349	0	0
Cox15:chr19:43735491	4.0786e-09	3_prime_UTR_variant	c.*1230A>G	-	protein_coding	Cox15	TRUE	cytochrome c oxidase assembly protein 15	-	1.41	9.58676	-8.17676	0.0957493	0.437325
Apobec3:chr15:79907571	0.00546626	3_prime_UTR_variant	c.*202A>G	-	protein_coding	Apobec3	TRUE	apolipoprotein B mR0 editing enzyme, catalytic polypeptide 3	-	6.18469	2.82385	3.36084	-0.082393	0.494546
Tead1:chr7:112903440	0.00534558	3_prime_UTR_variant	c.*4780A>G	-	protein_coding	Tead1	FALSE	TEA domain family member 1	-	3.28437	7.89875	-4.61437	0.0049881	0.968796
Igbp1:chrX:100494431	0.00368416	synonymous_variant	c.66A>G	p.K22=	protein_coding	Igbp1	TRUE	immunoglobulin (CD79A) binding protein 1	-	2.8071	7.09895	-4.29185	0.259459	0.0313286
Rbbp4:chr4:129309919	7.24146e-06	3_prime_UTR_variant	c.*173A>G	-	protein_coding	Rbbp4	TRUE	retinoblastoma binding protein 4, chromatin remodeling factor	-	0.901765	6.41103	-5.50926	0.0535774	0.652575
Tspan9:chr6:127962451	0.00192071	3_prime_UTR_variant	c.*1977A>G	-	protein_coding	Tspan9	FALSE	tetraspanin 9	-	0.903529	2.09308	-1.18955	0.0550035	0.643946
Ppp3r1:chr11:17199744	1.55953e-07	3_prime_UTR_variant	c.*1438A>G	-	protein_coding	Ppp3r1	TRUE	protein phosphatase 3, regulatory subunit B, alpha isoform (calcineurin B, type I)	-	0.870294	4.97763	-4.10734	0.11569	0.333176
Trim12c:chr7:104339279	0.000625794	3_prime_UTR_variant	c.*1496A>G	-	protein_coding	Trim12c	TRUE	tripartite motif-containing 12C	-	13.6833	27.2394	-13.556	0	0
Iqgap1:chr7:80712391	0.000229036	3_prime_UTR_variant	c.*1441A>G	-	protein_coding	Iqgap1	FALSE	IQ motif containing GTPase activating protein 1	-	1.24529	2.99513	-1.74983	0.112543	0.343136
Ovca2:chr11:75177363	0.000308433	3_prime_UTR_variant	c.*531A>G	-	protein_coding	Ovca2	TRUE	candidate tumor suppressor in ovarian cancer 2	-	28.59	46.8006	-18.2106	-0.023463	0.858766
Pafah1b2:chr9:45967265	5.5014e-06	3_prime_UTR_variant	c.*1423A>G	-	protein_coding	Pafah1b2	TRUE	platelet-activating factor acetylhydrolase, isoform 1b, subunit 2	-	2.93645	9.51943	-6.58298	0.0807989	0.518974
Rab27a:chr9:73096640	1.05372e-06	3_prime_UTR_variant	c.*1184A>G	-	protein_coding	Rab27a	TRUE	RAB27A, member RAS oncogene family	-	9.73548	21.6997	-11.9642	0.163467	0.18287
Dusp3:chr11:101972685	0.000148315	3_prime_UTR_variant	c.*2049A>G	-	protein_coding	Dusp3	TRUE	dual specificity phosphatase 3 (vaccinia virus phosphatase VH1-related)	-	2.30618	7.71692	-5.41075	0	0
Cldn18:chr9:99691649	0.0232067	3_prime_UTR_variant	c.*1074A>G	-	protein_coding	Cldn18	FALSE	claudin 18	-	0.953824	1.66846	-0.714638	0.119899	0.312309
Abhd2:chr7:79363168	1.91254e-07	3_prime_UTR_variant	c.*3012A>G	-	protein_coding	Abhd2	FALSE	abhydrolase domain containing 2	-	0.767941	2.86231	-2.09437	-0.0292309	0.806077
Spag9:chr11:94123672	0.00172034	3_prime_UTR_variant	c.*835A>G	-	protein_coding	Spag9	FALSE	sperm associated antigen 9	-	2.63484	6.93853	-4.30369	0.13688	0.276913
B4galt1:chr4:40805006	1.52872e-06	3_prime_UTR_variant	c.*2179A>G	-	protein_coding	B4galt1	FALSE	UDP-Gal:betaGlc0c beta 1,4- galactosyltransferase, polypeptide 1	-	1.94824	6.49564	-4.54741	0.317329	0.00622753
Cdc42ep4:chr11:113727861	1.30329e-06	3_prime_UTR_variant	c.*653A>G	-	protein_coding	Cdc42ep4	FALSE	CDC42 effector protein (Rho GTPase binding) 4	-	1.04	4.9473	-3.9073	-0.100192	0.409229
Septin2:chr1:93509091	0.0302956	3_prime_UTR_variant	c.*1397A>G	-	protein_coding	Septin2	FALSE	septin 2	-	1.85235	3.38821	-1.53585	0.0631682	0.595471
Abhd2:chr7:79360774	0.00227669	3_prime_UTR_variant	c.*618A>G	-	protein_coding	Abhd2	FALSE	abhydrolase domain containing 2	-	2.28265	4.89795	-2.6153	-0.0457668	0.70062
G011:chr10:81529923	0.000172285	3_prime_UTR_variant	c.*872A>G	-	protein_coding	G011	FALSE	guanine nucleotide binding protein, alpha 11	-	1.93091	7.6373	-5.70639	-0.124656	0.303864
Ndnf:chr6:65710247	0.000928112	3_prime_UTR_variant	c.*5802A>G	-	protein_coding	Ndnf	FALSE	neuron-derived neurotrophic factor	-	3.13793	10.5591	-7.42116	0	0
Pank3:chr11:35787877	1.88998e-05	3_prime_UTR_variant	c.*2419A>G	-	protein_coding	Pank3	TRUE	pantothe0te ki0se 3	-	7.65273	16.4991	-8.84639	-0.0774528	0.533294
Kdelr1:chr7:45883337	1.5712e-07	3_prime_UTR_variant	c.*326A>G	-	protein_coding	Kdelr1	TRUE	KDEL (Lys-Asp-Glu-Leu) endoplasmic reticulum protein retention receptor 1	-	0.524118	2.24838	-1.72426	0.177362	0.138951
Extl3:chr14:65053907	0.000194448	3_prime_UTR_variant	c.*706A>G	-	protein_coding	Extl3	FALSE	exostoses (multiple)-like 3	-	1.91	6.62615	-4.71615	0.0982365	0.408323
Vav2:chr2:27263706	2.07973e-05	3_prime_UTR_variant	c.*458A>G	-	protein_coding	Vav2	TRUE	vav 2 oncogene	-	7.80167	2.96333	4.83833	0.148991	0.232493
Got2:chr8:95864967	1.26909e-05	3_prime_UTR_variant	c.*162A>G	-	protein_coding	Got2	TRUE	glutamatic-oxaloacetic transami0se 2, mitochondrial	-	1.45724	5.34417	-3.88693	-0.158654	0.20684
Apobec3:chr15:79907814	2.20737e-08	3_prime_UTR_variant	c.*445A>G	-	protein_coding	Apobec3	TRUE	apolipoprotein B mR0 editing enzyme, catalytic polypeptide 3	-	2.00091	8.36487	-6.36396	0	0
Lman1:chr18:65981919	5.85274e-06	3_prime_UTR_variant	c.*1932A>G	-	protein_coding	Lman1	TRUE	lectin, mannose-binding, 1	-	2.87226	12.0839	-9.21168	0.0624685	0.623866
Dcp2:chr18:44424703	2.84474e-07	3_prime_UTR_variant	c.*6974A>G	-	protein_coding	Dcp2	TRUE	decapping mR0 2	-	14.8697	31.1297	-16.2601	0.0888	0.481789
Rpa1:chr11:75301007	0.00169331	3_prime_UTR_variant	c.*298A>G	-	protein_coding	Rpa1	TRUE	replication protein A1	-	15.6345	25.1454	-9.51091	0.196351	0.114083
Itpkb:chr1:180424263	0.0032354	3_prime_UTR_variant	c.*2373A>G	-	protein_coding	Itpkb	TRUE	inositol 1,4,5-trisphosphate 3-ki0se B	-	9.84882	15.9031	-6.05425	0	0
Fnbp1:chr2:31030966	0.000127044	intron_variant	c.1843+2064A>G	-	protein_coding	Fnbp1	TRUE	formin binding protein 1	-	6.67625	19.7065	-13.0302	0.195277	0.10784
Ppp1r15b:chr1:133137561	6.49743e-05	3_prime_UTR_variant	c.*674A>G	-	protein_coding	Ppp1r15b	TRUE	protein phosphatase 1, regulatory subunit 15B	-	5.37412	13.341	-7.96691	0	0
Bclaf1:chr10:20340927	0.000573634	3_prime_UTR_variant	c.*870A>G	-	protein_coding	Bclaf1	TRUE	BCL2-associated transcription factor 1	-	5.73448	16.5431	-10.8086	-0.00171097	0.989559
Ttyh3:chr5:140622229	1.70888e-07	3_prime_UTR_variant	c.*1228A>G	-	protein_coding	Ttyh3	TRUE	tweety family member 3	-	2.89061	10.3374	-7.44682	-0.0923117	0.454032
Rpa1:chr11:75300560	1.09294e-08	3_prime_UTR_variant	c.*745A>G	-	protein_coding	Rpa1	TRUE	replication protein A1	-	17.6279	30.4374	-12.8095	0.19011	0.112291
Jade2:chr11:51814158	6.58322e-06	3_prime_UTR_variant	c.*2737A>G	-	protein_coding	Jade2	FALSE	jade family PHD finger 2	-	1.14406	5.82487	-4.68081	-0.0310683	0.797023
Pxdn:chr12:30015908	0.00323159	3_prime_UTR_variant	c.*338A>G	-	protein_coding	Pxdn	FALSE	peroxidasin	-	1.59545	5.08086	-3.4854	0	0
Gnl3l:chrX:150985743	0.000303025	3_prime_UTR_variant	c.*361A>G	-	protein_coding	Gnl3l	TRUE	guanine nucleotide binding protein-like 3 (nucleolar)-like	-	6.51452	17.3494	-10.8349	0.0676168	0.595501
Lpl:chr8:68905294	0.000369735	3_prime_UTR_variant	c.*788A>G	-	protein_coding	Lpl	TRUE	lipoprotein lipase	-	1.62774	6.75441	-5.12667	-0.0792653	0.530236
Ppp1r15b:chr1:133137534	1.76606e-05	3_prime_UTR_variant	c.*647A>G	-	protein_coding	Ppp1r15b	TRUE	protein phosphatase 1, regulatory subunit 15B	-	2.18853	6.91667	-4.72814	0	0
Nras:chr3:103066122	0.000147855	3_prime_UTR_variant	c.*1935A>G	-	protein_coding	Nras	TRUE	neuroblastoma ras oncogene	-	9.15848	16.3409	-7.18237	0.0454971	0.712565
Cep170b:chr12:112745151	8.45826e-06	3_prime_UTR_variant	c.*239A>G	-	protein_coding	Cep170b	FALSE	centrosomal protein 170B	-	3.91375	12.8351	-8.92139	0	0
Slc35e1:chr8:72482552	1.60533e-06	3_prime_UTR_variant	c.*1214A>G	-	protein_coding	Slc35e1	TRUE	solute carrier family 35, member E1	-	10.0087	22.3354	-12.3266	0.161265	0.179098
Rpl22:chr4:152332979	1.64798e-05	3_prime_UTR_variant	c.*555A>G	-	protein_coding	Rpl22	TRUE	ribosomal protein L22	-	4.05294	10.5989	-6.54598	-0.0365981	0.761883
Selenot:chr3:58590809	0.000146682	3_prime_UTR_variant	c.*144A>G	-	protein_coding	Selenot	TRUE	selenoprotein T	-	3.325	7.19526	-3.87026	0.136718	0.252138
Cxcl14:chr13:56289463	3.81246e-07	3_prime_UTR_variant	c.*329A>G	-	protein_coding	Cxcl14	TRUE	chemokine (C-X-C motif) ligand 14	-	10.1794	24.7153	-14.5359	-0.113185	0.369341
Azin1:chr15:38514483	6.39663e-08	5_prime_UTR_variant	c.-106A>G	-	protein_coding	Azin1	FALSE	antizyme inhibitor 1	-	1.99618	8.13923	-6.14305	-0.047986	0.686839
Canx:chr11:50295140	4.29307e-08	3_prime_UTR_variant	c.*1142A>G	-	protein_coding	Canx	TRUE	calnexin	-	0.538824	2.90436	-2.36554	0.132545	0.263628
Lix1l:chr3:96625813	7.79589e-05	3_prime_UTR_variant	c.*1907A>G	-	protein_coding	Lix1l	TRUE	Lix1-like	-	7.95538	18.1261	-10.1707	-0.267756	0.0440454
Ovca2:chr11:75177367	2.58644e-05	3_prime_UTR_variant	c.*527A>G	-	protein_coding	Ovca2	TRUE	candidate tumor suppressor in ovarian cancer 2	-	15.6107	31.0859	-15.4751	0.132613	0.325421
Slfn5:chr11:82963456	9.1313e-07	3_prime_UTR_variant	c.*1752A>G	-	protein_coding	Slfn5	TRUE	schlafen 5	-	12.1624	19.7015	-7.53911	-0.0135715	0.909913
Hdlbp:chr1:93440783	5.69347e-07	5_prime_UTR_variant	c.-28A>G	-	protein_coding	Hdlbp	TRUE	high density lipoprotein (HDL) binding protein	-	0.739706	3.91564	-3.17594	0.0234544	0.843857
Fnbp1:chr2:31030384	2.90502e-06	intron_variant	c.1844-1501A>G	-	protein_coding	Fnbp1	TRUE	formin binding protein 1	-	22.475	11.5656	10.9094	0	0
Chst11:chr10:83193092	1.24134e-07	3_prime_UTR_variant	c.*1293A>G	-	protein_coding	Chst11	TRUE	carbohydrate sulfotransferase 11	-	1.3725	9.11765	-7.74515	-0.0276917	0.830821
Slfn5:chr11:82963463	1.37994e-05	3_prime_UTR_variant	c.*1759A>G	-	protein_coding	Slfn5	TRUE	schlafen 5	-	5.04848	9.67282	-4.62434	0.18941	0.111042
Cbx1:chr11:96807062	1.02424e-06	intron_variant	c.*4+298A>G	-	protein_coding	Cbx1	TRUE	chromobox 1	-	2.00515	10.8645	-8.85932	-0.179223	0.134786
Sdc3:chr4:130823185	4.02291e-06	3_prime_UTR_variant	c.*376A>G	-	protein_coding	Sdc3	FALSE	syndecan 3	-	0.583824	3.56579	-2.98197	0	0
Prrc2a:chr17:35155466	2.55411e-05	missense_variant	c.4207A>G	p.S1403G	protein_coding	Prrc2a	FALSE	proline-rich coiled-coil 2A	tolerated	0.580294	2.25179	-1.6715	0.0305176	0.797718
Selenot:chr3:58590311	9.07839e-05	3_prime_UTR_variant	c.*20A>G	-	protein_coding	Selenot	TRUE	selenoprotein T	-	1.67676	3.98026	-2.30349	-0.0688733	0.562599
Ube3b:chr5:114420903	0.00390886	3_prime_UTR_variant	c.*1234A>G	-	protein_coding	Ube3b	TRUE	ubiquitin protein ligase E3B	-	2.08441	5.81889	-3.73448	-0.124602	0.304073
Acp2:chr2:91213284	7.94449e-06	3_prime_UTR_variant	c.*2544A>G	-	protein_coding	Acp2	TRUE	acid phosphatase 2, lysosomal	-	8.47385	17.8742	-9.4004	0	0
Bmpr2:chr1:59873142	5.92589e-06	3_prime_UTR_variant	c.*2657A>G	-	protein_coding	Bmpr2	FALSE	bone morphogenetic protein receptor, type II (serine/threonine ki0se)	-	2.58324	6.61692	-4.03369	0	0
Rab14:chr2:35181086	0.00369613	3_prime_UTR_variant	c.*1184A>G	-	protein_coding	Rab14	FALSE	RAB14, member RAS oncogene family	-	1.17206	2.86077	-1.68871	0.0691076	0.561268
Crkl:chr16:17484777	1.18774e-06	3_prime_UTR_variant	c.*982A>G	-	protein_coding	Crkl	TRUE	v-crk avian sarcoma virus CT10 oncogene homolog-like	-	1.86031	8.38135	-6.52104	-0.152812	0.210009
Chpf:chr1:75474895	3.50103e-06	3_prime_UTR_variant	c.*75A>G	-	protein_coding	Chpf	FALSE	chondroitin polymerizing factor	-	3.65645	11.5319	-7.87549	-0.106086	0.39287
Isoc1:chr18:58679914	0.00228762	3_prime_UTR_variant	c.*2003A>G	-	protein_coding	Isoc1	TRUE	isochorismatase domain containing 1	-	2.72912	8.20872	-5.4796	0.0239105	0.840859
Rab27a:chr9:73096663	0.00308677	3_prime_UTR_variant	c.*1207A>G	-	protein_coding	Rab27a	TRUE	RAB27A, member RAS oncogene family	-	2.64194	7.86865	-5.22671	0.264204	0.0294706
Efr3a:chr15:65873172	4.43462e-05	3_prime_UTR_variant	c.*1914A>G	-	protein_coding	Efr3a	TRUE	EFR3 homolog A	-	4.56462	15.6534	-11.0888	0.0920884	0.503698
Ppp1r15b:chr1:133138005	0.000110714	3_prime_UTR_variant	c.*1118A>G	-	protein_coding	Ppp1r15b	FALSE	protein phosphatase 1, regulatory subunit 15B	-	4.70152	10.8378	-6.13626	0	0
Arrb1:chr7:99602401	7.61879e-06	3_prime_UTR_variant	c.*1192A>G	-	protein_coding	Arrb1	TRUE	arrestin, beta 1	-	2.58118	8.00692	-5.42575	0	0
Rpa1:chr11:75300561	1.84201e-08	3_prime_UTR_variant	c.*744A>G	-	protein_coding	Rpa1	TRUE	replication protein A1	-	4.59576	13.6484	-9.05266	0.202162	0.0908902
Galnt2l:chr8:120052486	5.50218e-07	intron_variant	c.21+141547A>G	-	protein_coding	Galnt2l	TRUE	predicted gene 20388	-	1.35471	5.68094	-4.32623	0	0
Magt1:chrX:105970057	1.04827e-05	3_prime_UTR_variant	c.*1407A>G	-	protein_coding	Magt1	TRUE	magnesium transporter 1	-	2.54452	8.47892	-5.9344	-0.111142	0.366892
Mmgt1:chrX:56587643	2.11928e-08	3_prime_UTR_variant	c.*1501A>G	-	protein_coding	Mmgt1	TRUE	membrane magnesium transporter 1	-	63.4226	85.339	-21.9164	-0.286365	0.0323827
C2cd2:chr16:97857208	5.3764e-07	3_prime_UTR_variant	c.*2148A>G	-	protein_coding	C2cd2	TRUE	C2 calcium-dependent domain containing 2	-	29.5959	53.5843	-23.9884	0	0
Atl3:chr19:7535531	2.16631e-05	3_prime_UTR_variant	c.*1495A>G	-	protein_coding	Atl3	TRUE	atlastin GTPase 3	-	3.12235	8.97395	-5.85159	-0.256876	0.0293903
St3gal1:chr15:67103550	1.16195e-05	3_prime_UTR_variant	c.*3107A>G	-	protein_coding	St3gal1	FALSE	ST3 beta-galactoside alpha-2,3-sialyltransferase 1	-	1.20455	3.64359	-2.43904	0.270054	0.0217797
Zbtb7b:chr3:89379219	0.00311806	3_prime_UTR_variant	c.*307A>G	-	protein_coding	Zbtb7b	TRUE	zinc finger and BTB domain containing 7B	-	5.02276	11.1939	-6.17118	0.281761	0.0265139
Gnl3l:chrX:150985656	3.50175e-05	3_prime_UTR_variant	c.*448A>G	-	protein_coding	Gnl3l	TRUE	guanine nucleotide binding protein-like 3 (nucleolar)-like	-	11.5926	26.2103	-14.6177	0.141499	0.25338
Fndc3a:chr14:72539217	1.10449e-06	3_prime_UTR_variant	c.*950A>G	-	protein_coding	Fndc3a	TRUE	fibronectin type III domain containing 3A	-	2.99759	9.91162	-6.91404	0.31781	0.00931255
Ppp1r15b:chr1:133138010	2.20177e-07	3_prime_UTR_variant	c.*1123A>G	-	protein_coding	Ppp1r15b	TRUE	protein phosphatase 1, regulatory subunit 15B	-	30.8173	45.9381	-15.1208	0.423267	0.000261489
Plx01:chr6:89316778	0.000275173	3_prime_UTR_variant	c.*2598A>G	-	protein_coding	Plx01	FALSE	plexin A1	-	1.8525	4.90703	-3.05453	0.101281	0.407632
Kcnk6:chr7:29223123	1.76742e-07	3_prime_UTR_variant	c.*1913A>G	-	protein_coding	Kcnk6	TRUE	potassium inwardly-rectifying channel, subfamily K, member 6	-	11.6488	30.5553	-18.9065	0.126836	0.347126
Lamp2:chrX:38405342	2.70133e-06	intron_variant	c.1109-3061A>G	-	protein_coding	Lamp2	FALSE	lysosomal-associated membrane protein 2	-	0.981765	4.19308	-3.21131	0.252774	0.0309594
Slc16a3:chr11:120958655	1.6425e-07	3_prime_UTR_variant	c.*523A>G	-	protein_coding	Slc16a3	TRUE	solute carrier family 16 (monocarboxylic acid transporters), member 3	-	4.58074	15.7603	-11.1795	0	0
Abhd2:chr7:79360606	0.00121562	3_prime_UTR_variant	c.*450A>G	-	protein_coding	Abhd2	FALSE	abhydrolase domain containing 2	-	1.55412	4.08333	-2.52922	-0.0341304	0.774372
Rbbp4:chr4:129309971	0.00295045	3_prime_UTR_variant	c.*121A>G	-	protein_coding	Rbbp4	FALSE	retinoblastoma binding protein 4, chromatin remodeling factor	-	1.90706	4.44462	-2.53756	0.000536755	0.996404
Ccng1:chr11:40749446	1.72862e-06	3_prime_UTR_variant	c.*1422A>G	-	protein_coding	Ccng1	FALSE	cyclin G1	-	1.48781	7.56714	-6.07933	0	0
Ctsz:chr2:174427609	1.99357e-06	3_prime_UTR_variant	c.*263A>G	-	protein_coding	Ctsz	FALSE	cathepsin Z	-	0.602353	1.56154	-0.959186	0	0
Myo18a:chr11:77864877	0.00523198	3_prime_UTR_variant	c.*42A>G	-	protein_coding	Myo18a	FALSE	myosin XVIIIA	-	1.31824	5.02256	-3.70433	-0.205438	0.0812259
Selenop:chr15:3280063	1.50217e-05	3_prime_UTR_variant	c.*353A>G	-	protein_coding	Selenop	TRUE	selenoprotein P	-	3.84529	8.59769	-4.7524	0	0
Hnrnpc:chr14:52073736	3.81044e-07	3_prime_UTR_variant	c.*1344A>G	-	protein_coding	Hnrnpc	TRUE	heterogeneous nuclear ribonucleoprotein C	-	2.8775	10.1394	-7.26189	0.297108	0.0162423
Trappc5:chr8:3679970	8.24743e-08	3_prime_UTR_variant	c.*380A>G	-	protein_coding	Trappc5	TRUE	trafficking protein particle complex 5	-	2.03929	11.1513	-9.112	-0.0729201	0.583104
Csf2rb:chr15:78348941	0.000109918	missense_variant	c.2447A>G	p.Q816R	protein_coding	Csf2rb	TRUE	colony stimulating factor 2 receptor, beta, low-affinity (granulocyte-macrophage)	tolerated	2.53423	8.9025	-6.36827	0	0
D0se2a:chr8:84911214	2.0458e-05	3_prime_UTR_variant	c.*182A>G	-	protein_coding	D0se2a	TRUE	deoxyribonuclease II alpha	-	12.616	28.3061	-15.6901	0	0
Wipi2:chr5:142669235	4.83312e-05	3_prime_UTR_variant	c.*2263A>G	-	protein_coding	Wipi2	TRUE	WD repeat domain, phosphoinositide interacting 2	-	12.5353	20.1274	-7.59207	-0.155349	0.192562
Efhd2:chr4:141858998	3.41762e-06	3_prime_UTR_variant	c.*749A>G	-	protein_coding	Efhd2	TRUE	EF hand domain containing 2	-	0.748235	2.88282	-2.13459	0	0
Ppp1r15b:chr1:133137536	9.92205e-07	3_prime_UTR_variant	c.*649A>G	-	protein_coding	Ppp1r15b	TRUE	protein phosphatase 1, regulatory subunit 15B	-	2.18265	7.48308	-5.30043	0.239731	0.0410718
Kcnk6:chr7:29223079	4.00219e-07	3_prime_UTR_variant	c.*1957A>G	-	protein_coding	Kcnk6	TRUE	potassium inwardly-rectifying channel, subfamily K, member 6	-	8.29	23.8627	-15.5727	0.152964	0.239231
Zbtb7b:chr3:89379236	0.000110853	3_prime_UTR_variant	c.*290A>G	-	protein_coding	Zbtb7b	TRUE	zinc finger and BTB domain containing 7B	-	7.92857	18.4	-10.4714	0.212391	0.106314
Rab27a:chr9:73097111	0.000370057	3_prime_UTR_variant	c.*1655A>G	-	protein_coding	Rab27a	TRUE	RAB27A, member RAS oncogene family	-	1.74441	4.64385	-2.89943	0.218844	0.0628643
Itpkb:chr1:180422809	4.58974e-06	3_prime_UTR_variant	c.*919A>G	-	protein_coding	Itpkb	FALSE	inositol 1,4,5-trisphosphate 3-ki0se B	-	0.509412	2.56128	-2.05187	0	0
Bmpr2:chr1:59873116	0.00061955	3_prime_UTR_variant	c.*2631A>G	-	protein_coding	Bmpr2	FALSE	bone morphogenetic protein receptor, type II (serine/threonine ki0se)	-	5.13882	9.57564	-4.43682	0	0
Sptbn1:chr11:30107719	0.000251318	intron_variant	c.6417+1370A>G	-	protein_coding	Sptbn1	FALSE	spectrin beta, non-erythrocytic 1	-	1.91818	5.92314	-4.00496	-0.153373	0.211774
Rragd:chr4:33019445	0.000838233	3_prime_UTR_variant	c.*647A>G	-	protein_coding	Rragd	TRUE	Ras-related GTP binding D	-	9.4356	25.9786	-16.543	-0.0779789	0.60237
Pmpca:chr2:26396022	0.000640343	3_prime_UTR_variant	c.*434A>G	-	protein_coding	Pmpca	TRUE	peptidase (mitochondrial processing) alpha	-	3.82613	9.786	-5.95987	0.187156	0.13239
Parg:chr14:32296625	4.98784e-06	3_prime_UTR_variant	c.*305A>G	-	protein_coding	Parg	TRUE	poly (ADP-ribose) glycohydrolase	-	11.7967	32.3231	-20.5265	-0.0474952	0.728139
Agps:chr2:75928341	2.44435e-05	3_prime_UTR_variant	c.*2298A>G	-	protein_coding	Agps	TRUE	alkylglycerone phosphate synthase	-	4.1963	12.8668	-8.67048	0.163279	0.220702
Ythdf3:chr3:16216089	7.30509e-05	3_prime_UTR_variant	c.*2111A>G	-	protein_coding	Ythdf3	TRUE	YTH N6-methyladenosine R0 binding protein 3	-	1.295	5.23243	-3.93743	0.070476	0.564994
Arf3:chr15:98737987	2.45818e-06	3_prime_UTR_variant	c.*2346A>G	-	protein_coding	Arf3	FALSE	ADP-ribosylation factor 3	-	1.27588	4.7959	-3.52002	0.131356	0.267974
Dtx3l:chr16:35926845	4.49554e-08	3_prime_UTR_variant	c.*2454A>G	-	protein_coding	Dtx3l	TRUE	deltex 3-like, E3 ubiquitin ligase	-	2.68794	8.64795	-5.96001	0	0
Otud7b:chr3:96160140	5.96133e-05	3_prime_UTR_variant	c.*4172A>G	-	protein_coding	Otud7b	FALSE	OTU domain containing 7B	-	3.75167	15.0857	-11.334	0	0
Isg20l2:chr3:87940376	4.85784e-06	3_prime_UTR_variant	c.*1025A>G	-	protein_coding	Isg20l2	TRUE	interferon stimulated exonuclease gene 20-like 2	-	2.27267	9.29432	-7.02166	0.138051	0.265246
2900026A02Rik:chr5:113087781	4.22717e-07	3_prime_UTR_variant	c.*3248A>G	-	protein_coding	2900026A02Rik	TRUE	RIKEN cD0 2900026A02 gene	-	9.5025	20.7348	-11.2323	0	0
D0se2a:chr8:84911180	3.19419e-06	3_prime_UTR_variant	c.*148A>G	-	protein_coding	D0se2a	TRUE	deoxyribonuclease II alpha	-	27.7739	53.2048	-25.4309	0.183997	0.191638
Dusp3:chr11:101972669	0.00321774	3_prime_UTR_variant	c.*2065A>G	-	protein_coding	Dusp3	TRUE	dual specificity phosphatase 3 (vaccinia virus phosphatase VH1-related)	-	3.29147	8.07179	-4.78032	0	0
Calcrl:chr2:84332905	0.00432205	3_prime_UTR_variant	c.*549A>G	-	protein_coding	Calcrl	FALSE	calcitonin receptor-like	-	2.45382	4.61462	-2.16079	-0.209379	0.0754328
Bmpr2:chr1:59874208	2.73921e-08	3_prime_UTR_variant	c.*3723A>G	-	protein_coding	Bmpr2	TRUE	bone morphogenetic protein receptor, type II (serine/threonine ki0se)	-	30.79	47.7108	-16.9208	0	0
Tnfrsf1b:chr4:145213740	6.73938e-06	3_prime_UTR_variant	c.*2047A>G	-	protein_coding	Tnfrsf1b	TRUE	tumor necrosis factor receptor superfamily, member 1b	-	2.48188	6.10513	-3.62325	0	0
Map3k7:chr4:32022582	6.74799e-08	3_prime_UTR_variant	c.*2901A>G	-	protein_coding	Map3k7	TRUE	mitogen-activated protein ki0se ki0se ki0se 7	-	7.14893	18.8684	-11.7195	-0.0901449	0.497147
Celf1:chr2:91015870	5.32891e-05	3_prime_UTR_variant	c.*2505A>G	-	protein_coding	Celf1	TRUE	CUGBP, Elav-like family member 1	-	15.2606	24.5142	-9.25354	0.0473018	0.701687
Sgk1:chr10:21999132	0.00147758	3_prime_UTR_variant	c.*305A>G	-	protein_coding	Sgk1	FALSE	serum/glucocorticoid regulated ki0se 1	-	1.23941	2.96795	-1.72854	0.280912	0.0160676
Cd82:chr2:93419367	0.000622682	3_prime_UTR_variant	c.*498A>G	-	protein_coding	Cd82	TRUE	CD82 antigen	-	0.834375	2.67513	-1.84075	0.237912	0.0457293
Pmpca:chr2:26396024	1.36555e-05	3_prime_UTR_variant	c.*436A>G	-	protein_coding	Pmpca	TRUE	peptidase (mitochondrial processing) alpha	-	1.31226	6.20583	-4.89358	0.139295	0.260922
Kcnk6:chr7:29222844	5.37571e-07	3_prime_UTR_variant	c.*2192A>G	-	protein_coding	Kcnk6	TRUE	potassium inwardly-rectifying channel, subfamily K, member 6	-	23.7525	43.4467	-19.6942	0.135233	0.329566
Fam49b:chr15:63931616	0.000411941	synonymous_variant	c.975A>G	p.*325=	protein_coding	Fam49b	TRUE	family with sequence similarity 49, member B	-	3.11333	6.58641	-3.47308	0.342031	0.0032749
Rbbp4:chr4:129309993	0.00820179	3_prime_UTR_variant	c.*99A>G	-	protein_coding	Rbbp4	FALSE	retinoblastoma binding protein 4, chromatin remodeling factor	-	1.83	3.97564	-2.14564	0.0615128	0.605167
Apobec3:chr15:79907541	0.00715574	3_prime_UTR_variant	c.*172A>G	-	protein_coding	Apobec3	TRUE	apolipoprotein B mR0 editing enzyme, catalytic polypeptide 3	-	7.58091	4.22667	3.35424	-0.139323	0.243127
Arcn1:chr9:44743710	0.00632596	3_prime_UTR_variant	c.*217A>G	-	protein_coding	Arcn1	TRUE	archain 1	-	0.996471	2.83641	-1.83994	0.105898	0.372562
Magt1:chrX:105970066	0.0483012	3_prime_UTR_variant	c.*1398A>G	-	protein_coding	Magt1	FALSE	magnesium transporter 1	-	3.93758	6.63556	-2.69798	-0.00780216	0.949268
Calcrl:chr2:84332785	0.00117288	3_prime_UTR_variant	c.*669A>G	-	protein_coding	Calcrl	FALSE	calcitonin receptor-like	-	5.56118	10.1922	-4.63099	-0.16717	0.163492
Nf2:chr11:4766338	0.000576639	3_prime_UTR_variant	c.*1885A>G	-	protein_coding	Nf2	FALSE	neurofibromin 2	-	0.916765	3.31359	-2.39683	-0.0456451	0.701378
Gnl3l:chrX:150985741	0.000278048	3_prime_UTR_variant	c.*363A>G	-	protein_coding	Gnl3l	TRUE	guanine nucleotide binding protein-like 3 (nucleolar)-like	-	4.37581	12.7834	-8.40762	0.105213	0.400483
Rpl7l1:chr17:46774937	7.59886e-05	3_prime_UTR_variant	c.*811A>G	-	protein_coding	Rpl7l1	TRUE	ribosomal protein L7-like 1	-	10.1361	19.3449	-9.20873	0	0
Sfxn2:chr19:46595691	2.50895e-05	3_prime_UTR_variant	c.*920A>G	-	protein_coding	Sfxn2	TRUE	sideroflexin 2	-	25.1533	47.0571	-21.9037	-0.256142	0.10156
Hip1:chr5:135407810	0.0225786	3_prime_UTR_variant	c.*3407A>G	-	protein_coding	Hip1	TRUE	huntingtin interacting protein 1	-	4.17029	7.44595	-3.27565	0	0
Rpa1:chr11:75301040	0.00773641	3_prime_UTR_variant	c.*265A>G	-	protein_coding	Rpa1	TRUE	replication protein A1	-	14.9359	22.0989	-7.16295	0.212987	0.0811865
Pmpca:chr2:26396549	5.92912e-06	3_prime_UTR_variant	c.*961A>G	-	protein_coding	Pmpca	FALSE	peptidase (mitochondrial processing) alpha	-	2.87879	8.39257	-5.51378	0	0
Zfp609:chr9:65692631	7.18651e-08	3_prime_UTR_variant	c.*3069A>G	-	protein_coding	Zfp609	TRUE	zinc finger protein 609	-	14.6562	36.9828	-22.3266	0	0
Serpine1:chr5:137062692	2.69268e-06	3_prime_UTR_variant	c.*482A>G	-	protein_coding	Serpine1	FALSE	serine (or cysteine) peptidase inhibitor, clade E, member 1	-	1.32552	5.58081	-4.25529	0.369604	0.00225631
Atl3:chr19:7535240	2.79757e-06	3_prime_UTR_variant	c.*1204A>G	-	protein_coding	Atl3	FALSE	atlastin GTPase 3	-	2.04059	9.63167	-7.59108	-0.0696957	0.566432
Septin2:chr1:93508882	0.000163277	3_prime_UTR_variant	c.*1188A>G	-	protein_coding	Septin2	TRUE	septin 2	-	1.70235	4.18132	-2.47896	0.0355693	0.766751
Slc44a1:chr4:53565515	2.91503e-06	intron_variant	c.1947+2294A>G	-	protein_coding	Slc44a1	TRUE	solute carrier family 44, member 1	-	6.89778	19.191	-12.2932	-0.242739	0.0688569
Slc26a2:chr18:61195563	1.94188e-06	3_prime_UTR_variant	c.*2575A>G	-	protein_coding	Slc26a2	TRUE	solute carrier family 26 (sulfate transporter), member 2	-	11.89	32.233	-20.343	0	0
Smad3:chr9:63648577	0.00019292	3_prime_UTR_variant	c.*1685A>G	-	protein_coding	Smad3	FALSE	SMAD family member 3	-	1.44097	5.66132	-4.22035	-0.0192095	0.875508
Ap1s1:chr5:137035510	2.14496e-06	3_prime_UTR_variant	c.*234A>G	-	protein_coding	Ap1s1	TRUE	adaptor protein complex AP-1, sigma 1	-	0.567059	3.33256	-2.76551	0	0
Atl3:chr19:7535245	0.00018996	3_prime_UTR_variant	c.*1209A>G	-	protein_coding	Atl3	TRUE	atlastin GTPase 3	-	6.01794	14.2532	-8.23529	-0.101319	0.411004
D0se2a:chr8:84911165	6.63091e-07	3_prime_UTR_variant	c.*133A>G	-	protein_coding	D0se2a	TRUE	deoxyribonuclease II alpha	-	10.5604	34.0628	-23.5023	0.289304	0.0375072
Pbx1:chr1:168157893	8.76928e-05	3_prime_UTR_variant	c.*839A>G	-	protein_coding	Pbx1	FALSE	pre B cell leukemia homeobox 1	-	0.832812	4.69973	-3.86692	-0.157397	0.19649
Rab14:chr2:35180730	0.0030056	3_prime_UTR_variant	c.*1540A>G	-	protein_coding	Rab14	FALSE	RAB14, member RAS oncogene family	-	1.78029	4.07615	-2.29586	-0.189632	0.108083
Ssh1:chr5:113940466	3.63313e-05	3_prime_UTR_variant	c.*1773A>G	-	protein_coding	Ssh1	TRUE	slingshot protein phosphatase 1	-	4.58	15.7526	-11.1726	-0.174644	0.151214
Atp13a2:chr4:141002917	5.45626e-05	missense_variant	c.2003A>G	p.Q668R	protein_coding	Atp13a2	FALSE	ATPase type 13A2	tolerated	0.938182	3.18368	-2.2455	0	0
Alcam:chr16:52250392	2.38361e-05	3_prime_UTR_variant	c.*1279A>G	-	protein_coding	Alcam	FALSE	activated leukocyte cell adhesion molecule	-	0.65	2.35514	-1.70514	-0.0887574	0.46498
Ubap1:chr4:41389472	4.12737e-05	3_prime_UTR_variant	c.*651A>G	-	protein_coding	Ubap1	TRUE	ubiquitin-associated protein 1	-	1.14433	3.89459	-2.75026	0	0
Kp06:chr4:129646075	0.00034963	3_prime_UTR_variant	c.*1917A>G	-	protein_coding	Kp06	FALSE	karyopherin (importin) alpha 6	-	2.29531	6.60921	-4.3139	0.330794	0.00515805
Fnbp1:chr2:31030364	0.00182974	intron_variant	c.1844-1481A>G	-	protein_coding	Fnbp1	TRUE	formin binding protein 1	-	15.2234	8.00282	7.22062	0	0
Dtx3l:chr16:35928789	3.75863e-05	3_prime_UTR_variant	c.*510A>G	-	protein_coding	Dtx3l	TRUE	deltex 3-like, E3 ubiquitin ligase	-	4.47	9.51487	-5.04487	0	0
Mfap1a:chr2:121492422	0.000339028	3_prime_UTR_variant	c.*2243A>G	-	protein_coding	Mfap1a	TRUE	microfibrillar-associated protein 1A	-	22.218	38.4245	-16.2065	0	0
Tanc2:chr11:105928080	5.19614e-05	3_prime_UTR_variant	c.*4364A>G	-	protein_coding	Tanc2	TRUE	tetratricopeptide repeat, ankyrin repeat and coiled-coil containing 2	-	2.28333	13.4025	-11.1192	-0.185896	0.158639
Zfand3:chr17:30208610	3.05661e-05	3_prime_UTR_variant	c.*438A>G	-	protein_coding	Zfand3	TRUE	zinc finger, AN1-type domain 3	-	1.36529	4.53846	-3.17317	0.0599713	0.614258
Rab1b:chr19:5099790	9.99261e-07	3_prime_UTR_variant	c.*588A>G	-	protein_coding	Rab1b	FALSE	RAB1B, member RAS oncogene family	-	0.636176	1.97769	-1.34152	0.05727	0.630328
Zbtb7b:chr3:89379232	0.000983948	3_prime_UTR_variant	c.*294A>G	-	protein_coding	Zbtb7b	TRUE	zinc finger and BTB domain containing 7B	-	11.1519	20.2368	-9.08492	0.248281	0.0602128
Exoc4:chr6:33972585	0.00134752	3_prime_UTR_variant	c.*434A>G	-	protein_coding	Exoc4	FALSE	exocyst complex component 4	-	4.10355	10.2471	-6.14351	0.143214	0.255079
Slc35e1:chr8:72482343	0.000189178	3_prime_UTR_variant	c.*1423A>G	-	protein_coding	Slc35e1	TRUE	solute carrier family 35, member E1	-	2.72727	6.57897	-3.8517	0.135679	0.255794
Khdrbs1:chr4:129715375	5.19775e-06	3_prime_UTR_variant	c.*714A>G	-	protein_coding	Khdrbs1	TRUE	KH domain containing, R0 binding, sig0l transduction associated 1	-	9.08394	19.1409	-10.0569	0.0827967	0.502058
Pde5a:chr3:122856290	0.000939654	3_prime_UTR_variant	c.*958A>G	-	protein_coding	Pde5a	FALSE	phosphodiesterase 5A, cGMP-specific	-	25.6864	45.3125	-19.6261	0	0
Sppl2a:chr2:126892919	0.0111861	3_prime_UTR_variant	c.*1293A>G	-	protein_coding	Sppl2a	TRUE	sig0l peptide peptidase like 2A	-	50.8376	38.8244	12.0132	-0.149482	0.258481
Rpsa-ps10:chr3:150072730	0.00287499	non_coding_transcript_exon_variant	n.813A>G	-	processed_pseudogene	Rpsa-ps10	TRUE	ribosomal protein SA, pseudogene 10	-	10.0458	18.9964	-8.95058	0.153274	0.215596
Rpl7l1:chr17:46774930	0.000308605	3_prime_UTR_variant	c.*818A>G	-	protein_coding	Rpl7l1	TRUE	ribosomal protein L7-like 1	-	25.1723	36.132	-10.9597	0	0
Haus2:chr2:120620641	1.10577e-06	3_prime_UTR_variant	c.*1460A>G	-	protein_coding	Haus2	FALSE	HAUS augmin-like complex, subunit 2	-	11.51	27.5421	-16.0321	0.00605	0.964374
Mier1:chr4:103164739	0.000635737	3_prime_UTR_variant	c.*1988A>G	-	protein_coding	Mier1	TRUE	MEIR1 treanscription regulator	-	6.70515	13.9	-7.19485	0.14243	0.243024
Lypla2:chr4:135968506	8.82366e-06	3_prime_UTR_variant	c.*511A>G	-	protein_coding	Lypla2	FALSE	lysophospholipase 2	-	1.72273	5.2241	-3.50138	0.198788	0.0941304
Gm49320:chr8:4247385	2.95745e-05	intron_variant	c.1304+1560A>G	-	nonsense_mediated_decay	Gm49320	TRUE	predicted gene, 49320	-	3.51303	8.88486	-5.37183	0.141669	0.242059
Pank3:chr11:35787911	0.000843595	3_prime_UTR_variant	c.*2453A>G	-	protein_coding	Pank3	TRUE	pantothe0te ki0se 3	-	9.85909	17.1687	-7.30959	-0.179037	0.135199
Soat1:chr1:156429238	0.00592468	3_prime_UTR_variant	c.*1821A>G	-	protein_coding	Soat1	TRUE	sterol O-acyltransferase 1	-	6.76333	2.59571	4.16762	0.165909	0.186562
Pxdn:chr12:30015909	0.00322767	3_prime_UTR_variant	c.*339A>G	-	protein_coding	Pxdn	FALSE	peroxidasin	-	2.76545	5.84818	-3.08273	0	0
Cul4a:chr8:13146785	5.7558e-05	3_prime_UTR_variant	c.*158A>G	-	protein_coding	Cul4a	TRUE	cullin 4A	-	1.32969	5.24735	-3.91767	-0.0617947	0.622082
Sorl1:chr9:41966779	0.000202493	3_prime_UTR_variant	c.*1824A>G	-	protein_coding	Sorl1	TRUE	sortilin-related receptor, LDLR class A repeats-containing	-	1.06375	4.88154	-3.81779	0.0541662	0.653691
Itsn2:chr12:4676237	0.000138948	intron_variant	c.3460+2630A>G	-	protein_coding	Itsn2	TRUE	intersectin 2	-	5.03879	14.1479	-9.10916	-0.0673014	0.574311
Cdc42se2:chr11:54718253	0.00425066	3_prime_UTR_variant	c.*1488A>G	-	protein_coding	Cdc42se2	FALSE	CDC42 small effector 2	-	1.02364	2.30308	-1.27944	0.183038	0.123809
0mpt:chr12:32850670	0.0105016	3_prime_UTR_variant	c.*137A>G	-	protein_coding	0mpt	FALSE	nicoti0mide phosphoribosyltransferase	-	1.49788	3.19538	-1.69751	0.433714	0.000141272
Syk:chr13:52647393	0.00185402	3_prime_UTR_variant	c.*1598A>G	-	protein_coding	Syk	TRUE	spleen tyrosine ki0se	-	1.89875	5.14583	-3.24708	0	0
Sirpb1c:chr3:15833236	0.000546423	synonymous_variant	c.438A>G	p.P146=	protein_coding	Sirpb1c	FALSE	sig0l-regulatory protein beta 1C	-	50.4462	31.9955	18.4507	-0.23436	0.121246
Thap2:chr10:115369389	2.18645e-07	3_prime_UTR_variant	c.*3171A>G	-	protein_coding	Thap2	FALSE	THAP domain containing, apoptosis associated protein 2	-	9.28083	25.7428	-16.462	-0.15901	0.275143
Icam1:chr9:21020912	0.00708113	intron_variant	c.328+1733A>G	-	protein_coding	Icam1	TRUE	intercellular adhesion molecule 1	-	22.5555	13.16	9.39545	0	0
Spred1:chr2:117179975	0.00181637	3_prime_UTR_variant	c.*2026A>G	-	protein_coding	Spred1	TRUE	sprouty protein with EVH-1 domain 1, related sequence	-	2.20593	10.7047	-8.49878	0.0539769	0.679495
Polr3f:chr2:144539899	2.67875e-05	3_prime_UTR_variant	c.*1210A>G	-	protein_coding	Polr3f	TRUE	polymerase (R0) III (D0 directed) polypeptide F	-	4.7387	16.301	-11.5623	-0.0840534	0.549582
Fam32a:chr8:72223889	1.25712e-05	3_prime_UTR_variant	c.*1639A>G	-	protein_coding	Fam32a	TRUE	family with sequence similarity 32, member A	-	2.89583	13.2086	-10.3127	-0.015077	0.915515
Agl:chr3:116744097	0.000138152	3_prime_UTR_variant	c.*721A>G	-	protein_coding	Agl	TRUE	amylo-1,6-glucosidase, 4-alpha-glucanotransferase	-	39.5325	59.0165	-19.484	0	0
Kmt2d:chr15:98852368	0.000780366	synonymous_variant	c.7443A>G	p.T2481=	protein_coding	Kmt2d	FALSE	lysine (K)-specific methyltransferase 2D	-	8.11818	16.1217	-8.00348	-0.133896	0.272705
Atl3:chr19:7535520	0.000389329	3_prime_UTR_variant	c.*1484A>G	-	protein_coding	Atl3	FALSE	atlastin GTPase 3	-	3.33061	8.28026	-4.94966	-0.0782124	0.516774
Mapk1ip1l:chr14:47322513	0.000644461	3_prime_UTR_variant	c.*3090A>G	-	protein_coding	Mapk1ip1l	TRUE	mitogen-activated protein ki0se 1 interacting protein 1-like	-	1.00897	5.08303	-4.07406	0.196608	0.125627
Cic:chr7:25293938	0.000157425	3_prime_UTR_variant	c.*403A>G	-	protein_coding	Cic	FALSE	capicua transcriptio0l repressor	-	0.58375	4.07371	-3.48996	0.295746	0.0151049
C1rl:chr6:124509284	2.66834e-08	3_prime_UTR_variant	c.*164A>G	-	protein_coding	C1rl	TRUE	complement component 1, r subcomponent-like	-	7.83778	28.4169	-20.5791	0	0
D0se2a:chr8:84911209	4.87844e-06	3_prime_UTR_variant	c.*177A>G	-	protein_coding	D0se2a	TRUE	deoxyribonuclease II alpha	-	21.9448	41.2946	-19.3498	0	0
Pank3:chr11:35787910	0.000222639	3_prime_UTR_variant	c.*2452A>G	-	protein_coding	Pank3	TRUE	pantothe0te ki0se 3	-	3.28152	9.39135	-6.10984	-0.167675	0.165302
Gm2a:chr11:55110143	5.99223e-06	3_prime_UTR_variant	c.*610A>G	-	protein_coding	Gm2a	FALSE	GM2 ganglioside activator protein	-	0.546765	1.93949	-1.39272	0.0533451	0.653985
Ctsl:chr13:64363988	2.92347e-08	3_prime_UTR_variant	c.*110A>G	-	protein_coding	Ctsl	FALSE	cathepsin L	-	1.24735	4.46205	-3.2147	0.125798	0.288922
Lpl:chr8:68905332	0.000497909	3_prime_UTR_variant	c.*826A>G	-	protein_coding	Lpl	TRUE	lipoprotein lipase	-	0.889333	5.20824	-4.3189	-0.104017	0.413382
Dusp3:chr11:101972717	2.09803e-05	3_prime_UTR_variant	c.*2017A>G	-	protein_coding	Dusp3	FALSE	dual specificity phosphatase 3 (vaccinia virus phosphatase VH1-related)	-	1.48529	4.32641	-2.84112	-0.200801	0.0884869
Hdlbp:chr1:93407030	3.12104e-06	3_prime_UTR_variant	c.*1143A>G	-	protein_coding	Hdlbp	FALSE	high density lipoprotein (HDL) binding protein	-	1.55618	4.89162	-3.33545	0.0214006	0.859395
Dhcr24:chr4:106588571	0.0133075	3_prime_UTR_variant	c.*1806A>G	-	protein_coding	Dhcr24	TRUE	24-dehydrocholesterol reductase	-	2.76029	5.48077	-2.72048	0	0
Purb:chr11:6472245	0.00222465	3_prime_UTR_variant	c.*2667A>G	-	protein_coding	Purb	TRUE	purine rich element binding protein B	-	2.68118	7.02743	-4.34625	0.0894662	0.464747
Rpa1:chr11:75301015	0.000357061	3_prime_UTR_variant	c.*290A>G	-	protein_coding	Rpa1	TRUE	replication protein A1	-	85.7945	91.8149	-6.02034	0.175612	0.158419
Ado:chr10:67546540	1.14491e-05	3_prime_UTR_variant	c.*1463A>G	-	protein_coding	Ado	TRUE	2-aminoethanethiol (cysteamine) dioxyge0se	-	11.4881	30.9827	-19.4946	0	0
Igbp1:chrX:100494389	0.00445021	synonymous_variant	c.24A>G	p.L8=	protein_coding	Igbp1	FALSE	immunoglobulin (CD79A) binding protein 1	-	1.82182	5.1041	-3.28228	0.379372	0.00101433
Fam32a:chr8:72223582	0.00277445	3_prime_UTR_variant	c.*1332A>G	-	protein_coding	Fam32a	TRUE	family with sequence similarity 32, member A	-	44.0235	58.5	-14.4765	0.162525	0.227084
Son:chr16:91655615	6.27496e-06	missense_variant	c.1249A>G	p.T417A	protein_coding	Son	TRUE	Son D0 binding protein	deleterious_low_confidence	4.23059	1.65308	2.57751	0.108563	0.360583
Isg20l2:chr3:87939418	6.31537e-05	3_prime_UTR_variant	c.*67A>G	-	protein_coding	Isg20l2	TRUE	interferon stimulated exonuclease gene 20-like 2	-	2.9131	8.52579	-5.61269	-0.0867394	0.485209
Cdc42se2:chr11:54718417	9.81765e-05	3_prime_UTR_variant	c.*1324A>G	-	protein_coding	Cdc42se2	TRUE	CDC42 small effector 2	-	0.730294	2.42103	-1.69073	0.112291	0.344225
Pxdn:chr12:30017480	8.7984e-05	3_prime_UTR_variant	c.*1910A>G	-	protein_coding	Pxdn	TRUE	peroxidasin	-	1.55156	6.45788	-4.90632	0	0
Ovca2:chr11:75176345	9.41513e-05	3_prime_UTR_variant	c.*1549A>G	-	protein_coding	Ovca2	TRUE	candidate tumor suppressor in ovarian cancer 2	-	27.2157	48.4131	-21.1975	0.116343	0.411442
Slc44a1:chr4:53565891	0.00453618	intron_variant	c.1947+2670A>G	-	protein_coding	Slc44a1	FALSE	solute carrier family 44, member 1	-	2.642	6.38281	-3.74081	-0.0202429	0.875903
D0jc18:chr18:35674353	0.000738883	3_prime_UTR_variant	c.*766A>G	-	protein_coding	D0jc18	TRUE	D0J heat shock protein family (Hsp40) member C18	-	10.6293	20.9357	-10.3064	-0.0197178	0.883202
2900026A02Rik:chr5:113088048	3.50577e-05	3_prime_UTR_variant	c.*2981A>G	-	protein_coding	2900026A02Rik	TRUE	RIKEN cD0 2900026A02 gene	-	13.2459	23.4791	-10.2332	0	0
Ppp1r15b:chr1:133137583	0.00116713	3_prime_UTR_variant	c.*696A>G	-	protein_coding	Ppp1r15b	FALSE	protein phosphatase 1, regulatory subunit 15B	-	2.41562	6.26282	-3.8472	0	0
Gnl3l:chrX:150985654	0.000603595	3_prime_UTR_variant	c.*450A>G	-	protein_coding	Gnl3l	TRUE	guanine nucleotide binding protein-like 3 (nucleolar)-like	-	12.0281	20.6341	-8.60593	0.209804	0.0835879
Son:chr16:91656133	2.72254e-05	synonymous_variant	c.1767A>G	p.L589=	protein_coding	Son	TRUE	Son D0 binding protein	-	7.45118	4.20718	3.244	0	0
Pmpca:chr2:26396066	0.000108585	3_prime_UTR_variant	c.*478A>G	-	protein_coding	Pmpca	TRUE	peptidase (mitochondrial processing) alpha	-	5.902	13.07	-7.168	0.0667024	0.594635
Ndnf:chr6:65710608	1.36423e-06	3_prime_UTR_variant	c.*6163A>G	-	protein_coding	Ndnf	TRUE	neuron-derived neurotrophic factor	-	16.0868	24.1752	-8.08837	0.246148	0.0558452
Wipi2:chr5:142669236	0.00289479	3_prime_UTR_variant	c.*2264A>G	-	protein_coding	Wipi2	TRUE	WD repeat domain, phosphoinositide interacting 2	-	7.68912	11.9337	-4.24457	-0.162941	0.17145
Rpa1:chr11:75301010	0.00994793	3_prime_UTR_variant	c.*295A>G	-	protein_coding	Rpa1	TRUE	replication protein A1	-	9.21167	14.6571	-5.44548	0.214471	0.0862364
Rab3d:chr9:21908921	2.88985e-07	3_prime_UTR_variant	c.*1563A>G	-	protein_coding	Rab3d	TRUE	RAB3D, member RAS oncogene family	-	3.75464	13.6275	-9.87286	-0.233567	0.0724823
Pum2:chr12:8750270	0.00022416	3_prime_UTR_variant	c.*550A>G	-	protein_coding	Pum2	TRUE	pumilio R0-binding family member 2	-	14.3625	27.3146	-12.9521	-0.0439608	0.732271
Rnf11:chr4:109453271	0.0245233	3_prime_UTR_variant	c.*980A>G	-	protein_coding	Rnf11	FALSE	ring finger protein 11	-	2.00735	3.89513	-1.88778	0.152808	0.196825
Isg20l2:chr3:87940164	0.000669212	3_prime_UTR_variant	c.*813A>G	-	protein_coding	Isg20l2	TRUE	interferon stimulated exonuclease gene 20-like 2	-	2.58065	8.84444	-6.2638	0.0947504	0.445649
Sntb2:chr8:107018209	7.48761e-05	3_prime_UTR_variant	c.*6825A>G	-	protein_coding	Sntb2	TRUE	syntrophin, basic 2	-	20.381	31.3906	-11.0096	0.0761691	0.556259
Il13ra1:chrX:36170964	5.51275e-06	3_prime_UTR_variant	c.*2058A>G	-	protein_coding	Il13ra1	TRUE	interleukin 13 receptor, alpha 1	-	1.11379	5.236	-4.12221	0.257291	0.0401258
Coro2b:chr9:62420401	0.000876716	3_prime_UTR_variant	c.*881A>G	-	protein_coding	Coro2b	FALSE	coronin, actin binding protein, 2B	-	3.05182	7.86875	-4.81693	-0.073189	0.562321
Pla2g15:chr8:106163970	0.00153124	3_prime_UTR_variant	c.*634A>G	-	protein_coding	Pla2g15	TRUE	phospholipase A2, group XV	-	3.76167	8.62167	-4.86	0.130463	0.296436
Rpl22:chr4:152332980	0.00245394	3_prime_UTR_variant	c.*556A>G	-	protein_coding	Rpl22	TRUE	ribosomal protein L22	-	4.21824	9.73568	-5.51744	-0.0387488	0.74834
2900026A02Rik:chr5:113087970	0.0094315	3_prime_UTR_variant	c.*3059A>G	-	protein_coding	2900026A02Rik	TRUE	RIKEN cD0 2900026A02 gene	-	26.0657	35.3036	-9.23797	-0.157167	0.218638
Chp1:chr2:119586046	0.00255588	3_prime_UTR_variant	c.*886A>G	-	protein_coding	Chp1	FALSE	calcineurin-like EF hand protein 1	-	1.89235	5.20641	-3.31406	0.0163743	0.890638
Cap1:chr4:122859880	0.00117783	3_prime_UTR_variant	c.*254A>G	-	protein_coding	Cap1	TRUE	CAP, adenylate cyclase-associated protein 1 (yeast)	-	1.90206	4.22462	-2.32256	0.0870096	0.464187
Igf2r:chr17:12683012	8.95325e-05	3_prime_UTR_variant	c.*698A>G	-	protein_coding	Igf2r	FALSE	insulin-like growth factor 2 receptor	-	1.26656	5.67667	-4.4101	0.204767	0.0867169
Tpd52l2:chr2:181515406	3.31519e-05	3_prime_UTR_variant	c.*231A>G	-	protein_coding	Tpd52l2	TRUE	tumor protein D52-like 2	-	7.78562	16.3486	-8.56302	0.0747667	0.541485
Slfn5:chr11:82963522	0.000582296	3_prime_UTR_variant	c.*1818A>G	-	protein_coding	Slfn5	TRUE	schlafen 5	-	4.22676	7.3859	-3.15913	0.0738819	0.534467
Cds2:chr2:132309855	0.000303343	3_prime_UTR_variant	c.*4570A>G	-	protein_coding	Cds2	TRUE	CDP-diacylglycerol synthase (phosphatidate cytidylyltransferase) 2	-	11.1061	17.9739	-6.86789	0	0
Tcf12:chr9:71845475	0.00118028	3_prime_UTR_variant	c.*1097A>G	-	protein_coding	Tcf12	FALSE	transcription factor 12	-	1.65147	5.16718	-3.51571	0	0
Zfp651:chr9:121768700	5.616e-06	3_prime_UTR_variant	c.*931A>G	-	protein_coding	Zfp651	TRUE	zinc finger protein 651	-	9.41	21.2529	-11.8429	0	0
Malt1:chr18:65477077	0.00196625	3_prime_UTR_variant	c.*652A>G	-	protein_coding	Malt1	TRUE	MALT1 paracaspase	-	31.0441	43.5563	-12.5122	0.305612	0.0119049
Sfxn2:chr19:46595692	0.000957011	3_prime_UTR_variant	c.*921A>G	-	protein_coding	Sfxn2	TRUE	sideroflexin 2	-	24.4728	39.9026	-15.4298	-0.0721515	0.653942
Slfn5:chr11:82963646	0.00100167	3_prime_UTR_variant	c.*1942A>G	-	protein_coding	Slfn5	TRUE	schlafen 5	-	4.09882	6.97462	-2.87579	0.210328	0.0740888
Trim12c:chr7:104339031	0.000304973	3_prime_UTR_variant	c.*1744A>G	-	protein_coding	Trim12c	FALSE	tripartite motif-containing 12C	-	2.05207	6.24914	-4.19707	0.201376	0.110566
Tulp3:chr6:128322840	3.70663e-07	3_prime_UTR_variant	c.*239A>G	-	protein_coding	Tulp3	FALSE	tubby-like protein 3	-	4.71393	17.0625	-12.3486	0	0
Sfxn2:chr19:46595666	0.000132599	3_prime_UTR_variant	c.*895A>G	-	protein_coding	Sfxn2	TRUE	sideroflexin 2	-	19.476	36.4004	-16.9244	-0.118132	0.439601
Pak2:chr16:32017305	0.000486721	3_prime_UTR_variant	c.*2875A>G	-	protein_coding	Pak2	TRUE	p21 (RAC1) activated ki0se 2	-	9.05133	18.4133	-9.362	0.11977	0.338123
Rab3d:chr9:21908927	3.10431e-07	3_prime_UTR_variant	c.*1557A>G	-	protein_coding	Rab3d	FALSE	RAB3D, member RAS oncogene family	-	9.70143	22.2512	-12.5498	-0.237672	0.0651247
Bmpr2:chr1:59873131	0.0161506	3_prime_UTR_variant	c.*2646A>G	-	protein_coding	Bmpr2	FALSE	bone morphogenetic protein receptor, type II (serine/threonine ki0se)	-	1.33265	3.68103	-2.34838	-0.314643	0.00670514
Gnl3l:chrX:150985653	0.000336213	3_prime_UTR_variant	c.*451A>G	-	protein_coding	Gnl3l	FALSE	guanine nucleotide binding protein-like 3 (nucleolar)-like	-	3.15	8.34838	-5.19838	-0.0757382	0.536229
Serping1:chr2:84770522	0.00106503	intron_variant	c.701-226A>G	-	protein_coding	Serping1	FALSE	serine (or cysteine) peptidase inhibitor, clade G, member 1	-	43.1564	22.6857	20.4707	0	0
Apobec3:chr15:79907515	0.0044961	3_prime_UTR_variant	c.*146A>G	-	protein_coding	Apobec3	TRUE	apolipoprotein B mR0 editing enzyme, catalytic polypeptide 3	-	2.23375	4.93872	-2.70497	0.321866	0.00619649
Tor1aip1:chr1:156005064	0.000188785	3_prime_UTR_variant	c.*1861A>G	-	protein_coding	Tor1aip1	TRUE	torsin A interacting protein 1	-	0.780588	3.57263	-2.79204	0	0
Sfxn2:chr19:46595159	0.0001004	3_prime_UTR_variant	c.*388A>G	-	protein_coding	Sfxn2	TRUE	sideroflexin 2	-	16.2438	33.9043	-17.6604	-0.281891	0.0389152
Csnk1a1:chr18:61588394	0.021484	3_prime_UTR_variant	c.*961A>G	-	protein_coding	Csnk1a1	TRUE	casein ki0se 1, alpha 1	-	3.69452	7.58771	-3.8932	0.105515	0.399125
Lix1l:chr3:96624316	0.00487277	3_prime_UTR_variant	c.*410A>G	-	protein_coding	Lix1l	FALSE	Lix1-like	-	2.194	5.32618	-3.13218	-0.20619	0.102127
Ppp1r15b:chr1:133137324	0.00475905	3_prime_UTR_variant	c.*437A>G	-	protein_coding	Ppp1r15b	FALSE	protein phosphatase 1, regulatory subunit 15B	-	0.910294	2.43179	-1.5215	0	0
Slc44a1:chr4:53565483	4.05049e-07	intron_variant	c.1947+2262A>G	-	protein_coding	Slc44a1	TRUE	solute carrier family 44, member 1	-	10.1556	24.046	-13.8904	-0.199497	0.136803
D0jc18:chr18:35674533	4.64447e-07	3_prime_UTR_variant	c.*586A>G	-	protein_coding	D0jc18	TRUE	D0J heat shock protein family (Hsp40) member C18	-	26.6496	52.0239	-25.3743	-0.125077	0.391829
Haus2:chr2:120620621	0.000321915	3_prime_UTR_variant	c.*1440A>G	-	protein_coding	Haus2	FALSE	HAUS augmin-like complex, subunit 2	-	5.61731	15.1079	-9.49062	-0.136109	0.321759
Atl3:chr19:7535571	0.000129204	3_prime_UTR_variant	c.*1535A>G	-	protein_coding	Atl3	FALSE	atlastin GTPase 3	-	0.895455	3.57263	-2.67718	-0.153448	0.201387
Irak2:chr6:113694585	0.000553012	3_prime_UTR_variant	c.*805A>G	-	protein_coding	Irak2	TRUE	interleukin-1 receptor-associated ki0se 2	-	3.30429	7.918	-4.61371	0.393388	0.00142491
Lamc1:chr1:153219407	0.000164657	3_prime_UTR_variant	c.*2066A>G	-	protein_coding	Lamc1	FALSE	laminin, gamma 1	-	0.770294	2.78462	-2.01432	-0.222367	0.0586428
Pdzd2:chr15:12374476	0.000127693	missense_variant	c.5572A>G	p.R1858G	protein_coding	Pdzd2	FALSE	PDZ domain containing 2	tolerated	1.39515	3.92833	-2.53318	-0.22154	0.0673344
Pip4k2b:chr11:97716513	8.15938e-07	3_prime_UTR_variant	c.*2346A>G	-	protein_coding	Pip4k2b	FALSE	phosphatidylinositol-5-phosphate 4-ki0se, type II, beta	-	2.43406	8.62441	-6.19035	0.210788	0.0893421
Mmgt1:chrX:56586285	4.04714e-06	3_prime_UTR_variant	c.*2859A>G	-	protein_coding	Mmgt1	TRUE	membrane magnesium transporter 1	-	2.10467	10.0223	-7.91767	-0.159391	0.223809
Hmg20b:chr10:81346145	0.000467698	3_prime_UTR_variant	c.*320A>G	-	protein_coding	Hmg20b	TRUE	high mobility group 20B	-	3.51643	7.6975	-4.18107	0.16939	0.180863
Isg20l2:chr3:87940165	0.0347685	3_prime_UTR_variant	c.*814A>G	-	protein_coding	Isg20l2	TRUE	interferon stimulated exonuclease gene 20-like 2	-	3.0971	6.73028	-3.63318	-0.0240079	0.847082
Itsn2:chr12:4676238	0.00189493	intron_variant	c.3460+2631A>G	-	protein_coding	Itsn2	TRUE	intersectin 2	-	7.33394	13.3095	-5.97553	-0.223674	0.0607809
Dtx3l:chr16:35926916	1.07995e-06	3_prime_UTR_variant	c.*2383A>G	-	protein_coding	Dtx3l	TRUE	deltex 3-like, E3 ubiquitin ligase	-	8.3097	15.7741	-7.46441	0	0
Sh3gl1:chr17:56016990	0.00457451	3_prime_UTR_variant	c.*550A>G	-	protein_coding	Sh3gl1	FALSE	SH3-domain GRB2-like 1	-	1.84324	3.99487	-2.15164	0.33993	0.00325688
4933434E20Rik:chr3:90060623	0.00271268	intron_variant	c.567-1015A>G	-	protein_coding	4933434E20Rik	TRUE	RIKEN cD0 4933434E20 gene	-	9.20435	21.2003	-11.996	-0.0550857	0.689564
Dusp3:chr11:101972690	0.0359112	3_prime_UTR_variant	c.*2044A>G	-	protein_coding	Dusp3	FALSE	dual specificity phosphatase 3 (vaccinia virus phosphatase VH1-related)	-	1.14176	3.06974	-1.92798	-0.190013	0.107364
Slc44a1:chr4:53565545	1.45706e-05	intron_variant	c.1947+2324A>G	-	protein_coding	Slc44a1	TRUE	solute carrier family 44, member 1	-	1.80034	11.3503	-9.54999	-0.23801	0.0694843
Rhpn2:chr7:35391301	0.0027656	3_prime_UTR_variant	c.*286A>G	-	protein_coding	Rhpn2	TRUE	rhophilin, Rho GTPase binding protein 2	-	31.9678	48.6215	-16.6537	0.221265	0.153891
Map1lc3a:chr2:155277642	0.00267154	3_prime_UTR_variant	c.*5A>G	-	protein_coding	Map1lc3a	FALSE	microtubule-associated protein 1 light chain 3 alpha	-	0.933824	2.71135	-1.77753	-0.0513867	0.670408
Soat1:chr1:156429227	0.0401241	3_prime_UTR_variant	c.*1832A>G	-	protein_coding	Soat1	TRUE	sterol O-acyltransferase 1	-	5.18267	2.62611	2.55656	0.128878	0.302393
Pabpc1:chr15:36597065	1.25978e-05	missense_variant	c.1717A>G	p.M573V	protein_coding	Pabpc1	FALSE	poly(A) binding protein, cytoplasmic 1	tolerated	1.00441	2.74897	-1.74456	0	0
Cbx1:chr11:96807066	0.000166358	intron_variant	c.*4+302A>G	-	protein_coding	Cbx1	FALSE	chromobox 1	-	1.97758	6.61368	-4.63611	-0.0955079	0.42819
Rhpn2:chr7:35391627	2.7641e-05	3_prime_UTR_variant	c.*612A>G	-	protein_coding	Rhpn2	TRUE	rhophilin, Rho GTPase binding protein 2	-	33.5638	52.5604	-18.9965	-0.18531	0.179748
Ovca2:chr11:75176384	9.45724e-07	3_prime_UTR_variant	c.*1510A>G	-	protein_coding	Ovca2	TRUE	candidate tumor suppressor in ovarian cancer 2	-	17.2693	32.9937	-15.7244	0.0202298	0.875983
Ivd:chr2:118869942	7.30911e-07	intron_variant	c.289+160A>G	-	protein_coding	Ivd	TRUE	isovaleryl coenzyme A dehydroge0se	-	31.5583	17.9618	13.5965	0	0
Sh3kbp1:chrX:159973948	0.000340641	3_prime_UTR_variant	c.*782A>G	-	protein_coding	Sh3kbp1	TRUE	SH3-domain ki0se binding protein 1	-	1.80806	5.06	-3.25194	0	0
Fnbp1:chr2:31030369	0.000160381	intron_variant	c.1844-1486A>G	-	protein_coding	Fnbp1	TRUE	formin binding protein 1	-	10.69	4.71872	5.97128	-0.225431	0.0569157
2900026A02Rik:chr5:113087812	0.00101234	3_prime_UTR_variant	c.*3217A>G	-	protein_coding	2900026A02Rik	TRUE	RIKEN cD0 2900026A02 gene	-	28.8739	41.0567	-12.1828	0	0
Ccnd2:chr6:127128280	5.79569e-05	3_prime_UTR_variant	c.*2055A>G	-	protein_coding	Ccnd2	FALSE	cyclin D2	-	1.71971	4.36	-2.64029	0.171015	0.148006
Serping1:chr2:84768966	1.40534e-05	intron_variant	c.1041+808A>G	-	protein_coding	Serping1	FALSE	serine (or cysteine) peptidase inhibitor, clade G, member 1	-	78.7313	51.4229	27.3084	0	0
Cdh1:chr8:106669220	0.00509551	3_prime_UTR_variant	c.*605A>G	-	protein_coding	Cdh1	FALSE	cadherin 1	-	0.733235	1.54154	-0.808303	0.154915	0.190649
Plvap:chr8:71497842	1.80387e-05	3_prime_UTR_variant	c.*557A>G	-	protein_coding	Plvap	FALSE	plasmalemma vesicle associated protein	-	2.53324	4.72737	-2.19413	-0.251376	0.0331718
Kcnk6:chr7:29222822	6.85464e-05	3_prime_UTR_variant	c.*2214A>G	-	protein_coding	Kcnk6	TRUE	potassium inwardly-rectifying channel, subfamily K, member 6	-	3.53269	11.2232	-7.69053	0.121536	0.367806
Kdm6b:chr11:69404916	0.00014225	missense_variant	c.2524A>G	p.S842G	protein_coding	Kdm6b	FALSE	KDM1 lysine (K)-specific demethylase 6B	tolerated_low_confidence	0.952353	3.69436	-2.74201	-0.290776	0.0125712
2900026A02Rik:chr5:113087929	0.000179157	3_prime_UTR_variant	c.*3100A>G	-	protein_coding	2900026A02Rik	FALSE	RIKEN cD0 2900026A02 gene	-	2.41812	6.37351	-3.95539	0	0
Gnl3l:chrX:150984257	2.64082e-05	3_prime_UTR_variant	c.*1847A>G	-	protein_coding	Gnl3l	TRUE	guanine nucleotide binding protein-like 3 (nucleolar)-like	-	5.67621	14.2852	-8.60894	0.00969141	0.940406
Rptor:chr11:119898601	1.14085e-06	3_prime_UTR_variant	c.*1119A>G	-	protein_coding	Rptor	TRUE	regulatory associated protein of MTOR, complex 1	-	1.04714	6.05594	-5.00879	0	0
Slfn5:chr11:82962566	4.62849e-05	3_prime_UTR_variant	c.*862A>G	-	protein_coding	Slfn5	TRUE	schlafen 5	-	20.1356	31.3508	-11.2152	0.10606	0.371827
Gfod1:chr13:43196380	0.000337876	3_prime_UTR_variant	c.*3945A>G	-	protein_coding	Gfod1	TRUE	glucose-fructose oxidoreductase domain containing 1	-	3.98	10.3123	-6.33233	0	0
Fam32a:chr8:72223799	1.23178e-06	3_prime_UTR_variant	c.*1549A>G	-	protein_coding	Fam32a	TRUE	family with sequence similarity 32, member A	-	17.7	38.8529	-21.1529	0.167076	0.23647
Hmg20a:chr9:56491763	6.48825e-06	intron_variant	c.*6+1799A>G	-	protein_coding	Hmg20a	TRUE	high mobility group 20A	-	28.7964	10.037	18.7594	0.253967	0.0815369
Apobec3:chr15:79907523	0.000227611	3_prime_UTR_variant	c.*154A>G	-	protein_coding	Apobec3	FALSE	apolipoprotein B mR0 editing enzyme, catalytic polypeptide 3	-	0.633437	2.35395	-1.72051	0.309312	0.00917331
Ado:chr10:67546542	0.000132283	3_prime_UTR_variant	c.*1461A>G	-	protein_coding	Ado	TRUE	2-aminoethanethiol (cysteamine) dioxyge0se	-	12.2573	27.9348	-15.6776	-0.181312	0.202909
Rab27a:chr9:73097254	0.0022151	3_prime_UTR_variant	c.*1798A>G	-	protein_coding	Rab27a	TRUE	RAB27A, member RAS oncogene family	-	1.23567	3.33553	-2.09986	0.326335	0.00660913
Triobp:chr15:78994097	0.000187595	missense_variant	c.5219A>G	p.Q1740R	protein_coding	Triobp	TRUE	TRIO and F-actin binding protein	tolerated	0.865882	2.87385	-2.00796	0	0
Cds2:chr2:132309873	0.0492635	3_prime_UTR_variant	c.*4588A>G	-	protein_coding	Cds2	TRUE	CDP-diacylglycerol synthase (phosphatidate cytidylyltransferase) 2	-	18.6706	24.9659	-6.29531	-0.120997	0.307865
Rel:chr11:23737395	0.000132097	3_prime_UTR_variant	c.*4870A>G	-	protein_coding	Rel	FALSE	reticuloendotheliosis oncogene	-	2.19179	7.70471	-5.51292	0.197945	0.123025
Ovca2:chr11:75176340	0.014609	3_prime_UTR_variant	c.*1554A>G	-	protein_coding	Ovca2	TRUE	candidate tumor suppressor in ovarian cancer 2	-	24.4122	36.7622	-12.35	0.0802499	0.579582
2900026A02Rik:chr5:113087988	0.0026458	3_prime_UTR_variant	c.*3041A>G	-	protein_coding	2900026A02Rik	TRUE	RIKEN cD0 2900026A02 gene	-	35.5743	49.9234	-14.3491	0	0
Pank3:chr11:35786841	0.000714057	3_prime_UTR_variant	c.*1383A>G	-	protein_coding	Pank3	TRUE	pantothe0te ki0se 3	-	2.06968	6.41917	-4.34949	-0.01321	0.915505
Kcnk6:chr7:29223145	0.000596208	3_prime_UTR_variant	c.*1891A>G	-	protein_coding	Kcnk6	TRUE	potassium inwardly-rectifying channel, subfamily K, member 6	-	12.8905	28.8885	-15.998	0.127872	0.391685
Rpa1:chr11:75301019	8.71652e-05	3_prime_UTR_variant	c.*286A>G	-	protein_coding	Rpa1	TRUE	replication protein A1	-	5.96879	2.16611	3.80268	0.0930124	0.447162
Serping1:chr2:84768976	0.000365094	intron_variant	c.1041+798A>G	-	protein_coding	Serping1	FALSE	serine (or cysteine) peptidase inhibitor, clade G, member 1	-	51.5793	28.495	23.0843	0	0
Lix1l:chr3:96624308	0.00162298	3_prime_UTR_variant	c.*402A>G	-	protein_coding	Lix1l	FALSE	Lix1-like	-	2.04567	5.52886	-3.48319	-0.164066	0.19157
Nol10:chr12:17429884	1.81571e-05	3_prime_UTR_variant	c.*650A>G	-	protein_coding	Nol10	TRUE	nucleolar protein 10	-	19.5212	36.4465	-16.9252	0.162872	0.234794
Slc7a2:chr8:40920604	0.000157631	3_prime_UTR_variant	c.*4070A>G	-	protein_coding	Slc7a2	FALSE	solute carrier family 7 (cationic amino acid transporter, y+ system), member 2	-	2.53808	7.57886	-5.04078	0	0
Ppp1r15b:chr1:133137570	0.00122563	3_prime_UTR_variant	c.*683A>G	-	protein_coding	Ppp1r15b	TRUE	protein phosphatase 1, regulatory subunit 15B	-	3.40794	8.58974	-5.1818	0.278112	0.0172011
Slfn5:chr11:82963462	0.0249188	3_prime_UTR_variant	c.*1758A>G	-	protein_coding	Slfn5	TRUE	schlafen 5	-	5.97	8.35103	-2.38103	0.216451	0.0678178
Rab35:chr5:115646668	0.0013086	3_prime_UTR_variant	c.*907A>G	-	protein_coding	Rab35	TRUE	RAB35, member RAS oncogene family	-	1.07471	2.79605	-1.72135	0.287355	0.0143861
Trim12c:chr7:104339035	0.0145334	3_prime_UTR_variant	c.*1740A>G	-	protein_coding	Trim12c	FALSE	tripartite motif-containing 12C	-	2.78357	5.70194	-2.91837	0.235731	0.0607653
Pank3:chr11:35787912	0.000340544	3_prime_UTR_variant	c.*2454A>G	-	protein_coding	Pank3	TRUE	pantothe0te ki0se 3	-	2.13515	6.10308	-3.96793	0	0
Zbtb7b:chr3:89379234	0.02909	3_prime_UTR_variant	c.*292A>G	-	protein_coding	Zbtb7b	TRUE	zinc finger and BTB domain containing 7B	-	12.833	18.1858	-5.35284	0.18959	0.15404
Mob3a:chr10:80685913	0.00468772	3_prime_UTR_variant	c.*1231A>G	-	protein_coding	Mob3a	FALSE	MOB ki0se activator 3A	-	4.96812	8.09641	-3.12829	0	0
Ctcf:chr8:105681844	0.000295446	3_prime_UTR_variant	c.*225A>G	-	protein_coding	Ctcf	FALSE	CCCTC-binding factor	-	1.38588	4.39368	-3.0078	0.0225755	0.850696
Ap2a2:chr7:141632474	0.00279502	3_prime_UTR_variant	c.*1105A>G	-	protein_coding	Ap2a2	TRUE	adaptor-related protein complex 2, alpha 2 subunit	-	2.95909	6.37	-3.41091	0	0
Fgr:chr4:133000520	0.00168277	3_prime_UTR_variant	c.*177A>G	-	protein_coding	Fgr	TRUE	FGR proto-oncogene, Src family tyrosine ki0se	-	3.51429	7.08194	-3.56766	0.411415	0.000731907
Apobec3:chr15:79907531	0.00126176	3_prime_UTR_variant	c.*162A>G	-	protein_coding	Apobec3	TRUE	apolipoprotein B mR0 editing enzyme, catalytic polypeptide 3	-	1.79625	4.2941	-2.49785	0.312944	0.00787913
Lyz2:chr10:117279672	3.42677e-05	intron_variant	c.302-951A>G	-	protein_coding	Lyz2	FALSE	lysozyme 2	-	1.40933	5.01	-3.60067	0.275998	0.0272767
Ivd:chr2:118869919	8.54949e-06	intron_variant	c.289+137A>G	-	protein_coding	Ivd	TRUE	isovaleryl coenzyme A dehydroge0se	-	16.1267	5.37808	10.7486	0	0
Icmt:chr4:152305874	5.90131e-05	3_prime_UTR_variant	c.*2670A>G	-	protein_coding	Icmt	FALSE	isoprenylcysteine carboxyl methyltransferase	-	1.75182	6.98027	-5.22845	-0.187806	0.119496
Rpa1:chr11:75300565	0.000778091	3_prime_UTR_variant	c.*740A>G	-	protein_coding	Rpa1	TRUE	replication protein A1	-	4.73313	9.78921	-5.05609	0.217444	0.0705733
Hnrnpc:chr14:52074530	0.00569982	3_prime_UTR_variant	c.*550A>G	-	protein_coding	Hnrnpc	FALSE	heterogeneous nuclear ribonucleoprotein C	-	3.66281	7.97444	-4.31163	0.10639	0.387859
Zyg11b:chr4:108230620	0.0120597	3_prime_UTR_variant	c.*5384A>G	-	protein_coding	Zyg11b	TRUE	zyg-ll family member B, cell cycle regulator	-	8.92906	14.2503	-5.32124	-0.171636	0.171595
Ap3s2:chr7:79875998	0.000707854	3_prime_UTR_variant	c.*4486A>G	-	protein_coding	Ap3s2	TRUE	adaptor-related protein complex 3, sigma 2 subunit	-	5.25577	13.45	-8.19423	-0.231709	0.0828648
Galnt2l:chr8:121073328	0.00534094	intron_variant	c.21+1162389A>G	-	protein_coding	Galnt2l	FALSE	predicted gene 20388	-	7.27469	3.30531	3.96937	0	0
Selenot:chr3:58592889	0.000149697	3_prime_UTR_variant	c.*2224A>G	-	protein_coding	Selenot	FALSE	selenoprotein T	-	1.16406	3.67091	-2.50685	0.0572328	0.650661
Kcnk6:chr7:29222818	6.78341e-05	3_prime_UTR_variant	c.*2218A>G	-	protein_coding	Kcnk6	TRUE	potassium inwardly-rectifying channel, subfamily K, member 6	-	2.66462	8.87032	-6.20571	0.191907	0.152689
Bhlhe40:chr6:108665779	4.39968e-05	3_prime_UTR_variant	c.*447A>G	-	protein_coding	Bhlhe40	FALSE	basic helix-loop-helix family, member e40	-	0.718529	2.31538	-1.59686	0.469828	2.74553e-05
Mob3a:chr10:80686435	0.0444857	3_prime_UTR_variant	c.*709A>G	-	protein_coding	Mob3a	TRUE	MOB ki0se activator 3A	-	11.1366	14.3518	-3.21523	0	0
Btaf1:chr19:37012286	0.000374536	3_prime_UTR_variant	c.*882A>G	-	protein_coding	Btaf1	TRUE	B-TFIID TATA-box binding protein associated factor 1	-	2.10192	6.89967	-4.79774	0.00844708	0.950732
Ggps1:chr13:14053441	0.00237234	3_prime_UTR_variant	c.*253A>G	-	protein_coding	Ggps1	FALSE	geranylgeranyl diphosphate synthase 1	-	4.042	9.17094	-5.12894	0.0802289	0.535345
Pde5a:chr3:122856281	0.00331028	3_prime_UTR_variant	c.*949A>G	-	protein_coding	Pde5a	TRUE	phosphodiesterase 5A, cGMP-specific	-	49.6371	69.2578	-19.6207	0	0
Gnl3l:chrX:150985424	1.68239e-05	3_prime_UTR_variant	c.*680A>G	-	protein_coding	Gnl3l	TRUE	guanine nucleotide binding protein-like 3 (nucleolar)-like	-	5.6475	17.2759	-11.6284	-0.0944186	0.440293
Rab3d:chr9:21907836	1.56499e-05	3_prime_UTR_variant	c.*2648A>G	-	protein_coding	Rab3d	TRUE	RAB3D, member RAS oncogene family	-	6.47345	16.0627	-9.58928	-0.0737194	0.569065
Fnbp1:chr2:31030943	0.0107754	intron_variant	c.1844-2060A>G	-	protein_coding	Fnbp1	TRUE	formin binding protein 1	-	30.3993	41.8046	-11.4052	-0.125503	0.319178
Rpa1:chr11:75300631	0.0118271	3_prime_UTR_variant	c.*674A>G	-	protein_coding	Rpa1	TRUE	replication protein A1	-	15.5077	22.4351	-6.92739	0.215109	0.0737239
Map4k2:chr19:6354234	0.00586221	3_prime_UTR_variant	c.*707A>G	-	protein_coding	Map4k2	TRUE	mitogen-activated protein ki0se ki0se ki0se ki0se 2	-	0.799706	2.68297	-1.88327	-0.157472	0.189679
Slfn5:chr11:82963299	0.00927589	3_prime_UTR_variant	c.*1595A>G	-	protein_coding	Slfn5	TRUE	schlafen 5	-	5.28588	8.38179	-3.09591	0.200894	0.0883379
Pde5a:chr3:122856294	0.00797021	3_prime_UTR_variant	c.*962A>G	-	protein_coding	Pde5a	FALSE	phosphodiesterase 5A, cGMP-specific	-	13.2319	25.8309	-12.599	0	0
Kdelr1:chr7:45883617	0.000139326	3_prime_UTR_variant	c.*606A>G	-	protein_coding	Kdelr1	TRUE	KDEL (Lys-Asp-Glu-Leu) endoplasmic reticulum protein retention receptor 1	-	2.44781	10.1108	-7.663	0.0596397	0.626408
Cdk18:chr1:132114052	0.000104921	3_prime_UTR_variant	c.*884A>G	-	protein_coding	Cdk18	TRUE	cyclin-dependent ki0se 18	-	1.18037	5.65	-4.46963	-0.199097	0.134051
Zmat3:chr3:32336519	0.0013837	3_prime_UTR_variant	c.*4965A>G	-	protein_coding	Zmat3	TRUE	zinc finger matrin type 3	-	11.5496	26.2407	-14.6912	0.0889064	0.539228
Rab3d:chr9:21907835	8.12692e-06	3_prime_UTR_variant	c.*2649A>G	-	protein_coding	Rab3d	TRUE	RAB3D, member RAS oncogene family	-	6.59862	16.4033	-9.80471	-0.0936437	0.469103
Spcs3:chr8:54521449	0.0146761	3_prime_UTR_variant	c.*1814A>G	-	protein_coding	Spcs3	TRUE	sig0l peptidase complex subunit 3 homolog (S. cerevisiae)	-	1.39727	3.26846	-1.87119	0	0
Mrpl24:chr3:87921521	0.000361969	intron_variant	c.-49-296A>G	-	protein_coding	Mrpl24	TRUE	mitochondrial ribosomal protein L24	-	16.5268	6.29914	10.2277	-0.0483848	0.713531
Selenon:chr4:134540901	0.00034916	synonymous_variant	c.1320A>G	p.E440=	protein_coding	Selenon	TRUE	selenoprotein N	-	2.55333	7.51714	-4.96381	0	0
Slfn5:chr11:82962564	9.37692e-06	3_prime_UTR_variant	c.*860A>G	-	protein_coding	Slfn5	TRUE	schlafen 5	-	5.53794	11.7397	-6.2018	0.113919	0.340679
Fnbp1:chr2:31030942	0.00323907	intron_variant	c.1844-2059A>G	-	protein_coding	Fnbp1	TRUE	formin binding protein 1	-	7.88517	15.7471	-7.86197	0.161093	0.20349
Dffa:chr4:149118197	0.0003149	intron_variant	c.783+274A>G	-	protein_coding	Dffa	TRUE	D0 fragmentation factor, alpha subunit	-	16.2112	31.3096	-15.0984	-0.173023	0.22952
Slc25a51:chr4:45397490	0.00253569	3_prime_UTR_variant	c.*1751A>G	-	protein_coding	Slc25a51	FALSE	solute carrier family 25, member 51	-	0.965	2.94639	-1.98139	-0.204698	0.0891611
Tbl1xr1:chr3:22214301	1.81664e-05	3_prime_UTR_variant	c.*3874A>G	-	protein_coding	Tbl1xr1	TRUE	transducin (beta)-like 1X-linked receptor 1	-	1.63848	5.76447	-4.12599	-0.0154664	0.898136
Pxmp4:chr2:154586610	0.000120618	3_prime_UTR_variant	c.*1219A>G	-	protein_coding	Pxmp4	TRUE	peroxisomal membrane protein 4	-	8.7812	23.7362	-14.955	-0.190062	0.168646
Arid4a:chr12:71098211	8.87416e-05	3_prime_UTR_variant	c.*607A>G	-	protein_coding	Arid4a	TRUE	AT rich interactive domain 4A (RBP1-like)	-	7.07292	19.3916	-12.3187	0.185126	0.202852
Pmpca:chr2:26396028	0.0193042	3_prime_UTR_variant	c.*440A>G	-	protein_coding	Pmpca	TRUE	peptidase (mitochondrial processing) alpha	-	8.14469	13.2309	-5.08617	0.0700101	0.573459
Ppp1r15b:chr1:133137982	3.09388e-05	3_prime_UTR_variant	c.*1095A>G	-	protein_coding	Ppp1r15b	FALSE	protein phosphatase 1, regulatory subunit 15B	-	3.75394	10.0753	-6.32132	0.311394	0.00820897
Selenbp2:chr3:94704223	0.000136793	3_prime_UTR_variant	c.*7A>G	-	protein_coding	Selenbp2	FALSE	selenium binding protein 2	-	53.2622	82.4241	-29.1619	0	0
Gabpb2:chr3:95183578	0.00128407	3_prime_UTR_variant	c.*5092A>G	-	protein_coding	Gabpb2	TRUE	GA repeat binding protein, beta 2	-	3.05871	7.52879	-4.47008	0	0
Ankrd28:chr14:31700626	0.00119492	3_prime_UTR_variant	c.*1394A>G	-	protein_coding	Ankrd28	TRUE	ankyrin repeat domain 28	-	26.4678	40.0446	-13.5768	0.0921836	0.528714
Nol10:chr12:17429885	1.14582e-05	3_prime_UTR_variant	c.*651A>G	-	protein_coding	Nol10	TRUE	nucleolar protein 10	-	13.5942	27.3471	-13.7529	0.238241	0.0798468
D0jc18:chr18:35672425	0.00110885	3_prime_UTR_variant	c.*2694A>G	-	protein_coding	D0jc18	TRUE	D0J heat shock protein family (Hsp40) member C18	-	3.6304	10.213	-6.58256	-0.215564	0.12484
Ppp1r16b:chr2:158765532	1.20913e-05	3_prime_UTR_variant	c.*3669A>G	-	protein_coding	Ppp1r16b	TRUE	protein phosphatase 1, regulatory subunit 16B	-	7.785	14.8603	-7.07529	0	0
Nfia:chr4:98118559	0.00982058	3_prime_UTR_variant	c.*7324A>G	-	protein_coding	Nfia	TRUE	nuclear factor I/A	-	5.01125	11.1969	-6.18567	-0.355991	0.00609535
Rpa1:chr11:75300578	0.000219519	3_prime_UTR_variant	c.*727A>G	-	protein_coding	Rpa1	TRUE	replication protein A1	-	76.6074	84.25	-7.64259	0.135332	0.30255
Trim12c:chr7:104339062	0.000772797	3_prime_UTR_variant	c.*1713A>G	-	protein_coding	Trim12c	TRUE	tripartite motif-containing 12C	-	2.4763	6.716	-4.2397	0.177828	0.185701
Ssh1:chr5:113940675	0.000352199	3_prime_UTR_variant	c.*1564A>G	-	protein_coding	Ssh1	TRUE	slingshot protein phosphatase 1	-	4.07	12.3578	-8.28781	0	0
Sppl2a:chr2:126891483	0.0157227	3_prime_UTR_variant	c.*2729A>G	-	protein_coding	Sppl2a	TRUE	sig0l peptide peptidase like 2A	-	6.57167	3.08861	3.48306	-0.18205	0.163875
Ccnd2:chr6:127128281	0.000137012	3_prime_UTR_variant	c.*2054A>G	-	protein_coding	Ccnd2	FALSE	cyclin D2	-	0.637941	2.60795	-1.97001	0.0661907	0.577949
Cybb:chrX:9437704	0.0373124	3_prime_UTR_variant	c.*513A>G	-	protein_coding	Cybb	TRUE	cytochrome b-245, beta polypeptide	-	3.58967	5.82158	-2.23191	0	0
Sfxn2:chr19:46595684	0.00171471	3_prime_UTR_variant	c.*913A>G	-	protein_coding	Sfxn2	TRUE	sideroflexin 2	-	9.76778	21.8296	-12.0618	-0.398165	0.00901467
Dffa:chr4:149118210	1.51873e-05	intron_variant	c.783+287A>G	-	protein_coding	Dffa	TRUE	D0 fragmentation factor, alpha subunit	-	10.7	21.5078	-10.8078	-0.222034	0.110064
Ino80d:chr1:63048307	1.8377e-05	3_prime_UTR_variant	c.*9676A>G	-	protein_coding	Ino80d	TRUE	INO80 complex subunit D	-	7.51867	14.0019	-6.48328	-0.218992	0.0772918
Atl3:chr19:7535506	0.00153077	3_prime_UTR_variant	c.*1470A>G	-	protein_coding	Atl3	TRUE	atlastin GTPase 3	-	1.51182	4.47842	-2.9666	-0.092324	0.443816
Bmpr2:chr1:59874223	0.00558504	3_prime_UTR_variant	c.*3738A>G	-	protein_coding	Bmpr2	FALSE	bone morphogenetic protein receptor, type II (serine/threonine ki0se)	-	1.30394	3.81351	-2.50957	-0.210269	0.0806109
Prxl2c:chr13:64290358	0.00494067	3_prime_UTR_variant	c.*1743A>G	-	protein_coding	Prxl2c	TRUE	AhpC/TSA antioxidant enzyme domain containing 1	-	19.7668	28.3461	-8.57929	0	0
Col4a3:chr1:82716158	0.00230673	missense_variant	c.4606A>G	p.S1536G	protein_coding	Col4a3	FALSE	collagen, type IV, alpha 3	deleterious	1.34515	3.36889	-2.02374	-0.12776	0.295488
Nfia:chr4:98117441	0.0046549	3_prime_UTR_variant	c.*6206A>G	-	protein_coding	Nfia	TRUE	nuclear factor I/A	-	23.1058	41.2239	-18.1181	0.0608837	0.701705
Kdm6b:chr11:69404787	0.00164939	missense_variant	c.2653A>G	p.R885G	protein_coding	Kdm6b	FALSE	KDM1 lysine (K)-specific demethylase 6B	tolerated_low_confidence	1.465	4.335	-2.87	-0.0498693	0.677404
Slc35e1:chr8:72482677	1.94117e-05	3_prime_UTR_variant	c.*1089A>G	-	protein_coding	Slc35e1	TRUE	solute carrier family 35, member E1	-	1.4	5.25526	-3.85526	0	0
Cfap97:chr8:46193573	0.00015272	3_prime_UTR_variant	c.*861A>G	-	protein_coding	Cfap97	TRUE	cilia and flagella associated protein 97	-	16.7789	34.7952	-18.0163	-0.178546	0.276811
Son:chr16:91665213	0.00105262	intron_variant	c.6711+391A>G	-	protein_coding	Son	TRUE	Son D0 binding protein	-	3.81406	9.29895	-5.48488	-0.149262	0.21748
Csf2rb2:chr15:78284507	0.000621689	missense_variant	c.2447A>G	p.Q816R	protein_coding	Csf2rb2	FALSE	colony stimulating factor 2 receptor, beta 2, low-affinity (granulocyte-macrophage)	deleterious	2.43273	9.47281	-7.04009	0	0
Klhl24:chr16:20124383	0.000107252	3_prime_UTR_variant	c.*1277A>G	-	protein_coding	Klhl24	TRUE	kelch-like 24	-	0.923529	4.73692	-3.81339	-0.179612	0.128381
Tead1:chr7:112901138	0.0118567	3_prime_UTR_variant	c.*2478A>G	-	protein_coding	Tead1	FALSE	TEA domain family member 1	-	2.46031	5.89412	-3.43381	-0.0233585	0.852316
Cbfa2t2:chr2:154537909	0.000383093	3_prime_UTR_variant	c.*2729A>G	-	protein_coding	Cbfa2t2	TRUE	CBFA2/RUNX1 translocation partner 2	-	9.85	22.8907	-13.0407	-0.151095	0.270831
Rnf4:chr5:34351582	0.000263165	3_prime_UTR_variant	c.*202A>G	-	protein_coding	Rnf4	TRUE	ring finger protein 4	-	1.11059	3.38711	-2.27652	0	0
Zyg11b:chr4:108230936	0.000141492	3_prime_UTR_variant	c.*5068A>G	-	protein_coding	Zyg11b	TRUE	zyg-ll family member B, cell cycle regulator	-	17.1413	27.8908	-10.7495	-0.0350901	0.776347
Klhl24:chr16:20124386	0.0234625	3_prime_UTR_variant	c.*1280A>G	-	protein_coding	Klhl24	TRUE	kelch-like 24	-	2.43912	4.47821	-2.03909	0.00342566	0.977053
Lactb2:chr1:13625006	0.0295665	3_prime_UTR_variant	c.*1855A>G	-	protein_coding	Lactb2	TRUE	lactamase, beta 2	-	13.4021	19.8971	-6.49499	-0.174003	0.172604
Ube2g2:chr10:77645099	0.00427384	3_prime_UTR_variant	c.*540A>G	-	protein_coding	Ube2g2	TRUE	ubiquitin-conjugating enzyme E2G 2	-	1.31118	4.72028	-3.4091	0.41359	0.000372552
Gnl3l:chrX:150985522	0.000713963	3_prime_UTR_variant	c.*582A>G	-	protein_coding	Gnl3l	TRUE	guanine nucleotide binding protein-like 3 (nucleolar)-like	-	27.2172	40.8894	-13.6722	-0.0975907	0.432067
Ovca2:chr11:75177471	0.00328302	3_prime_UTR_variant	c.*423A>G	-	protein_coding	Ovca2	TRUE	candidate tumor suppressor in ovarian cancer 2	-	7.4224	14.9362	-7.51381	0	1
Tbcd:chr11:121497128	0.000164876	missense_variant	c.1084A>G	p.T362A	protein_coding	Tbcd	TRUE	tubulin-specific chaperone d	tolerated	1.19129	5.50842	-4.31713	0	0
Sntb2:chr8:107017736	0.00224851	3_prime_UTR_variant	c.*6352A>G	-	protein_coding	Sntb2	TRUE	syntrophin, basic 2	-	29.3042	42.3539	-13.0497	0.128145	0.355772
Slfn5:chr11:82963283	0.0101135	3_prime_UTR_variant	c.*1579A>G	-	protein_coding	Slfn5	FALSE	schlafen 5	-	2.80882	4.9	-2.09118	0.23391	0.0463975
Slfn5:chr11:82963279	0.031161	3_prime_UTR_variant	c.*1575A>G	-	protein_coding	Slfn5	FALSE	schlafen 5	-	5.95059	8.13658	-2.18599	0.148471	0.21325
Slc2a8:chr2:32973472	0.00453695	3_prime_UTR_variant	c.*123A>G	-	protein_coding	Slc2a8	FALSE	solute carrier family 2, (facilitated glucose transporter), member 8	-	2.33111	6.342	-4.01089	0	0
Slc7a2:chr8:40920522	0.000315627	3_prime_UTR_variant	c.*3988A>G	-	protein_coding	Slc7a2	FALSE	solute carrier family 7 (cationic amino acid transporter, y+ system), member 2	-	7.35739	14.5486	-7.19118	0	0
2900026A02Rik:chr5:113088016	8.69042e-05	3_prime_UTR_variant	c.*3013A>G	-	protein_coding	2900026A02Rik	TRUE	RIKEN cD0 2900026A02 gene	-	14.7244	26.4674	-11.743	0	0
Slfn5:chr11:82963633	0.0129812	3_prime_UTR_variant	c.*1929A>G	-	protein_coding	Slfn5	FALSE	schlafen 5	-	2.00559	3.64	-1.63441	0.20322	0.0846385
Slc39a3:chr10:81029931	2.61601e-05	3_prime_UTR_variant	c.*1026A>G	-	protein_coding	Slc39a3	TRUE	solute carrier family 39 (zinc transporter), member 3	-	2.78407	10.5625	-7.77843	-0.259028	0.0561832
Dtx3l:chr16:35926902	0.0148612	3_prime_UTR_variant	c.*2397A>G	-	protein_coding	Dtx3l	TRUE	deltex 3-like, E3 ubiquitin ligase	-	3.14242	6.16077	-3.01834	0	0
Zbtb4:chr11:69783302	4.82307e-05	3_prime_UTR_variant	c.*3901A>G	-	protein_coding	Zbtb4	TRUE	zinc finger and BTB domain containing 4	-	19.3883	34.221	-14.8327	-0.248818	0.0552297
Hmg20a:chr9:56491764	0.000196693	intron_variant	c.*6+1800A>G	-	protein_coding	Hmg20a	TRUE	high mobility group 20A	-	37.7932	19.8743	17.9189	0.235384	0.107284
Eapp:chr12:54671771	0.00296603	3_prime_UTR_variant	c.*1812A>G	-	protein_coding	Eapp	TRUE	E2F-associated phosphoprotein	-	15.0223	31.3992	-16.3769	-0.0346143	0.809447
Gnl3l:chrX:150985529	2.87973e-05	3_prime_UTR_variant	c.*575A>G	-	protein_coding	Gnl3l	TRUE	guanine nucleotide binding protein-like 3 (nucleolar)-like	-	35.4797	51.3731	-15.8935	-0.0504553	0.689787
Sppl2a:chr2:126892842	0.00177844	3_prime_UTR_variant	c.*1370A>G	-	protein_coding	Sppl2a	TRUE	sig0l peptide peptidase like 2A	-	15.475	9.40061	6.07439	-0.291842	0.0224816
Tmem250-ps:chr2:26137972	0.0100611	3_prime_UTR_variant	c.*411A>G	-	protein_coding	Tmem250-ps	FALSE	transmembrane protein 250, pseudogene	-	1.96912	4.20556	-2.23644	-0.0263181	0.828781
Ppp1r15b:chr1:133138021	0.00097002	3_prime_UTR_variant	c.*1134A>G	-	protein_coding	Ppp1r15b	FALSE	protein phosphatase 1, regulatory subunit 15B	-	1.31818	4.16806	-2.84987	0.323077	0.00677549
Agl:chr3:116744084	0.0207727	3_prime_UTR_variant	c.*734A>G	-	protein_coding	Agl	TRUE	amylo-1,6-glucosidase, 4-alpha-glucanotransferase	-	42.2821	54.4574	-12.1753	0	0
Rab3d:chr9:21907861	7.20608e-05	3_prime_UTR_variant	c.*2623A>G	-	protein_coding	Rab3d	TRUE	RAB3D, member RAS oncogene family	-	8.50667	18.2113	-9.70467	-0.210043	0.116832
D0se2a:chr8:84911356	3.58334e-05	3_prime_UTR_variant	c.*324A>G	-	protein_coding	D0se2a	TRUE	deoxyribonuclease II alpha	-	11.0817	30.0455	-18.9639	0	0
Fam20b:chr1:156680065	4.03591e-05	3_prime_UTR_variant	c.*1346A>G	-	protein_coding	Fam20b	TRUE	family with sequence similarity 20, member B	-	2.37758	6.99459	-4.61702	0.0973513	0.422703
Pbx1:chr1:168156652	0.00993626	3_prime_UTR_variant	c.*2080A>G	-	protein_coding	Pbx1	FALSE	pre B cell leukemia homeobox 1	-	1.09375	2.78324	-1.68949	-0.223357	0.0650619
Sh3glb1:chr3:144687893	0.0493192	3_prime_UTR_variant	c.*3532A>G	-	protein_coding	Sh3glb1	FALSE	SH3-domain GRB2-like B1 (endophilin)	-	2.55267	4.37027	-1.8176	-0.0165293	0.894383
Sppl2a:chr2:126891537	0.0378814	3_prime_UTR_variant	c.*2675A>G	-	protein_coding	Sppl2a	TRUE	sig0l peptide peptidase like 2A	-	17.8371	27.3978	-9.56063	0.186078	0.205406
Grcc10:chr6:124740302	0.00130646	intron_variant	c.229+217A>G	-	protein_coding	Grcc10	TRUE	gene rich cluster, C10 gene	-	15.882	5.46207	10.4199	-0.126561	0.361798
B4galnt1:chr10:127171119	0.0318477	synonymous_variant	c.1344A>G	p.Q448=	protein_coding	B4galnt1	FALSE	beta-1,4-N-acetyl-galactosaminyl transferase 1	-	1.49303	2.59256	-1.09953	0	0
Acp2:chr2:91213286	0.0257233	3_prime_UTR_variant	c.*2546A>G	-	protein_coding	Acp2	TRUE	acid phosphatase 2, lysosomal	-	18.8646	24.6982	-5.83357	0	0
Mier1:chr4:103165420	0.000203758	3_prime_UTR_variant	c.*2669A>G	-	protein_coding	Mier1	TRUE	MEIR1 treanscription regulator	-	1.45676	5.03359	-3.57683	-0.214788	0.0680258
Gpd1l:chr9:114900969	0.000205761	3_prime_UTR_variant	c.*1437A>G	-	protein_coding	Gpd1l	TRUE	glycerol-3-phosphate dehydroge0se 1-like	-	1.49812	5.59452	-4.09639	-0.203603	0.109487
Spag9:chr11:94123674	0.0280279	3_prime_UTR_variant	c.*837A>G	-	protein_coding	Spag9	FALSE	sperm associated antigen 9	-	3.31548	5.81176	-2.49628	-0.0333622	0.791912
Slc7a2:chr8:40920142	4.6234e-05	3_prime_UTR_variant	c.*3608A>G	-	protein_coding	Slc7a2	TRUE	solute carrier family 7 (cationic amino acid transporter, y+ system), member 2	-	4.87167	13.6159	-8.74428	0	0
Abhd2:chr7:79360745	0.0208294	3_prime_UTR_variant	c.*589A>G	-	protein_coding	Abhd2	FALSE	abhydrolase domain containing 2	-	1.04324	2.13	-1.08676	-0.181242	0.124897
Rpa1:chr11:75300577	4.86657e-05	3_prime_UTR_variant	c.*728A>G	-	protein_coding	Rpa1	TRUE	replication protein A1	-	60.4146	50.223	10.1916	-0.16	0.218046
Zyg11b:chr4:108234791	0.00241514	3_prime_UTR_variant	c.*1213A>G	-	protein_coding	Zyg11b	TRUE	zyg-ll family member B, cell cycle regulator	-	2.694	8.07194	-5.37794	-0.333139	0.00627086
Mob3a:chr10:80685386	0.000738426	3_prime_UTR_variant	c.*1758A>G	-	protein_coding	Mob3a	FALSE	MOB ki0se activator 3A	-	2.32676	5.22385	-2.89708	0.188248	0.110728
Slc7a2:chr8:40920556	0.00837157	3_prime_UTR_variant	c.*4022A>G	-	protein_coding	Slc7a2	FALSE	solute carrier family 7 (cationic amino acid transporter, y+ system), member 2	-	20.2381	29.3245	-9.08647	0	0
Sfxn2:chr19:46595175	0.00256353	3_prime_UTR_variant	c.*404A>G	-	protein_coding	Sfxn2	TRUE	sideroflexin 2	-	19.0842	33.3373	-14.2531	-0.0449559	0.751652
Trim12c:chr7:104339032	0.00351644	3_prime_UTR_variant	c.*1743A>G	-	protein_coding	Trim12c	TRUE	tripartite motif-containing 12C	-	5.75517	10.8153	-5.06011	0.324085	0.00844711
Trim12a:chr7:104305211	0.0203658	intron_variant	c.516+788A>G	-	protein_coding	Trim12a	FALSE	tripartite motif-containing 12A	-	46.5514	30.52	16.0314	0	0
Gnl3l:chrX:150985455	5.62543e-05	3_prime_UTR_variant	c.*649A>G	-	protein_coding	Gnl3l	TRUE	guanine nucleotide binding protein-like 3 (nucleolar)-like	-	34.9404	50.1024	-15.162	-0.041468	0.761547
Pcdh1:chr18:38186515	0.010574	3_prime_UTR_variant	c.*3441A>G	-	protein_coding	Pcdh1	TRUE	protocadherin 1	-	3.67882	7.13	-3.45118	-0.0894375	0.496777
Klhl24:chr16:20123739	0.0134304	3_prime_UTR_variant	c.*633A>G	-	protein_coding	Klhl24	TRUE	kelch-like 24	-	3.66588	1.89684	1.76904	0.0262318	0.826863
Son:chr16:91656086	0.00111949	missense_variant	c.1720A>G	p.T574A	protein_coding	Son	TRUE	Son D0 binding protein	deleterious_low_confidence	2.91206	1.56436	1.3477	0.0934497	0.431647
Gid8:chr2:180718384	6.66806e-05	3_prime_UTR_variant	c.*373A>G	-	protein_coding	Gid8	FALSE	GID complex subunit 8	-	1.08618	4.245	-3.15882	0.187027	0.115692
Cpd:chr11:76780551	0.000163767	3_prime_UTR_variant	c.*1633A>G	-	protein_coding	Cpd	TRUE	carboxypeptidase D	-	1.35882	3.89974	-2.54092	-0.241432	0.0396154
Ovca2:chr11:75176432	0.00203626	3_prime_UTR_variant	c.*1462A>G	-	protein_coding	Ovca2	TRUE	candidate tumor suppressor in ovarian cancer 2	-	34.8546	47.1606	-12.306	0.00195852	0.988254
Mtmr2:chr9:13805848	0.000216108	3_prime_UTR_variant	c.*312A>G	-	protein_coding	Mtmr2	TRUE	myotubularin related protein 2	-	11.34	19.8189	-8.47892	0.141974	0.237581
Bok:chr1:93695368	7.54593e-05	3_prime_UTR_variant	c.*206A>G	-	protein_coding	Bok	TRUE	BCL2-related ovarian killer	-	6.70538	17.5979	-10.8925	-0.172	0.209236
Sppl2a:chr2:126891488	9.58251e-05	3_prime_UTR_variant	c.*2724A>G	-	protein_coding	Sppl2a	TRUE	sig0l peptide peptidase like 2A	-	32.2917	20.7566	11.5352	-0.283589	0.030987
Pank3:chr11:35789325	0.00845308	3_prime_UTR_variant	c.*3867A>G	-	protein_coding	Pank3	TRUE	pantothe0te ki0se 3	-	1.30742	3.59857	-2.29115	-0.0780737	0.533214
Cxcl12:chr6:117180521	0.00578553	3_prime_UTR_variant	c.*4342A>G	-	protein_coding	Cxcl12	FALSE	chemokine (C-X-C motif) ligand 12	-	2.22412	4.76703	-2.54291	-0.067598	0.575396
Plekhb2:chr1:34877578	0.00115981	3_prime_UTR_variant	c.*531A>G	-	protein_coding	Plekhb2	FALSE	pleckstrin homology domain containing, family B (evectins) member 2	-	0.806875	2.82949	-2.02261	0.35262	0.0025613
Slfn5:chr11:82962661	0.000126732	3_prime_UTR_variant	c.*957A>G	-	protein_coding	Slfn5	FALSE	schlafen 5	-	1.895	4.86649	-2.97149	0.185269	0.12749
Tbc1d5:chr17:50735008	9.00402e-05	3_prime_UTR_variant	c.*937A>G	-	protein_coding	Tbc1d5	FALSE	TBC1 domain family, member 5	-	1.70815	5.85129	-4.14314	-0.165115	0.215484
Pum2:chr12:8750269	0.0237241	3_prime_UTR_variant	c.*549A>G	-	protein_coding	Pum2	TRUE	pumilio R0-binding family member 2	-	47.0503	58.1544	-11.104	-0.139726	0.282823
Lactb2:chr1:13625819	0.00337445	3_prime_UTR_variant	c.*1042A>G	-	protein_coding	Lactb2	TRUE	lactamase, beta 2	-	7.75621	14.41	-6.65379	-0.247539	0.0504658
Rpa1:chr11:75300613	0.000728371	3_prime_UTR_variant	c.*692A>G	-	protein_coding	Rpa1	TRUE	replication protein A1	-	1.32	3.765	-2.445	0.13057	0.281311
Rpa1:chr11:75301026	0.000265388	3_prime_UTR_variant	c.*279A>G	-	protein_coding	Rpa1	TRUE	replication protein A1	-	1.35969	3.88889	-2.5292	0.334112	0.00535969
Trim12c:chr7:104339306	0.00364731	3_prime_UTR_variant	c.*1469A>G	-	protein_coding	Trim12c	TRUE	tripartite motif-containing 12C	-	52.7484	63.2956	-10.5472	0.198067	0.139697
Rpa1:chr11:75300972	0.000179967	3_prime_UTR_variant	c.*333A>G	-	protein_coding	Rpa1	TRUE	replication protein A1	-	1.19613	3.99351	-2.79738	0.380373	0.00137584
Igfbp5:chr1:72858786	0.00118967	3_prime_UTR_variant	c.*3591A>G	-	protein_coding	Igfbp5	FALSE	insulin-like growth factor binding protein 5	-	0.747273	3.48054	-2.73327	0	0
Cds2:chr2:132306210	0.00081518	3_prime_UTR_variant	c.*925A>G	-	protein_coding	Cds2	FALSE	CDP-diacylglycerol synthase (phosphatidate cytidylyltransferase) 2	-	2.02059	4.44821	-2.42762	-0.0966175	0.416128
Slc7a2:chr8:40917861	0.000256259	3_prime_UTR_variant	c.*1327A>G	-	protein_coding	Slc7a2	FALSE	solute carrier family 7 (cationic amino acid transporter, y+ system), member 2	-	1.11926	3.76237	-2.64311	0.333174	0.00668842
Slfn5:chr11:82963501	0.0162598	3_prime_UTR_variant	c.*1797A>G	-	protein_coding	Slfn5	TRUE	schlafen 5	-	2.88265	4.75949	-1.87684	0.14709	0.214305
Zkscan3:chr13:21392323	0.000108761	intron_variant	c.754+1639A>G	-	protein_coding	Zkscan3	TRUE	zinc finger with KRAB and SCAN domains 3	-	7.159	2.61094	4.54806	0	0
Slc35e1:chr8:72482673	0.0284363	3_prime_UTR_variant	c.*1093A>G	-	protein_coding	Slc35e1	TRUE	solute carrier family 35, member E1	-	2.83667	5.13333	-2.29667	0.237582	0.0444803
Deptor:chr15:55258189	0.000110993	3_prime_UTR_variant	c.*6054A>G	-	protein_coding	Deptor	TRUE	DEP domain containing MTOR-interacting protein	-	10.0415	23.6123	-13.5708	-0.336899	0.0136343
Plekhd1:chr12:80723704	0.00319291	3_prime_UTR_variant	c.*1219A>G	-	protein_coding	Plekhd1	TRUE	pleckstrin homology domain containing, family D (with coiled-coil domains) member 1	-	2.23321	6.72767	-4.49445	0	0
Rbbp4:chr4:129310010	0.0062307	3_prime_UTR_variant	c.*82A>G	-	protein_coding	Rbbp4	FALSE	retinoblastoma binding protein 4, chromatin remodeling factor	-	0.928824	2.25462	-1.32579	0.0414687	0.727583
Ctn0l1:chr4:56811245	0.000165389	3_prime_UTR_variant	c.*1084A>G	-	protein_coding	Ctn0l1	FALSE	catenin (cadherin associated protein), alpha-like 1	-	13.5932	35.5332	-21.94	-0.201067	0.207466
Deptor:chr15:55255355	0.000125969	3_prime_UTR_variant	c.*3220A>G	-	protein_coding	Deptor	TRUE	DEP domain containing MTOR-interacting protein	-	17.4544	30.9358	-13.4813	-0.32784	0.0165551
Ovca2:chr11:75176346	0.00392907	3_prime_UTR_variant	c.*1548A>G	-	protein_coding	Ovca2	TRUE	candidate tumor suppressor in ovarian cancer 2	-	9.27292	18.3996	-9.12671	0.00163593	0.99091
Rpa1:chr11:75301025	0.000384732	3_prime_UTR_variant	c.*280A>G	-	protein_coding	Rpa1	TRUE	replication protein A1	-	0.737879	2.49167	-1.75379	0	0
Gnl3l:chrX:150984550	0.0166902	3_prime_UTR_variant	c.*1554A>G	-	protein_coding	Gnl3l	TRUE	guanine nucleotide binding protein-like 3 (nucleolar)-like	-	9.4104	19.1124	-9.702	0.151466	0.293713
Gnl3l:chrX:150985523	0.000143383	3_prime_UTR_variant	c.*581A>G	-	protein_coding	Gnl3l	TRUE	guanine nucleotide binding protein-like 3 (nucleolar)-like	-	41.7509	57.5069	-15.7559	-0.0496077	0.690143
Atxn3:chr12:101921632	0.000338532	3_prime_UTR_variant	c.*1475A>G	-	protein_coding	Atxn3	TRUE	ataxin 3	-	4.12464	13.6021	-9.47748	0	0
Slfn5:chr11:82963642	0.0329887	3_prime_UTR_variant	c.*1938A>G	-	protein_coding	Slfn5	TRUE	schlafen 5	-	2.05088	3.43692	-1.38604	0.316317	0.00640393
Stxbp2:chr8:3643271	0.000216383	3_prime_UTR_variant	c.*540A>G	-	protein_coding	Stxbp2	FALSE	syntaxin binding protein 2	-	1.97269	6.34406	-4.37137	0	0
Slfn5:chr11:82963634	0.0110767	3_prime_UTR_variant	c.*1930A>G	-	protein_coding	Slfn5	TRUE	schlafen 5	-	5.02853	7.3259	-2.29737	0.0922814	0.437452
Slc6a6:chr6:91755213	0.000162004	3_prime_UTR_variant	c.*156A>G	-	protein_coding	Slc6a6	TRUE	solute carrier family 6 (neurotransmitter transporter, taurine), member 6	-	2.10029	4.58744	-2.48714	0.16203	0.170824
Pmpca:chr2:26396539	0.0268087	3_prime_UTR_variant	c.*951A>G	-	protein_coding	Pmpca	TRUE	peptidase (mitochondrial processing) alpha	-	2.5097	4.59528	-2.08558	0	0
Fam32a:chr8:72223872	0.000165671	3_prime_UTR_variant	c.*1622A>G	-	protein_coding	Fam32a	TRUE	family with sequence similarity 32, member A	-	3.44269	9.88464	-6.44195	0.152793	0.27002
Slfn5:chr11:82963660	0.00141639	3_prime_UTR_variant	c.*1956A>G	-	protein_coding	Slfn5	TRUE	schlafen 5	-	5.78	9.16923	-3.38923	0.278507	0.0170368
Tbl1xr1:chr3:22213292	0.00970807	3_prime_UTR_variant	c.*2865A>G	-	protein_coding	Tbl1xr1	TRUE	transducin (beta)-like 1X-linked receptor 1	-	1.35294	4.85947	-3.50653	0.0478214	0.689963
Slc35e1:chr8:72481405	0.0166114	3_prime_UTR_variant	c.*2361A>G	-	protein_coding	Slc35e1	TRUE	solute carrier family 35, member E1	-	4.75586	8.10485	-3.34899	0.147058	0.254042
Ankrd28:chr14:31700629	0.000606255	3_prime_UTR_variant	c.*1391A>G	-	protein_coding	Ankrd28	TRUE	ankyrin repeat domain 28	-	18.5179	32.1554	-13.6375	-0.0201	0.892138
Agl:chr3:116744096	0.00503386	3_prime_UTR_variant	c.*722A>G	-	protein_coding	Agl	TRUE	amylo-1,6-glucosidase, 4-alpha-glucanotransferase	-	27.3325	40.4265	-13.094	0	0
Rab8b:chr9:66844521	0.00684508	3_prime_UTR_variant	c.*3198A>G	-	protein_coding	Rab8b	TRUE	RAB8B, member RAS oncogene family	-	2.38519	5.84946	-3.46427	0	0
Rab3d:chr9:21907856	0.000191104	3_prime_UTR_variant	c.*2628A>G	-	protein_coding	Rab3d	TRUE	RAB3D, member RAS oncogene family	-	2.84607	8.92129	-6.07522	-0.192676	0.143728
Itgal:chr7:127334714	0.000663894	3_prime_UTR_variant	c.*1104A>G	-	protein_coding	Itgal	TRUE	integrin alpha L	-	1.87333	3.86538	-1.99205	0.2377	0.0443714
Nup155:chr15:8158212	0.0019049	3_prime_UTR_variant	c.*448A>G	-	protein_coding	Nup155	TRUE	nucleoporin 155	-	7.08654	16.0055	-8.91895	0.160861	0.231943
Ttyh3:chr5:140622619	0.000207365	3_prime_UTR_variant	c.*838A>G	-	protein_coding	Ttyh3	TRUE	tweety family member 3	-	1.42412	3.69077	-2.26665	-0.0717338	0.546447
Hip1:chr5:135407809	0.016552	3_prime_UTR_variant	c.*3408A>G	-	protein_coding	Hip1	FALSE	huntingtin interacting protein 1	-	1.09471	3.10189	-2.00719	0	0
Acp2:chr2:91213288	0.014488	3_prime_UTR_variant	c.*2548A>G	-	protein_coding	Acp2	TRUE	acid phosphatase 2, lysosomal	-	11.3919	16.5413	-5.14933	0	0
D0se2a:chr8:84911198	0.00478046	3_prime_UTR_variant	c.*166A>G	-	protein_coding	D0se2a	TRUE	deoxyribonuclease II alpha	-	10.0288	19.5921	-9.56332	0	0
Zmiz1:chr14:25663183	0.000348597	3_prime_UTR_variant	c.*136A>G	-	protein_coding	Zmiz1	FALSE	zinc finger, MIZ-type containing 1	-	2.17029	5.00282	-2.83253	-0.161563	0.172078
Creb3l2:chr6:37332257	0.00561768	3_prime_UTR_variant	c.*168A>G	-	protein_coding	Creb3l2	FALSE	cAMP responsive element binding protein 3-like 2	-	5.64758	10.4047	-4.75715	-0.130842	0.283893
Slc35e1:chr8:72481409	0.00201488	3_prime_UTR_variant	c.*2357A>G	-	protein_coding	Slc35e1	TRUE	solute carrier family 35, member E1	-	4.20688	8.13147	-3.9246	0.227167	0.0666076
Prxl2c:chr13:64290161	0.000264501	3_prime_UTR_variant	c.*1940A>G	-	protein_coding	Prxl2c	TRUE	AhpC/TSA antioxidant enzyme domain containing 1	-	4.42	8.71486	-4.29486	-0.214136	0.0750685
Luc7l:chr17:26283571	0.000269219	3_prime_UTR_variant	c.*1805A>G	-	protein_coding	Luc7l	TRUE	Luc7-like	-	3.59867	8.88065	-5.28198	-0.046221	0.72355
Sh3pxd2b:chr11:32426574	0.00149282	3_prime_UTR_variant	c.*3013A>G	-	protein_coding	Sh3pxd2b	TRUE	SH3 and PX domains 2B	-	3.28069	8.49865	-5.21796	0.328104	0.00715607
Plekhd1:chr12:80722698	0.000289304	3_prime_UTR_variant	c.*213A>G	-	protein_coding	Plekhd1	TRUE	pleckstrin homology domain containing, family D (with coiled-coil domains) member 1	-	19.7554	32.4924	-12.737	0	0
Mrpl24:chr3:87921469	0.00213826	intron_variant	c.-49-348A>G	-	protein_coding	Mrpl24	TRUE	mitochondrial ribosomal protein L24	-	6.42759	2.96312	3.46446	0.0212137	0.871089
Rpa1:chr11:75300558	0.0270805	3_prime_UTR_variant	c.*747A>G	-	protein_coding	Rpa1	TRUE	replication protein A1	-	7.10882	10.7333	-3.62451	0	0
Aqp1:chr6:55348369	0.00031113	3_prime_UTR_variant	c.*1572A>G	-	protein_coding	Aqp1	FALSE	aquaporin 1	-	2.14727	7.13528	-4.98801	-0.147185	0.227486
Gnl3l:chrX:150985462	0.00031316	3_prime_UTR_variant	c.*642A>G	-	protein_coding	Gnl3l	TRUE	guanine nucleotide binding protein-like 3 (nucleolar)-like	-	11.7292	23.4819	-11.7527	0.0708831	0.600307
Ndnf:chr6:65707860	0.00893444	3_prime_UTR_variant	c.*3415A>G	-	protein_coding	Ndnf	TRUE	neuron-derived neurotrophic factor	-	9.29321	16.0933	-6.80012	0.056868	0.663332
Fam32a:chr8:72223869	0.000319538	3_prime_UTR_variant	c.*1619A>G	-	protein_coding	Fam32a	TRUE	family with sequence similarity 32, member A	-	4.24481	11.2107	-6.9659	-0.0176827	0.898041
Gpalpp1:chr14:76087750	0.000336012	3_prime_UTR_variant	c.*2778A>G	-	protein_coding	Gpalpp1	FALSE	GPALPP motifs containing 1	-	3.25464	9.79939	-6.54475	0.230092	0.0744376
Cd300lf:chr11:115119475	0.000552429	intron_variant	c.670+789A>G	-	protein_coding	Cd300lf	FALSE	CD300 molecule like family member F	-	43.3667	22.1926	21.1741	0	0
Blcap:chr2:157558149	0.00173843	missense_variant	c.5A>G	p.Y2C	protein_coding	Blcap	TRUE	bladder cancer associated protein	deleterious	17.6429	23.8218	-6.17894	-0.0329061	0.788378
Mfap1a:chr2:121492885	0.000331798	3_prime_UTR_variant	c.*1780A>G	-	protein_coding	Mfap1a	TRUE	microfibrillar-associated protein 1A	-	15.192	31.3559	-16.1639	-0.308488	0.0468482
Rab8a:chr8:72180552	0.000604324	3_prime_UTR_variant	c.*415A>G	-	protein_coding	Rab8a	FALSE	RAB8A, member RAS oncogene family	-	0.719697	1.97436	-1.25466	0.313776	0.00727414
Fbxl20:chr11:98083286	0.0114181	3_prime_UTR_variant	c.*6305A>G	-	protein_coding	Fbxl20	TRUE	F-box and leucine-rich repeat protein 20	-	1.81968	4.27314	-2.45347	-0.112621	0.367949
Psma3:chr12:70995214	0.000503244	3_prime_UTR_variant	c.*819A>G	-	protein_coding	Psma3	TRUE	proteasome (prosome, macropain) subunit, alpha type 3	-	20.5933	38.6584	-18.0651	0.0409294	0.802002
Mob3a:chr10:80685750	0.00799617	3_prime_UTR_variant	c.*1394A>G	-	protein_coding	Mob3a	FALSE	MOB ki0se activator 3A	-	3.96697	6.95684	-2.98987	0.222619	0.0620393
Lamp2:chrX:38405343	0.000467459	intron_variant	c.1109-3062A>G	-	protein_coding	Lamp2	FALSE	lysosomal-associated membrane protein 2	-	0.673824	2.36846	-1.69464	0.298929	0.0101993
Tnfrsf1b:chr4:145213545	0.00647388	3_prime_UTR_variant	c.*2242A>G	-	protein_coding	Tnfrsf1b	FALSE	tumor necrosis factor receptor superfamily, member 1b	-	0.860294	2.0041	-1.14381	0	0
Cbfa2t2:chr2:154537442	0.000421543	3_prime_UTR_variant	c.*2262A>G	-	protein_coding	Cbfa2t2	TRUE	CBFA2/RUNX1 translocation partner 2	-	19.0335	32.3728	-13.3394	0	0
Psma3:chr12:70995211	0.00172242	3_prime_UTR_variant	c.*816A>G	-	protein_coding	Psma3	TRUE	proteasome (prosome, macropain) subunit, alpha type 3	-	20.0314	36.4052	-16.3738	0.193208	0.220223
D0jc18:chr18:35674343	0.0160025	3_prime_UTR_variant	c.*776A>G	-	protein_coding	D0jc18	TRUE	D0J heat shock protein family (Hsp40) member C18	-	10.659	18.9723	-8.31337	-0.155587	0.239316
Cbfa2t2:chr2:154537930	0.000744022	3_prime_UTR_variant	c.*2750A>G	-	protein_coding	Cbfa2t2	TRUE	CBFA2/RUNX1 translocation partner 2	-	25.3433	38.5646	-13.2213	0	0
Ecm2:chr13:49531582	0.0148813	3_prime_UTR_variant	c.*151A>G	-	protein_coding	Ecm2	TRUE	extracellular matrix protein 2, female organ and adipocyte specific	-	50.6752	37.4784	13.1968	0	0
Ccnd2:chr6:127130221	0.0123027	3_prime_UTR_variant	c.*114A>G	-	protein_coding	Ccnd2	TRUE	cyclin D2	-	6.43735	10.2508	-3.81342	0.0102226	0.931596
Slc44a1:chr4:53565475	0.00047371	intron_variant	c.1947+2254A>G	-	protein_coding	Slc44a1	TRUE	solute carrier family 44, member 1	-	4.55607	11.7677	-7.21167	0.0206079	0.876883
Pdlim7:chr13:55500986	0.0276996	intron_variant	c.1051-1765A>G	-	protein_coding	Pdlim7	TRUE	PDZ and LIM domain 7	-	10.2122	5.84355	4.36867	-0.0437597	0.744299
Casp9:chr4:141814926	0.00881792	3_prime_UTR_variant	c.*1239A>G	-	protein_coding	Casp9	TRUE	caspase 9	-	3.95143	9.37429	-5.42286	0.0572375	0.675209
Stxbp2:chr8:3643285	0.0080023	3_prime_UTR_variant	c.*554A>G	-	protein_coding	Stxbp2	TRUE	syntaxin binding protein 2	-	4.81231	9.27455	-4.46224	0.290458	0.0256372
Stard8:chrX:99074547	0.00140616	3_prime_UTR_variant	c.*1347A>G	-	protein_coding	Stard8	TRUE	START domain containing 8	-	3.984	10.9672	-6.98324	-0.23697	0.070748
Slfn5:chr11:82963277	0.00478171	3_prime_UTR_variant	c.*1573A>G	-	protein_coding	Slfn5	TRUE	schlafen 5	-	7.39	10.929	-3.53897	0.109363	0.357031
Slc35e2:chr4:155622558	0.0192882	3_prime_UTR_variant	c.*3809A>G	-	protein_coding	Slc35e2	TRUE	solute carrier family 35, member E2	-	5.17231	11.1731	-6.00082	0.125856	0.346513
Pum2:chr12:8750276	0.0212	3_prime_UTR_variant	c.*556A>G	-	protein_coding	Pum2	TRUE	pumilio R0-binding family member 2	-	9.89613	16.3746	-6.47844	-0.10934	0.382154
Zbtb6:chr2:37425873	0.028491	3_prime_UTR_variant	c.*2770A>G	-	protein_coding	Zbtb6	TRUE	zinc finger and BTB domain containing 6	-	6.71267	12.5112	-5.79851	0.0155845	0.90272
Dstyk:chr1:132465026	0.00268731	3_prime_UTR_variant	c.*1515A>G	-	protein_coding	Dstyk	FALSE	dual serine/threonine and tyrosine protein ki0se	-	2.22133	6.35636	-4.13503	0.0493825	0.700721
Atf7:chr15:102529238	0.00322097	3_prime_UTR_variant	c.*4983A>G	-	protein_coding	Atf7	TRUE	activating transcription factor 7	-	3.96576	1.78531	2.18045	0.155427	0.216343
Rnf168:chr16:32300361	0.0018633	3_prime_UTR_variant	c.*1035A>G	-	protein_coding	Rnf168	TRUE	ring finger protein 168	-	6.898	13.9942	-7.09619	0.13143	0.334273
Tmem221:chr8:71555014	0.00138242	3_prime_UTR_variant	c.*73A>G	-	protein_coding	Tmem221	FALSE	transmembrane protein 221	-	1.6788	5.23806	-3.55926	0.273338	0.0415165
Atxn3:chr12:101921631	0.000580579	3_prime_UTR_variant	c.*1476A>G	-	protein_coding	Atxn3	TRUE	ataxin 3	-	20.9852	34.8164	-13.8312	-0.192117	0.134675
Mob3a:chr10:80685979	0.0144733	3_prime_UTR_variant	c.*1165A>G	-	protein_coding	Mob3a	FALSE	MOB ki0se activator 3A	-	2.34375	4.41077	-2.06702	0.219676	0.0656626
Mxd4:chr5:34176774	0.00396258	3_prime_UTR_variant	c.*218A>G	-	protein_coding	Mxd4	FALSE	Max dimerization protein 4	-	1.05618	2.31615	-1.25998	0.0331686	0.780569
Plekhd1:chr12:80722662	0.000777713	3_prime_UTR_variant	c.*177A>G	-	protein_coding	Plekhd1	TRUE	pleckstrin homology domain containing, family D (with coiled-coil domains) member 1	-	14.1248	27.285	-13.1602	-0.212939	0.118551
Kdm6b:chr11:69404689	0.0112915	synonymous_variant	c.2751A>G	p.E917=	protein_coding	Kdm6b	TRUE	KDM1 lysine (K)-specific demethylase 6B	-	2.15424	4.99615	-2.84191	0.00673357	0.955233
Mob3a:chr10:80685972	0.000806297	3_prime_UTR_variant	c.*1172A>G	-	protein_coding	Mob3a	TRUE	MOB ki0se activator 3A	-	0.734688	2.51243	-1.77774	0.157728	0.195538
Mri1:chr8:84255526	0.00285082	intron_variant	c.547+718A>G	-	protein_coding	Mri1	TRUE	methylthioribose-1-phosphate isomerase 1	-	16.1539	7.33	8.82391	0.238911	0.109814
Scarf2:chr16:17807677	0.0147504	3_prime_UTR_variant	c.*93A>G	-	protein_coding	Scarf2	FALSE	scavenger receptor class F, member 2	-	2.56242	5.32212	-2.7597	-0.160897	0.196848
Psma3:chr12:70994601	0.00178477	3_prime_UTR_variant	c.*206A>G	-	protein_coding	Psma3	TRUE	proteasome (prosome, macropain) subunit, alpha type 3	-	18.0625	29.8444	-11.7819	-0.12613	0.377807
Cds2:chr2:132309634	0.0260658	3_prime_UTR_variant	c.*4349A>G	-	protein_coding	Cds2	TRUE	CDP-diacylglycerol synthase (phosphatidate cytidylyltransferase) 2	-	10.5276	15.5027	-4.97506	-0.1175	0.329121
Pmpca:chr2:26396060	0.0125241	3_prime_UTR_variant	c.*472A>G	-	protein_coding	Pmpca	FALSE	peptidase (mitochondrial processing) alpha	-	1.88828	4.52054	-2.63226	0.0372412	0.766565
Fadd:chr7:144579646	0.0213774	3_prime_UTR_variant	c.*883A>G	-	protein_coding	Fadd	FALSE	Fas (TNFRSF6)-associated via death domain	-	32.5495	49.1532	-16.6037	-0.22841	0.16194
Eapp:chr12:54672398	0.000783707	3_prime_UTR_variant	c.*1185A>G	-	protein_coding	Eapp	TRUE	E2F-associated phosphoprotein	-	9.2672	19.3632	-10.096	-0.190113	0.186037
Stom:chr2:35315406	0.00548398	3_prime_UTR_variant	c.*455A>G	-	protein_coding	Stom	TRUE	stomatin	-	1.30735	2.40359	-1.09624	0.214234	0.0687562
Ralgapb:chr2:158496385	0.00397867	3_prime_UTR_variant	c.*741A>G	-	protein_coding	Ralgapb	TRUE	Ral GTPase activating protein, beta subunit (non-catalytic)	-	1.57935	4.48676	-2.90741	-0.0637289	0.614021
Wipf1:chr2:73431495	0.0124608	3_prime_UTR_variant	c.*915A>G	-	protein_coding	Wipf1	FALSE	WAS/WASL interacting protein family, member 1	-	2.21	4.21641	-2.00641	0.153473	0.201314
Ncl:chr1:86347802	0.0389112	3_prime_UTR_variant	c.*2818A>G	-	protein_coding	Ncl	TRUE	nucleolin	-	23.655	32.8	-9.145	0	0
Mapk1ip1l:chr14:47320777	0.00519834	3_prime_UTR_variant	c.*1354A>G	-	protein_coding	Mapk1ip1l	TRUE	mitogen-activated protein ki0se 1 interacting protein 1-like	-	46.9804	58.7115	-11.7312	0.0959208	0.498759
Vhl:chr6:113630105	0.00324071	3_prime_UTR_variant	c.*536A>G	-	protein_coding	Vhl	TRUE	von Hippel-Lindau tumor suppressor	-	3.006	6.93571	-3.92971	0.288535	0.0197576
Xpnpep3:chr15:81456130	0.0103873	3_prime_UTR_variant	c.*3099A>G	-	protein_coding	Xpnpep3	TRUE	X-prolyl aminopeptidase 3, mitochondrial	-	19.3518	32.5054	-13.1536	-0.107166	0.478399
Zbtb7b:chr3:89379279	0.0100581	3_prime_UTR_variant	c.*247A>G	-	protein_coding	Zbtb7b	TRUE	zinc finger and BTB domain containing 7B	-	12.4546	20.8463	-8.39167	0.258467	0.0442996
Rpa1:chr11:75300618	0.00665136	3_prime_UTR_variant	c.*687A>G	-	protein_coding	Rpa1	TRUE	replication protein A1	-	26.0959	33.5366	-7.44064	0.194399	0.106833
Cd33:chr7:43528718	0.01978	3_prime_UTR_variant	c.*20A>G	-	protein_coding	Cd33	TRUE	CD33 antigen	-	1.26185	3.45216	-2.19031	0.31726	0.0106366
2900026A02Rik:chr5:113088027	0.000933689	3_prime_UTR_variant	c.*3002A>G	-	protein_coding	2900026A02Rik	FALSE	RIKEN cD0 2900026A02 gene	-	2.7625	6.28094	-3.51844	-0.210398	0.0951681
Frs2:chr10:117073892	0.000940832	3_prime_UTR_variant	c.*37A>G	-	protein_coding	Frs2	FALSE	fibroblast growth factor receptor substrate 2	-	3.53967	9.035	-5.49533	-0.224166	0.0850976
Gpsm3:chr17:34591393	0.0222853	3_prime_UTR_variant	c.*86A>G	-	protein_coding	Gpsm3	TRUE	G-protein sig0lling modulator 3 (AGS3-like, C. elegans)	-	1.03882	2.14026	-1.10143	0.0400608	0.736488
Sdc3:chr4:130824678	0.00306109	3_prime_UTR_variant	c.*1869A>G	-	protein_coding	Sdc3	FALSE	syndecan 3	-	1.07241	2.68132	-1.6089	0.2084	0.0905767
Gabpb2:chr3:95183941	0.00640815	3_prime_UTR_variant	c.*4729A>G	-	protein_coding	Gabpb2	TRUE	GA repeat binding protein, beta 2	-	15.44	22.6881	-7.24812	-0.0594934	0.657318
Pmpca:chr2:26396546	0.00203951	3_prime_UTR_variant	c.*958A>G	-	protein_coding	Pmpca	TRUE	peptidase (mitochondrial processing) alpha	-	1.17667	3.21472	-2.03806	0	0
Sntb2:chr8:107018208	0.0311605	3_prime_UTR_variant	c.*6824A>G	-	protein_coding	Sntb2	TRUE	syntrophin, basic 2	-	12.5762	16.9421	-4.36591	-0.0398529	0.758434
Mrpl24:chr3:87921451	0.00109444	intron_variant	c.-49-366A>G	-	protein_coding	Mrpl24	TRUE	mitochondrial ribosomal protein L24	-	13.5762	19.8279	-6.25167	-0.0409089	0.752235
Hip1:chr5:135408861	0.00110679	3_prime_UTR_variant	c.*2356A>G	-	protein_coding	Hip1	TRUE	huntingtin interacting protein 1	-	9.3375	16.6769	-7.33936	0	0
Serping1:chr2:84768049	0.00745491	intron_variant	c.1042-555A>G	-	protein_coding	Serping1	FALSE	serine (or cysteine) peptidase inhibitor, clade G, member 1	-	30.288	17.8896	12.3984	-0.268285	0.0652273
Ankrd28:chr14:31700923	0.0163476	3_prime_UTR_variant	c.*1097A>G	-	protein_coding	Ankrd28	TRUE	ankyrin repeat domain 28	-	8.4688	15.2263	-6.7575	0.0911585	0.52041
Gnl3l:chrX:150983816	0.00900403	3_prime_UTR_variant	c.*2288A>G	-	protein_coding	Gnl3l	TRUE	guanine nucleotide binding protein-like 3 (nucleolar)-like	-	7.35667	13.57	-6.21333	0.106944	0.404148
Ovca2:chr11:75176344	0.0102679	3_prime_UTR_variant	c.*1550A>G	-	protein_coding	Ovca2	TRUE	candidate tumor suppressor in ovarian cancer 2	-	54.1112	67.3604	-13.2491	0.0647687	0.651594
Slfn5:chr11:82963686	0.00124279	3_prime_UTR_variant	c.*1982A>G	-	protein_coding	Slfn5	TRUE	schlafen 5	-	12.8674	17.8642	-4.99686	0.0841427	0.482226
Prkar1b:chr5:139017873	0.0017467	3_prime_UTR_variant	c.*786A>G	-	protein_coding	Prkar1b	FALSE	protein ki0se, cAMP dependent regulatory, type I beta	-	2.00038	6.13344	-4.13305	0.142464	0.286059
Kcnk6:chr7:29223098	0.0048271	3_prime_UTR_variant	c.*1938A>G	-	protein_coding	Kcnk6	TRUE	potassium inwardly-rectifying channel, subfamily K, member 6	-	15.1289	23.8206	-8.6917	0	0
Zkscan3:chr13:21392342	0.00323868	intron_variant	c.754+1620A>G	-	protein_coding	Zkscan3	TRUE	zinc finger with KRAB and SCAN domains 3	-	8.65333	4.03862	4.61471	0	0
Mob3a:chr10:80685919	0.00521251	3_prime_UTR_variant	c.*1225A>G	-	protein_coding	Mob3a	FALSE	MOB ki0se activator 3A	-	1.38281	2.88	-1.49719	0	0
Limd1:chr9:123520918	0.00809763	3_prime_UTR_variant	c.*1675A>G	-	protein_coding	Limd1	TRUE	LIM domains containing 1	-	31.0709	37.9677	-6.89681	-0.0208888	0.860756
Gnl3l:chrX:150983814	0.0089997	3_prime_UTR_variant	c.*2290A>G	-	protein_coding	Gnl3l	TRUE	guanine nucleotide binding protein-like 3 (nucleolar)-like	-	14.7259	21.6227	-6.89687	0.102651	0.427237
Mrpl24:chr3:87921687	0.00735573	intron_variant	c.-49-130A>G	-	protein_coding	Mrpl24	TRUE	mitochondrial ribosomal protein L24	-	22.9924	14.62	8.3724	-0.0598794	0.664094
Arhgef15:chr11:68954058	0.0256133	missense_variant	c.712A>G	p.R238G	protein_coding	Arhgef15	FALSE	Rho guanine nucleotide exchange factor (GEF) 15	deleterious_low_confidence	2.81324	4.86788	-2.05464	-0.140991	0.255103
Kcnk6:chr7:29222819	0.00979252	3_prime_UTR_variant	c.*2217A>G	-	protein_coding	Kcnk6	TRUE	potassium inwardly-rectifying channel, subfamily K, member 6	-	5.28923	10.3232	-5.034	0.158503	0.238948
Gabpb2:chr3:95184249	0.00462955	3_prime_UTR_variant	c.*4421A>G	-	protein_coding	Gabpb2	TRUE	GA repeat binding protein, beta 2	-	2.60576	5.41108	-2.80532	-0.0907008	0.455224
Gabpb2:chr3:95183940	0.0141281	3_prime_UTR_variant	c.*4730A>G	-	protein_coding	Gabpb2	TRUE	GA repeat binding protein, beta 2	-	12.6246	18.3219	-5.69726	-0.00997353	0.940768
Mfap1a:chr2:121493230	0.00170828	3_prime_UTR_variant	c.*1435A>G	-	protein_coding	Mfap1a	TRUE	microfibrillar-associated protein 1A	-	6.39321	12.8838	-6.49061	0	0
Nol10:chr12:17429859	0.0036234	3_prime_UTR_variant	c.*625A>G	-	protein_coding	Nol10	TRUE	nucleolar protein 10	-	27.1646	38.029	-10.8644	0.102288	0.448967
Rpa1:chr11:75300984	0.0412413	3_prime_UTR_variant	c.*321A>G	-	protein_coding	Rpa1	FALSE	replication protein A1	-	5.37312	8.27784	-2.90471	0.18929	0.119292
Blcap:chr2:157558110	0.0105853	missense_variant	c.44A>G	p.K15R	protein_coding	Blcap	TRUE	bladder cancer associated protein	tolerated	2.88935	4.91194	-2.02259	-0.143269	0.247427
Ezh1:chr11:101198731	0.00152874	intron_variant	c.1669+527A>G	-	protein_coding	Ezh1	TRUE	enhancer of zeste 1 polycomb repressive complex 2 subunit	-	38.2355	22.0179	16.2176	0.295967	0.0602656
Col12a1:chr9:79599546	0.0015319	3_prime_UTR_variant	c.*1623A>G	-	protein_coding	Col12a1	FALSE	collagen, type XII, alpha 1	-	6.14964	12.5206	-6.37098	-0.209153	0.108757
Ssu72:chr4:155716521	0.00212181	intron_variant	c.224+916A>G	-	protein_coding	Ssu72	TRUE	Ssu72 R0 polymerase II CTD phosphatase homolog (yeast)	-	10.2567	22.29	-12.0333	0.106321	0.418784
Haus2:chr2:120620269	0.00154611	3_prime_UTR_variant	c.*1088A>G	-	protein_coding	Haus2	TRUE	HAUS augmin-like complex, subunit 2	-	24.0894	39.5604	-15.471	-0.320334	0.038621
Cds2:chr2:132309880	0.00154838	3_prime_UTR_variant	c.*4595A>G	-	protein_coding	Cds2	TRUE	CDP-diacylglycerol synthase (phosphatidate cytidylyltransferase) 2	-	82.7412	75.9403	6.80092	0.0882337	0.457901
Gnl3l:chrX:150984264	0.00201427	3_prime_UTR_variant	c.*1840A>G	-	protein_coding	Gnl3l	TRUE	guanine nucleotide binding protein-like 3 (nucleolar)-like	-	5.86267	10.8124	-4.94976	0.0273502	0.8315
Kcnk6:chr7:29222863	0.00184585	3_prime_UTR_variant	c.*2173A>G	-	protein_coding	Kcnk6	TRUE	potassium inwardly-rectifying channel, subfamily K, member 6	-	14.1417	25.1647	-11.023	-0.193604	0.160702
Dagla:chr19:10245688	0.00255572	3_prime_UTR_variant	c.*1976A>G	-	protein_coding	Dagla	TRUE	diacylglycerol lipase, alpha	-	22.7381	33.7808	-11.0427	0	0
Slc37a3:chr6:39335154	0.00162014	3_prime_UTR_variant	c.*2038A>G	-	protein_coding	Slc37a3	TRUE	solute carrier family 37 (glycerol-3-phosphate transporter), member 3	-	7.26704	3.50697	3.76007	0.214828	0.0992795
Pde5a:chr3:122856284	0.00393284	3_prime_UTR_variant	c.*952A>G	-	protein_coding	Pde5a	FALSE	phosphodiesterase 5A, cGMP-specific	-	6.81464	14.8492	-8.03452	0	0
Rnf168:chr16:32299853	0.0434051	3_prime_UTR_variant	c.*527A>G	-	protein_coding	Rnf168	TRUE	ring finger protein 168	-	41.5378	54.4353	-12.8975	0.0740527	0.663139
Nol10:chr12:17429853	0.00171946	3_prime_UTR_variant	c.*619A>G	-	protein_coding	Nol10	TRUE	nucleolar protein 10	-	5.3072	12.089	-6.7818	0.178746	0.191651
Cd84:chr1:171889121	0.0309844	3_prime_UTR_variant	c.*524A>G	-	protein_coding	Cd84	TRUE	CD84 antigen	-	3.67219	6.41051	-2.73833	0.21994	0.0653309
D0jc1:chr2:18215302	0.00179318	3_prime_UTR_variant	c.*1955A>G	-	protein_coding	D0jc1	FALSE	D0J heat shock protein family (Hsp40) member C1	-	12.3	20.0773	-7.77727	-0.11804	0.356852
Eapp:chr12:54672358	0.00179709	3_prime_UTR_variant	c.*1225A>G	-	protein_coding	Eapp	TRUE	E2F-associated phosphoprotein	-	19.3781	29.8139	-10.4358	-0.0780057	0.594202
Lactb2:chr1:13625722	0.00748544	3_prime_UTR_variant	c.*1139A>G	-	protein_coding	Lactb2	TRUE	lactamase, beta 2	-	15.66	22.2669	-6.60687	-0.253442	0.0507142
Soat1:chr1:156427521	0.0228897	3_prime_UTR_variant	c.*3538A>G	-	protein_coding	Soat1	FALSE	sterol O-acyltransferase 1	-	3.41357	6.263	-2.84943	0.213579	0.107442
Atxn3:chr12:101919872	0.00191222	3_prime_UTR_variant	c.*3235A>G	-	protein_coding	Atxn3	TRUE	ataxin 3	-	10.9442	19.5221	-8.57784	0.0636177	0.644488
Ikbip:chr10:91097742	0.0273669	3_prime_UTR_variant	c.*1125A>G	-	protein_coding	Ikbip	TRUE	IKBKB interacting protein	-	32.1055	46.2229	-14.1175	-0.0467685	0.757596
D0jc1:chr2:18214661	0.00287692	3_prime_UTR_variant	c.*2596A>G	-	protein_coding	D0jc1	TRUE	D0J heat shock protein family (Hsp40) member C1	-	24.2204	14.0515	10.1688	0.167356	0.19734
Deptor:chr15:55255267	0.00215623	3_prime_UTR_variant	c.*3132A>G	-	protein_coding	Deptor	TRUE	DEP domain containing MTOR-interacting protein	-	9.22931	19.2167	-9.98736	-0.221984	0.121295
Fitm2:chr2:163467539	0.00532285	3_prime_UTR_variant	c.*1964A>G	-	protein_coding	Fitm2	TRUE	fat storage-inducing transmembrane protein 2	-	15.9267	28.6214	-12.6948	-0.0872225	0.587639
Rpl7l1:chr17:46775237	0.00220795	3_prime_UTR_variant	c.*511A>G	-	protein_coding	Rpl7l1	FALSE	ribosomal protein L7-like 1	-	12.0665	18.9034	-6.83698	0.0343924	0.783971
2900026A02Rik:chr5:113088056	0.0048035	3_prime_UTR_variant	c.*2973A>G	-	protein_coding	2900026A02Rik	FALSE	RIKEN cD0 2900026A02 gene	-	3.56031	7.18886	-3.62854	0.0252511	0.839266
Slfn5:chr11:82962652	0.00222966	3_prime_UTR_variant	c.*948A>G	-	protein_coding	Slfn5	TRUE	schlafen 5	-	6.843	11.6763	-4.83329	0.0640084	0.612464
2900026A02Rik:chr5:113087995	0.00237749	3_prime_UTR_variant	c.*3034A>G	-	protein_coding	2900026A02Rik	TRUE	RIKEN cD0 2900026A02 gene	-	10.267	19.1857	-8.91868	-0.190224	0.164204
Selenop:chr15:3279954	0.0100519	3_prime_UTR_variant	c.*244A>G	-	protein_coding	Selenop	TRUE	selenoprotein P	-	1.52471	2.63026	-1.10556	0	0
Polr3f:chr2:144540438	0.00285572	3_prime_UTR_variant	c.*1749A>G	-	protein_coding	Polr3f	TRUE	polymerase (R0) III (D0 directed) polypeptide F	-	23.3258	34.8094	-11.4836	-0.0967258	0.462217
Cds2:chr2:132309884	0.00669079	3_prime_UTR_variant	c.*4599A>G	-	protein_coding	Cds2	TRUE	CDP-diacylglycerol synthase (phosphatidate cytidylyltransferase) 2	-	17.0035	23.4246	-6.42109	-0.00722038	0.951656
Bmpr2:chr1:59874872	0.0195847	3_prime_UTR_variant	c.*4387A>G	-	protein_coding	Bmpr2	FALSE	bone morphogenetic protein receptor, type II (serine/threonine ki0se)	-	1.21412	2.11615	-0.902036	-0.374302	0.00110512
Tmub2:chr11:102287648	0.0202822	missense_variant	c.376A>G	p.R126G	protein_coding	Tmub2	TRUE	transmembrane and ubiquitin-like domain containing 2	tolerated	1.79588	3.2241	-1.42822	0.217219	0.0648926
Csf2rb:chr15:78350277	0.0326817	3_prime_UTR_variant	c.*1092A>G	-	protein_coding	Csf2rb	TRUE	colony stimulating factor 2 receptor, beta, low-affinity (granulocyte-macrophage)	-	2.41964	4.10447	-1.68483	0	0
Gabpb2:chr3:95183503	0.0305193	3_prime_UTR_variant	c.*5167A>G	-	protein_coding	Gabpb2	TRUE	GA repeat binding protein, beta 2	-	9.36226	13.7044	-4.34212	-0.0212526	0.868686
Rpa1:chr11:75300630	0.0302342	3_prime_UTR_variant	c.*675A>G	-	protein_coding	Rpa1	TRUE	replication protein A1	-	9.66484	13.2282	-3.56337	0.186075	0.123003
Rpa1:chr11:75300981	0.00294242	3_prime_UTR_variant	c.*324A>G	-	protein_coding	Rpa1	FALSE	replication protein A1	-	1.09258	3.47306	-2.38047	0.309657	0.0107733
C1rl:chr6:124509258	0.00248575	3_prime_UTR_variant	c.*138A>G	-	protein_coding	C1rl	TRUE	complement component 1, r subcomponent-like	-	15.4212	26.5013	-11.0801	0.292319	0.0437861
Gnl3l:chrX:150983815	0.00890635	3_prime_UTR_variant	c.*2289A>G	-	protein_coding	Gnl3l	TRUE	guanine nucleotide binding protein-like 3 (nucleolar)-like	-	14.9269	21.7633	-6.83644	0.190689	0.137653
Pofut1:chr2:153266572	0.00267003	3_prime_UTR_variant	c.*689A>G	-	protein_coding	Pofut1	TRUE	protein O-fucosyltransferase 1	-	10.5565	5.48972	5.06673	0.119286	0.336321
Lmbrd2:chr15:9199472	0.00272537	3_prime_UTR_variant	c.*2756A>G	-	protein_coding	Lmbrd2	TRUE	LMBR1 domain containing 2	-	7.36172	16.2452	-8.88345	-0.0529841	0.692837
Hjurp:chr1:88271761	0.00273883	intron_variant	c.256+968A>G	-	protein_coding	Hjurp	FALSE	Holliday junction recognition protein	-	86.9392	75.1272	11.812	0.0595113	0.681418
Slfn5:chr11:82963254	0.0277406	3_prime_UTR_variant	c.*1550A>G	-	protein_coding	Slfn5	TRUE	schlafen 5	-	8.105	11.12	-3.015	0.266335	0.0227504
Mad2l1:chr6:66540825	0.00285656	3_prime_UTR_variant	c.*407A>G	-	protein_coding	Mad2l1	TRUE	MAD2 mitotic arrest deficient-like 1	-	21.8682	12.3326	9.53559	-0.0353797	0.809292
Ncl:chr1:86347928	0.00290424	3_prime_UTR_variant	c.*2692A>G	-	protein_coding	Ncl	FALSE	nucleolin	-	26.41	43.5445	-17.1345	0.132971	0.378342
Gnl3l:chrX:150985497	0.00293743	3_prime_UTR_variant	c.*607A>G	-	protein_coding	Gnl3l	TRUE	guanine nucleotide binding protein-like 3 (nucleolar)-like	-	19.7171	31.4623	-11.7452	0.229034	0.0733574
Slc35e1:chr8:72482538	0.00550767	3_prime_UTR_variant	c.*1228A>G	-	protein_coding	Slc35e1	TRUE	solute carrier family 35, member E1	-	1.82536	5.83541	-4.01005	0.0399947	0.751761
Zfp652:chr11:95765526	0.00579817	3_prime_UTR_variant	c.*1467A>G	-	protein_coding	Zfp652	TRUE	zinc finger protein 652	-	2.10176	5.49649	-3.39472	-0.161171	0.179354
Prxl2c:chr13:64290163	0.00732393	3_prime_UTR_variant	c.*1938A>G	-	protein_coding	Prxl2c	FALSE	AhpC/TSA antioxidant enzyme domain containing 1	-	18.1933	24.3919	-6.19856	-0.201914	0.0936925
Pak2:chr16:32018230	0.0119141	3_prime_UTR_variant	c.*1950A>G	-	protein_coding	Pak2	TRUE	p21 (RAC1) activated ki0se 2	-	1.09971	2.43	-1.33029	0.20355	0.0841234
Grcc10:chr6:124740275	0.011455	intron_variant	c.229+244A>G	-	protein_coding	Grcc10	TRUE	gene rich cluster, C10 gene	-	15.1416	6.49714	8.64446	-0.126347	0.367317
Prxl2c:chr13:64290180	0.00577489	3_prime_UTR_variant	c.*1921A>G	-	protein_coding	Prxl2c	TRUE	AhpC/TSA antioxidant enzyme domain containing 1	-	42.6845	49.5486	-6.86403	-0.236575	0.0520946
2900026A02Rik:chr5:113088020	0.00342266	3_prime_UTR_variant	c.*3009A>G	-	protein_coding	2900026A02Rik	TRUE	RIKEN cD0 2900026A02 gene	-	7.14226	12.5	-5.35774	-0.156465	0.220729
S0pc1l:chr12:73946427	0.0313758	intron_variant	c.148+8627A>G	-	protein_coding	S0pc1l	TRUE	predicted gene, 49321	-	2.48	5.09853	-2.61853	0	0
2610002M06Rik:chrX:107784379	0.00373437	3_prime_UTR_variant	c.*3430A>G	-	protein_coding	2610002M06Rik	TRUE	RIKEN cD0 2610002M06 gene	-	5.7625	14.5482	-8.78571	0.207171	0.140574
D0jc18:chr18:35672493	0.00455012	3_prime_UTR_variant	c.*2626A>G	-	protein_coding	D0jc18	FALSE	D0J heat shock protein family (Hsp40) member C18	-	5.49	11.7271	-6.23714	-0.063689	0.637879
2900026A02Rik:chr5:113088007	0.00362604	3_prime_UTR_variant	c.*3022A>G	-	protein_coding	2900026A02Rik	TRUE	RIKEN cD0 2900026A02 gene	-	34.4806	43.9577	-9.47702	-0.234135	0.0693461
Gsta3:chr1:21263883	0.0307028	intron_variant	c.546+959A>G	-	protein_coding	Gsta3	FALSE	glutathione S-transferase, alpha 3	-	11.128	18.8469	-7.71887	0.205665	0.197045
Rnf168:chr16:32300332	0.00373078	3_prime_UTR_variant	c.*1006A>G	-	protein_coding	Rnf168	TRUE	ring finger protein 168	-	50.8827	61.6116	-10.7289	0.155614	0.247726
Fubp3:chr2:31615894	0.00581371	3_prime_UTR_variant	c.*242A>G	-	protein_coding	Fubp3	TRUE	far upstream element (FUSE) binding protein 3	-	20.449	33.1772	-12.7282	-0.217723	0.146076
N4bp2l2:chr5:150641110	0.0213237	3_prime_UTR_variant	c.*2004A>G	-	protein_coding	N4bp2l2	TRUE	NEDD4 binding protein 2-like 2	-	17.8632	28.759	-10.8959	-0.102404	0.513473
Gnl3l:chrX:150985514	0.00421172	3_prime_UTR_variant	c.*590A>G	-	protein_coding	Gnl3l	FALSE	guanine nucleotide binding protein-like 3 (nucleolar)-like	-	6.75833	13.0485	-6.2902	0.0569425	0.65493
D0jc18:chr18:35672802	0.00408837	3_prime_UTR_variant	c.*2317A>G	-	protein_coding	D0jc18	TRUE	D0J heat shock protein family (Hsp40) member C18	-	16.145	25.9676	-9.82259	0.0505086	0.714207
Tacc1:chr8:25157334	0.00412794	3_prime_UTR_variant	c.*2418A>G	-	protein_coding	Tacc1	TRUE	transforming, acidic coiled-coil containing protein 1	-	3.92853	6.56923	-2.6407	-0.0407285	0.73226
Abhd2:chr7:79360848	0.00665701	3_prime_UTR_variant	c.*692A>G	-	protein_coding	Abhd2	FALSE	abhydrolase domain containing 2	-	1.51794	3.38692	-1.86898	0.0417173	0.726014
Cds2:chr2:132309848	0.00730856	3_prime_UTR_variant	c.*4563A>G	-	protein_coding	Cds2	TRUE	CDP-diacylglycerol synthase (phosphatidate cytidylyltransferase) 2	-	1.2003	3.10282	-1.90252	0.0197797	0.869011
Slfn5:chr11:82962655	0.0150827	3_prime_UTR_variant	c.*951A>G	-	protein_coding	Slfn5	TRUE	schlafen 5	-	45.7639	55.3916	-9.62775	0.343158	0.00417233
Slc35e2:chr4:155621968	0.0367844	3_prime_UTR_variant	c.*3219A>G	-	protein_coding	Slc35e2	TRUE	solute carrier family 35, member E2	-	15.7075	22.6619	-6.95437	0.229294	0.0683692
Soat1:chr1:156427964	0.00953268	3_prime_UTR_variant	c.*3095A>G	-	protein_coding	Soat1	TRUE	sterol O-acyltransferase 1	-	9.10741	15.9291	-6.82171	0.114077	0.381358
Slc35e2:chr4:155621110	0.00451351	3_prime_UTR_variant	c.*2361A>G	-	protein_coding	Slc35e2	TRUE	solute carrier family 35, member E2	-	6.9432	14.8611	-7.91791	-0.00898757	0.949579
Slfn5:chr11:82963231	0.0103059	3_prime_UTR_variant	c.*1527A>G	-	protein_coding	Slfn5	TRUE	schlafen 5	-	19.64	25.7251	-6.08514	0.342367	0.00347225
Grcc10:chr6:124740289	0.00578722	intron_variant	c.229+230A>G	-	protein_coding	Grcc10	TRUE	gene rich cluster, C10 gene	-	17.5917	9.61286	7.97881	-0.0583487	0.68116
Urb2:chr8:124047800	0.00492599	3_prime_UTR_variant	c.*494A>G	-	protein_coding	Urb2	TRUE	URB2 ribosome biogenesis 2 homolog (S. cerevisiae)	-	12.1867	21.5693	-9.38267	0.136069	0.326557
Plpp5:chr8:25723197	0.0102683	intron_variant	c.622+597A>G	-	protein_coding	Plpp5	TRUE	phospholipid phosphatase 5	-	32.8065	21.8296	10.9769	-0.138093	0.365661
Zyg11b:chr4:108230876	0.0225979	3_prime_UTR_variant	c.*5128A>G	-	protein_coding	Zyg11b	TRUE	zyg-ll family member B, cell cycle regulator	-	6.15963	9.24323	-3.0836	-0.0178929	0.893946
Wipf1:chr2:73431502	0.0301844	3_prime_UTR_variant	c.*908A>G	-	protein_coding	Wipf1	FALSE	WAS/WASL interacting protein family, member 1	-	1.37187	2.8427	-1.47083	0.232931	0.0540909
Ro60:chr1:143755770	0.02965	3_prime_UTR_variant	c.*1972A>G	-	protein_coding	Ro60	FALSE	TROVE domain family, member 2	-	7.156	13.6627	-6.50669	0.023829	0.861612
Ssu72:chr4:155716481	0.00512464	intron_variant	c.224+876A>G	-	protein_coding	Ssu72	TRUE	Ssu72 R0 polymerase II CTD phosphatase homolog (yeast)	-	13.012	24.2854	-11.2734	0	0
2900026A02Rik:chr5:113088028	0.00679304	3_prime_UTR_variant	c.*3001A>G	-	protein_coding	2900026A02Rik	FALSE	RIKEN cD0 2900026A02 gene	-	5.83563	10.5106	-4.67496	-0.13067	0.295663
Haus2:chr2:120621168	0.00539965	3_prime_UTR_variant	c.*1987A>G	-	protein_coding	Haus2	TRUE	HAUS augmin-like complex, subunit 2	-	18.7481	27.1969	-8.44875	0	0
Gatc:chr5:115333800	0.0103904	3_prime_UTR_variant	c.*739A>G	-	protein_coding	Gatc	TRUE	glutamyl-tR0(Gln) amidotransferase, subunit C	-	1.51071	3.18765	-1.67693	-0.0208308	0.872329
Acp2:chr2:91214062	0.0207765	3_prime_UTR_variant	c.*3322A>G	-	protein_coding	Acp2	TRUE	acid phosphatase 2, lysosomal	-	9.91905	17.6419	-7.72283	0	0
Ivd:chr2:118869941	0.0114667	intron_variant	c.289+159A>G	-	protein_coding	Ivd	TRUE	isovaleryl coenzyme A dehydroge0se	-	43.7492	35.0311	8.7181	0	0
D0jc18:chr18:35672899	0.00658517	3_prime_UTR_variant	c.*2220A>G	-	protein_coding	D0jc18	TRUE	D0J heat shock protein family (Hsp40) member C18	-	12.9843	22.213	-9.22868	-0.0996405	0.469198
Atxn3:chr12:101921636	0.00574679	3_prime_UTR_variant	c.*1471A>G	-	protein_coding	Atxn3	FALSE	ataxin 3	-	5.21103	13.0433	-7.8323	0.0354818	0.784251
Rpa1:chr11:75300550	0.0067074	3_prime_UTR_variant	c.*755A>G	-	protein_coding	Rpa1	TRUE	replication protein A1	-	1.69618	3.64718	-1.951	-0.0505451	0.671073
Lsm12:chr11:102163662	0.0078245	3_prime_UTR_variant	c.*413A>G	-	protein_coding	Lsm12	TRUE	LSM12 homolog	-	6.8675	13.0431	-6.17563	0.220867	0.101879
Zyg11b:chr4:108230862	0.00603858	3_prime_UTR_variant	c.*5142A>G	-	protein_coding	Zyg11b	TRUE	zyg-ll family member B, cell cycle regulator	-	1.57593	3.66562	-2.0897	-0.0301605	0.820609
Med14:chrX:12687160	0.00694157	missense_variant	c.3322A>G	p.S1108G	protein_coding	Med14	FALSE	mediator complex subunit 14	tolerated	3.03692	6.16031	-3.12339	0.0957502	0.47462
Mthfr:chr4:148056360	0.00655777	3_prime_UTR_variant	c.*772A>G	-	protein_coding	Mthfr	TRUE	methylenetetrahydrofolate reductase	-	10.3872	5.96818	4.41906	0.20679	0.106829
D0jc1:chr2:18215295	0.0066924	3_prime_UTR_variant	c.*1962A>G	-	protein_coding	D0jc1	TRUE	D0J heat shock protein family (Hsp40) member C1	-	12.2438	18.4768	-6.23297	-0.0133515	0.917283
Qpctl:chr7:19140327	0.00964011	3_prime_UTR_variant	c.*827A>G	-	protein_coding	Qpctl	TRUE	glutaminyl-peptide cyclotransferase-like	-	14.7889	24.4018	-9.61286	0.186914	0.167777
Pde5a:chr3:122856261	0.0417687	3_prime_UTR_variant	c.*929A>G	-	protein_coding	Pde5a	FALSE	phosphodiesterase 5A, cGMP-specific	-	19.4069	30.4056	-10.9986	0	0
Ski:chr4:155156488	0.00795474	3_prime_UTR_variant	c.*853A>G	-	protein_coding	Ski	TRUE	ski sarcoma viral oncogene homolog (avian)	-	1.73882	3.02923	-1.29041	-0.217454	0.0645963
Hip1:chr5:135408855	0.0426358	3_prime_UTR_variant	c.*2362A>G	-	protein_coding	Hip1	TRUE	huntingtin interacting protein 1	-	6.93625	10.8838	-3.94757	-0.0584302	0.641202
Slfn5:chr11:82962621	0.0159496	3_prime_UTR_variant	c.*917A>G	-	protein_coding	Slfn5	TRUE	schlafen 5	-	35.3706	45.467	-10.0964	0.33625	0.00442739
Slfn5:chr11:82963275	0.0328588	3_prime_UTR_variant	c.*1571A>G	-	protein_coding	Slfn5	TRUE	schlafen 5	-	11.1482	14.6777	-3.52946	0.318686	0.00599783
Zbtb6:chr2:37425939	0.0148578	3_prime_UTR_variant	c.*2704A>G	-	protein_coding	Zbtb6	TRUE	zinc finger and BTB domain containing 6	-	14.7769	21.9319	-7.15498	0.0335292	0.797545
Ssu72:chr4:155716478	0.007424	intron_variant	c.224+873A>G	-	protein_coding	Ssu72	TRUE	Ssu72 R0 polymerase II CTD phosphatase homolog (yeast)	-	10.6629	18.7688	-8.10593	0.262873	0.06513
Ikbip:chr10:91097728	0.0232543	3_prime_UTR_variant	c.*1111A>G	-	protein_coding	Ikbip	FALSE	IKBKB interacting protein	-	26.538	38.5222	-11.9842	-0.168922	0.278872
Nup155:chr15:8158190	0.0100535	3_prime_UTR_variant	c.*426A>G	-	protein_coding	Nup155	TRUE	nucleoporin 155	-	17.7288	27.4223	-9.69358	0.154116	0.265845
Tob2:chr15:81849480	0.0172073	3_prime_UTR_variant	c.*1249A>G	-	protein_coding	Tob2	FALSE	transducer of ERBB2, 2	-	0.867353	2.44692	-1.57957	0.104831	0.377426
Adsl:chr15:80968839	0.013615	3_prime_UTR_variant	c.*91A>G	-	protein_coding	Adsl	FALSE	adenylosucci0te lyase	-	0.907586	2.29842	-1.39083	0.150847	0.22304
Slc7a2:chr8:40920181	0.0194701	3_prime_UTR_variant	c.*3647A>G	-	protein_coding	Slc7a2	FALSE	solute carrier family 7 (cationic amino acid transporter, y+ system), member 2	-	3.02923	5.55083	-2.5216	0.196194	0.126441
Fam32a:chr8:72223815	0.0093423	3_prime_UTR_variant	c.*1565A>G	-	protein_coding	Fam32a	TRUE	family with sequence similarity 32, member A	-	7.97125	15.3239	-7.35268	0.104718	0.460022
Tra2a:chr6:49254769	0.0201186	intron_variant	c.37-2254A>G	-	protein_coding	Tra2a	TRUE	transformer 2 alpha	-	5.66548	3.16857	2.49691	-0.107126	0.391924
Klhl24:chr16:20123748	0.00870688	3_prime_UTR_variant	c.*642A>G	-	protein_coding	Klhl24	TRUE	kelch-like 24	-	12.7435	17.6344	-4.89083	0	0
Mrpl43:chr19:45005288	0.00929749	3_prime_UTR_variant	c.*411A>G	-	protein_coding	Mrpl43	TRUE	mitochondrial ribosomal protein L43	-	6.02194	2.60056	3.42138	-0.0493031	0.691951
Mdc1:chr17:35858643	0.0116916	3_prime_UTR_variant	c.*1013A>G	-	protein_coding	Mdc1	TRUE	mediator of D0 damage checkpoint 1	-	14.9468	24.3078	-9.36098	0.103475	0.465394
Fam20b:chr1:156680072	0.0105966	3_prime_UTR_variant	c.*1339A>G	-	protein_coding	Fam20b	FALSE	family with sequence similarity 20, member B	-	1.07824	2.94579	-1.86755	0.168399	0.157355
Ccser2:chr14:36876234	0.0198111	3_prime_UTR_variant	c.*2734A>G	-	protein_coding	Ccser2	FALSE	coiled-coil serine rich 2	-	1.1725	2.58919	-1.41669	-0.0660582	0.58969
2900026A02Rik:chr5:113087971	0.043732	3_prime_UTR_variant	c.*3058A>G	-	protein_coding	2900026A02Rik	TRUE	RIKEN cD0 2900026A02 gene	-	1.98903	4.46206	-2.47303	-0.162877	0.194854
Pnpla6:chr8:3539445	0.0356348	intron_variant	c.3337+1360A>G	-	protein_coding	Pnpla6	TRUE	patatin-like phospholipase domain containing 6	-	8.82444	4.89067	3.93378	0.12856	0.340556
Rpa1:chr11:75300582	0.0101247	3_prime_UTR_variant	c.*723A>G	-	protein_coding	Rpa1	TRUE	replication protein A1	-	2.23286	4.02727	-1.79442	0.120556	0.35472
Mgat4a:chr1:37442393	0.0103873	3_prime_UTR_variant	c.*2266A>G	-	protein_coding	Mgat4a	TRUE	mannoside acetylglucosaminyltransferase 4, isoenzyme A	-	24.7292	34.8482	-10.119	0	0
Sppl2a:chr2:126892863	0.0105056	3_prime_UTR_variant	c.*1349A>G	-	protein_coding	Sppl2a	TRUE	sig0l peptide peptidase like 2A	-	13.3271	7.78886	5.53823	-0.0752508	0.571088
Polr3f:chr2:144539929	0.0142503	3_prime_UTR_variant	c.*1240A>G	-	protein_coding	Polr3f	TRUE	polymerase (R0) III (D0 directed) polypeptide F	-	4.42407	8.864	-4.43993	-0.00841399	0.950469
Zfp809:chr9:22241322	0.0107404	intron_variant	c.1046-1712A>G	-	protein_coding	Zfp809	TRUE	zinc finger protein 809	-	10.7143	21.6887	-10.9743	-0.155046	0.30354
D0jc16:chr4:141760706	0.0112111	3_prime_UTR_variant	c.*2813A>G	-	protein_coding	D0jc16	TRUE	D0J heat shock protein family (Hsp40) member C16	-	13.1252	21.3193	-8.19406	0	0
Slc35e2:chr4:155621897	0.0113831	3_prime_UTR_variant	c.*3148A>G	-	protein_coding	Slc35e2	TRUE	solute carrier family 35, member E2	-	17.8664	26.8971	-9.03071	-0.0842023	0.537236
D0jc1:chr2:18215094	0.0216409	3_prime_UTR_variant	c.*2163A>G	-	protein_coding	D0jc1	TRUE	D0J heat shock protein family (Hsp40) member C1	-	13.7	22.4274	-8.72741	-0.0327837	0.821191
Slfn5:chr11:82962584	0.0163561	3_prime_UTR_variant	c.*880A>G	-	protein_coding	Slfn5	TRUE	schlafen 5	-	34.7089	43.6188	-8.9099	0.125566	0.339091
Fastk:chr5:24444806	0.0124495	intron_variant	c.82+260A>G	-	protein_coding	Fastk	TRUE	Fas-activated serine/threonine ki0se	-	13.7257	8.30324	5.42243	0.116565	0.359001
Zbtb6:chr2:37425938	0.021285	3_prime_UTR_variant	c.*2705A>G	-	protein_coding	Zbtb6	TRUE	zinc finger and BTB domain containing 6	-	6.91321	11.5587	-4.64554	0.119448	0.363332
Eln:chr5:134745353	0.0128064	intron_variant	c.85+1804A>G	-	protein_coding	Eln	FALSE	elastin	-	15.6697	8.61148	7.05821	0.180266	0.171862
Rhoa:chr9:108336305	0.0128453	intron_variant	c.409-343A>G	-	protein_coding	Rhoa	TRUE	ras homolog family member A	-	19.6732	11.6156	8.0576	-0.0520147	0.731369
Mfap1a:chr2:121492869	0.013086	3_prime_UTR_variant	c.*1796A>G	-	protein_coding	Mfap1a	TRUE	microfibrillar-associated protein 1A	-	22.4114	32.9846	-10.5732	-0.0874094	0.568031
Ssu72:chr4:155716520	0.0136716	intron_variant	c.224+915A>G	-	protein_coding	Ssu72	TRUE	Ssu72 R0 polymerase II CTD phosphatase homolog (yeast)	-	10.8348	20.2434	-9.40862	0.282604	0.0301059
Emc8:chr8:120655643	0.018983	3_prime_UTR_variant	c.*2446A>G	-	protein_coding	Emc8	TRUE	ER membrane protein complex subunit 8	-	27.5038	40.7159	-13.2121	0.211289	0.184807
Mlh3:chr12:85234649	0.0135115	3_prime_UTR_variant	c.*973A>G	-	protein_coding	Mlh3	TRUE	mutL homolog 3	-	34.0655	47.8373	-13.7718	-0.123557	0.424255
Apobec1:chr6:122578496	0.0233852	3_prime_UTR_variant	c.*311A>G	-	protein_coding	Apobec1	TRUE	apolipoprotein B mR0 editing enzyme, catalytic polypeptide 1	-	2.89962	4.86306	-1.96344	0	0
D0jc1:chr2:18214673	0.01359	3_prime_UTR_variant	c.*2584A>G	-	protein_coding	D0jc1	TRUE	D0J heat shock protein family (Hsp40) member C1	-	6.037	2.99182	3.04518	0.0607968	0.635974
2900026A02Rik:chr5:113088015	0.013713	3_prime_UTR_variant	c.*3014A>G	-	protein_coding	2900026A02Rik	TRUE	RIKEN cD0 2900026A02 gene	-	45.1303	54.188	-9.05769	0	0
Slfn5:chr11:82962619	0.0139482	3_prime_UTR_variant	c.*915A>G	-	protein_coding	Slfn5	TRUE	schlafen 5	-	4.47735	7.55316	-3.0758	0.297568	0.0111316
Zfp626:chr7:27821531	0.0396955	3_prime_UTR_variant	c.*1905A>G	-	protein_coding	Zfp626	FALSE	zinc finger protein 626	-	30.9559	43.7915	-12.8356	0.174198	0.302471
D0jc1:chr2:18215395	0.0186065	3_prime_UTR_variant	c.*1862A>G	-	protein_coding	D0jc1	TRUE	D0J heat shock protein family (Hsp40) member C1	-	6.09519	11.5337	-5.43848	0.0641439	0.635475
Apobec3:chr15:79907602	0.0239167	3_prime_UTR_variant	c.*233A>G	-	protein_coding	Apobec3	FALSE	apolipoprotein B mR0 editing enzyme, catalytic polypeptide 3	-	1.26485	2.67718	-1.41233	0.109251	0.360958
Ccnd2:chr6:127125380	0.0214086	3_prime_UTR_variant	c.*4955A>G	-	protein_coding	Ccnd2	FALSE	cyclin D2	-	6.44118	9.54103	-3.09985	0.0365665	0.758741
C330018D20Rik:chr18:56956934	0.018098	3_prime_UTR_variant	c.*808A>G	-	protein_coding	C330018D20Rik	TRUE	RIKEN cD0 C330018D20 gene	-	36.8852	51.3835	-14.4983	0.0645268	0.700324
Zyg11b:chr4:108232603	0.029799	3_prime_UTR_variant	c.*3401A>G	-	protein_coding	Zyg11b	FALSE	zyg-ll family member B, cell cycle regulator	-	4.0837	7.69281	-3.60911	0.133836	0.312222
Sntb2:chr8:107017780	0.0255283	3_prime_UTR_variant	c.*6396A>G	-	protein_coding	Sntb2	FALSE	syntrophin, basic 2	-	9.33818	15.7111	-6.37293	0.117431	0.421638
Ift22:chr5:136913099	0.0162056	3_prime_UTR_variant	c.*126A>G	-	protein_coding	Ift22	TRUE	intraflagellar transport 22	-	5.05192	2.68688	2.36505	0.226501	0.0873168
Eln:chr5:134745403	0.0166467	intron_variant	c.85+1754A>G	-	protein_coding	Eln	FALSE	elastin	-	14.1619	8.26407	5.89786	0	0
Tut7:chr13:59819826	0.0167145	intron_variant	c.520+1734A>G	-	protein_coding	Tut7	TRUE	termi0l uridylyl transferase 7	-	8.038	13.4	-5.362	0.0922294	0.507137
Pih1d1:chr7:45156074	0.0169624	intron_variant	c.-4-232A>G	-	protein_coding	Pih1d1	FALSE	PIH1 domain containing 1	-	5.03458	9.41	-4.37542	0.0564748	0.693857
D0jc1:chr2:18214655	0.0176876	3_prime_UTR_variant	c.*2602A>G	-	protein_coding	D0jc1	TRUE	D0J heat shock protein family (Hsp40) member C1	-	21.6457	14.1467	7.49905	0.173489	0.192783
Septin4:chr11:87585613	0.0177772	intron_variant	c.662+372A>G	-	protein_coding	Septin4	TRUE	septin 4	-	11.0834	6.74074	4.3427	0	0
Ankrd28:chr14:31700661	0.0181709	3_prime_UTR_variant	c.*1359A>G	-	protein_coding	Ankrd28	TRUE	ankyrin repeat domain 28	-	15.5965	24.2362	-8.63969	-0.113673	0.479161
Eapp:chr12:54672286	0.0181732	3_prime_UTR_variant	c.*1297A>G	-	protein_coding	Eapp	TRUE	E2F-associated phosphoprotein	-	10.9464	18.4284	-7.48201	0.0556497	0.672791
Psma3:chr12:70995210	0.0185495	3_prime_UTR_variant	c.*815A>G	-	protein_coding	Psma3	TRUE	proteasome (prosome, macropain) subunit, alpha type 3	-	49.639	64.7995	-15.1605	0.0497791	0.754232
Nras:chr3:103066725	0.0189074	3_prime_UTR_variant	c.*2538A>G	-	protein_coding	Nras	TRUE	neuroblastoma ras oncogene	-	12.9358	18.9838	-6.04792	0.040145	0.768941
Zyg11b:chr4:108232589	0.0300809	3_prime_UTR_variant	c.*3415A>G	-	protein_coding	Zyg11b	FALSE	zyg-ll family member B, cell cycle regulator	-	2.57533	5.22806	-2.65272	0.0815649	0.515007
Zfp324:chr7:12973616	0.01976	3_prime_UTR_variant	c.*1979A>G	-	protein_coding	Zfp324	TRUE	zinc finger protein 324	-	21.9439	31.951	-10.007	-0.0419009	0.787117
Agl:chr3:116744163	0.0301493	3_prime_UTR_variant	c.*655A>G	-	protein_coding	Agl	TRUE	amylo-1,6-glucosidase, 4-alpha-glucanotransferase	-	17.525	25.5109	-7.98587	-0.151519	0.309307
H2-T24:chr17:36006440	0.0262382	3_prime_UTR_variant	c.*296A>G	-	protein_coding	H2-T24	FALSE	histocompatibility 2, T region locus 24	-	2.3297	4.60568	-2.27598	0	0
Zc3h7b:chr15:81794122	0.0267489	3_prime_UTR_variant	c.*357A>G	-	protein_coding	Zc3h7b	FALSE	zinc finger CCCH type containing 7B	-	1.69324	4.09385	-2.40061	0.0393488	0.741006
Mfap1a:chr2:121493245	0.0364234	3_prime_UTR_variant	c.*1420A>G	-	protein_coding	Mfap1a	TRUE	microfibrillar-associated protein 1A	-	24.27	31.6694	-7.39938	-0.00972776	0.941195
Mgat4a:chr1:37442398	0.0216812	3_prime_UTR_variant	c.*2261A>G	-	protein_coding	Mgat4a	TRUE	mannoside acetylglucosaminyltransferase 4, isoenzyme A	-	12.9321	20.57	-7.63792	0.317212	0.0152558
Mkln1:chr6:31515730	0.0427812	3_prime_UTR_variant	c.*7984A>G	-	protein_coding	Mkln1	TRUE	muskelin 1, intracellular mediator containing kelch motifs	-	7.83423	4.54867	3.28556	-0.0931101	0.494896
Lactb2:chr1:13625735	0.0220346	3_prime_UTR_variant	c.*1126A>G	-	protein_coding	Lactb2	TRUE	lactamase, beta 2	-	24.1781	30.3381	-6.15992	-0.191742	0.149333
Deptor:chr15:55255285	0.0392599	3_prime_UTR_variant	c.*3150A>G	-	protein_coding	Deptor	TRUE	DEP domain containing MTOR-interacting protein	-	17.68	23.9755	-6.29545	-0.18206	0.215537
Slc7a2:chr8:40920555	0.0463928	3_prime_UTR_variant	c.*4021A>G	-	protein_coding	Slc7a2	FALSE	solute carrier family 7 (cationic amino acid transporter, y+ system), member 2	-	10.9992	16.0038	-5.00452	0	0
Ube2l6:chr2:84809493	0.0233937	3_prime_UTR_variant	c.*337A>G	-	protein_coding	Ube2l6	FALSE	ubiquitin-conjugating enzyme E2L 6	-	4.46563	2.71872	1.74691	0.0158497	0.895625
Mfap1a:chr2:121492903	0.0243853	3_prime_UTR_variant	c.*1762A>G	-	protein_coding	Mfap1a	FALSE	microfibrillar-associated protein 1A	-	39.1542	49.8745	-10.7203	-0.2406	0.129694
Sntb2:chr8:107018196	0.0245186	3_prime_UTR_variant	c.*6812A>G	-	protein_coding	Sntb2	FALSE	syntrophin, basic 2	-	1.82207	3.81364	-1.99157	0.239466	0.0608533
Spag9:chr11:94123712	0.0246765	3_prime_UTR_variant	c.*875A>G	-	protein_coding	Spag9	TRUE	sperm associated antigen 9	-	1.39519	2.84412	-1.44893	0.013675	0.916693
Rnf168:chr16:32300353	0.0344376	3_prime_UTR_variant	c.*1027A>G	-	protein_coding	Rnf168	TRUE	ring finger protein 168	-	13.0835	18.6739	-5.59041	0.265117	0.0462545
Dagla:chr19:10245696	0.0274656	3_prime_UTR_variant	c.*1968A>G	-	protein_coding	Dagla	TRUE	diacylglycerol lipase, alpha	-	28.0277	36.4612	-8.43351	0	0
Slc7a2:chr8:40920156	0.0286205	3_prime_UTR_variant	c.*3622A>G	-	protein_coding	Slc7a2	FALSE	solute carrier family 7 (cationic amino acid transporter, y+ system), member 2	-	4.0016	6.86108	-2.85948	0.174418	0.175151
Fadd:chr7:144579604	0.0366344	3_prime_UTR_variant	c.*925A>G	-	protein_coding	Fadd	TRUE	Fas (TNFRSF6)-associated via death domain	-	19.6088	28.0426	-8.43386	-0.143503	0.335895
Psma3:chr12:70995180	0.0380497	3_prime_UTR_variant	c.*785A>G	-	protein_coding	Psma3	TRUE	proteasome (prosome, macropain) subunit, alpha type 3	-	17.9	26.863	-8.96304	0.051472	0.743066
Zyg11b:chr4:108232599	0.0304357	3_prime_UTR_variant	c.*3405A>G	-	protein_coding	Zyg11b	TRUE	zyg-ll family member B, cell cycle regulator	-	3.482	6.32697	-2.84497	-0.20837	0.101253
