# Supplementary material for: Host A-to-I RNA editing signatures in intracellular bacterial and single-strand RNA viral infections
Source: Front Immunol. 2023 Apr 4;14:1121096. doi: 10.3389/fimmu.2023.1121096 (PMC10112020; doi:10.3389/fimmu.2023.1121096)
Supplement: Supplementary file 9 [file Table_5.xlsx]

## Sheet: sheet1
Table S5. DRE sites among the control and infectIon group of viral pneumonia with cis-regulation
site_id	p.value	Consequence	NTchange	AAchange	BIOTYPE	SYMBOL	known_site	description	SIFT	Control	Infected_Virus	Control_VS_Infected_Virus	r.spearman	p.spearman
1700030N03Rik:chr19:3085637	0.019257	intron_variant,non_coding_transcript_variant	n.196-9752A>G	-	lincRNA	1700030N03Rik	FALSE	RIKEN cDNA 1700030N03 gene	-	50	13.4176	36.5824	-0.109368	0.459317
Abi1:chr2:23012587	9.82611e-12	intron_variant	c.118-17897A>G	-	protein_coding	Abi1	FALSE	abl-interactor 1	-	13.1956	0.93027	12.2653	-0.367049	0.0121005
Cdc25b:chr2:131197719	2.36502e-05	3_prime_UTR_variant	c.*350A>G	-	protein_coding	Cdc25b	FALSE	cell division cycle 25B	-	1.64083	8.50208	-6.86124	-0.541041	3.26924e-06
Bmpr2:chr1:59873116	0.000289724	3_prime_UTR_variant	c.*2631A>G	-	protein_coding	Bmpr2	FALSE	bone morphogenetic protein receptor, type II (serine/threonine kinase)	-	1.99667	13.6504	-11.6537	0.22193	0.0733055
Mier1:chr4:103164732	0.000544273	3_prime_UTR_variant	c.*1981A>G	-	protein_coding	Mier1	FALSE	MEIR1 treanscription regulator	-	0.189167	3.45241	-3.26324	-0.0651002	0.603536
Slc35e1:chr8:72481405	0.000841252	3_prime_UTR_variant	c.*2361A>G	-	protein_coding	Slc35e1	TRUE	solute carrier family 35, member E1	-	0.715833	10.9335	-10.2177	-0.207169	0.0951064
Tmem221:chr8:71555014	0.0173086	3_prime_UTR_variant	c.*73A>G	-	protein_coding	Tmem221	FALSE	transmembrane protein 221	-	0	6.27827	-6.27827	0.217626	0.100787
Itsn2:chr12:4676414	0.00153571	intron_variant	c.3460+2807A>G	-	protein_coding	Itsn2	FALSE	intersectin 2	-	0	5.9113	-5.9113	0.229357	0.0639568
Gbp10:chr5:105216092	0.0002521	3_prime_UTR_variant	c.*1213A>G	-	protein_coding	Gbp10	FALSE	guanylate-binding protein 10	-	0	33.8262	-33.8262	-0.648361	2.58608e-06
Tbce:chr13:14022043	1.44123e-08	intron_variant	c.186-2156A>G	-	protein_coding	Tbce	FALSE	tubulin-specific chaperone E	-	5.05833	0.944444	4.11389	0.244873	0.0475203
Fam174b:chr7:73775289	0.0023685	3_prime_UTR_variant	c.*390A>G	-	protein_coding	Fam174b	FALSE	family with sequence similarity 174, member B	-	0	1.44667	-1.44667	-0.360453	0.00294889
Pign:chr1:105521793	0.00228145	3_prime_UTR_variant	c.*211A>G	-	protein_coding	Pign	FALSE	phosphatidylinositol glycan anchor biosynthesis, class N	-	0.108333	6.11	-6.00167	0.550008	2.07671e-06
Mapk1ip1l:chr14:47319973	0.000624952	3_prime_UTR_variant	c.*550A>G	-	protein_coding	Mapk1ip1l	TRUE	mitogen-activated protein kinase 1 interacting protein 1-like	-	45.474	65.4382	-19.9642	-0.430279	0.000537909
Adap2:chr11:80178845	0.00321457	3_prime_UTR_variant	c.*415A>G	-	protein_coding	Adap2	FALSE	ArfGAP with dual PH domains 2	-	0	3.71352	-3.71352	0.233989	0.0586301
Tent5c:chr3:100470534	0.00024667	3_prime_UTR_variant	c.*1729A>G	-	protein_coding	Tent5c	TRUE	terminal nucleotidyltransferase 5C	-	4.465	21.6091	-17.1441	0.431657	0.000295968
Cep68:chr11:20228242	0.0021393	3_prime_UTR_variant	c.*1244A>G	-	protein_coding	Cep68	FALSE	centrosomal protein 68	-	0.320833	5.60074	-5.27991	-0.314833	0.0100332
Mrpl34:chr8:71465539	4.44803e-08	3_prime_UTR_variant	c.*76A>G	-	protein_coding	Mrpl34	FALSE	mitochondrial ribosomal protein L34	-	1.77917	0.197963	1.5812	0.57614	4.15325e-07
Pkd2:chr5:104504977	7.0039e-05	3_prime_UTR_variant	c.*1289A>G	-	protein_coding	Pkd2	TRUE	polycystic kidney disease 2	-	21.8058	34.0163	-12.2105	-0.173079	0.164606
Gm6483:chr8:19695599	0.000333863	intron_variant,non_coding_transcript_variant	n.629+1881A>G	-	unprocessed_pseudogene	Gm6483	FALSE	predicted gene 6483	-	1.818	22.6437	-20.8257	-0.0700322	0.618275
Tent5c:chr3:100470408	0.00232243	3_prime_UTR_variant	c.*1855A>G	-	protein_coding	Tent5c	FALSE	terminal nucleotidyltransferase 5C	-	0.35	3.68038	-3.33038	0.379233	0.00183686
Ube2o:chr11:116581137	0.000734745	missense_variant	c.277A>G	p.S93G	protein_coding	Ube2o	TRUE	ubiquitin-conjugating enzyme E2O	tolerated	4.22111	25.671	-21.4499	0.0423351	0.770352
Ikbip:chr10:91097744	0.00166396	3_prime_UTR_variant	c.*1127A>G	-	protein_coding	Ikbip	FALSE	IKBKB interacting protein	-	0.2525	3.5437	-3.2912	0.15457	0.215269
Mdc1:chr17:35858619	0.000434957	3_prime_UTR_variant	c.*989A>G	-	protein_coding	Mdc1	TRUE	mediator of DNA damage checkpoint 1	-	21.097	38.0476	-16.9506	-0.163784	0.227752
Adap2:chr11:80178866	0.00188787	3_prime_UTR_variant	c.*436A>G	-	protein_coding	Adap2	FALSE	ArfGAP with dual PH domains 2	-	0.326667	4.66148	-4.33481	0.0186403	0.881905
Adap2:chr11:80178849	2.67394e-05	3_prime_UTR_variant	c.*419A>G	-	protein_coding	Adap2	TRUE	ArfGAP with dual PH domains 2	-	1.33917	13.9161	-12.5769	0.0260247	0.835681
Cxcl5:chr5:90761146	0.00141376	3_prime_UTR_variant	c.*633A>G	-	protein_coding	Cxcl5	FALSE	chemokine (C-X-C motif) ligand 5	-	1.88889	16.7827	-14.8938	0.288941	0.0514717
Bnip3l:chr14:66986340	0.00121795	3_prime_UTR_variant	c.*1387A>G	-	protein_coding	Bnip3l	FALSE	BCL2/adenovirus E1B interacting protein 3-like	-	0.529167	3.62037	-3.0912	0.207819	0.0940507
Psmd13:chr7:140891824	9.38555e-08	intron_variant	c.774+1204A>G	-	protein_coding	Psmd13	FALSE	proteasome (prosome, macropain) 26S subunit, non-ATPase, 13	-	48	91.1683	-43.1683	-0.19121	0.271191
Dstyk:chr1:132464342	0.00467368	3_prime_UTR_variant	c.*831A>G	-	protein_coding	Dstyk	FALSE	dual serine/threonine and tyrosine protein kinase	-	0	2.20315	-2.20315	-0.10149	0.41745
Polr3f:chr2:144540474	0.00155553	3_prime_UTR_variant	c.*1785A>G	-	protein_coding	Polr3f	FALSE	polymerase (RNA) III (DNA directed) polypeptide F	-	0.49	6.24074	-5.75074	0.247882	0.0447749
D5Ertd579e:chr5:36601823	0.00366622	3_prime_UTR_variant	c.*801A>G	-	protein_coding	D5Ertd579e	FALSE	DNA segment, Chr 5, ERATO Doi 579, expressed	-	0.236667	3.01648	-2.77981	0.0659641	0.598729
Samd5:chr10:9628248	0.0324872	3_prime_UTR_variant	c.*739A>G	-	protein_coding	Samd5	FALSE	sterile alpha motif domain containing 5	-	16.02	35.16	-19.14	0.0557588	0.683151
Prxl2c:chr13:64290308	0.000713222	3_prime_UTR_variant	c.*1793A>G	-	protein_coding	Prxl2c	FALSE	AhpC/TSA antioxidant enzyme domain containing 1	-	0.399167	2.76444	-2.36528	0.265298	0.0313307
Soat1:chr1:156429167	0.000166125	3_prime_UTR_variant	c.*1892A>G	-	protein_coding	Soat1	FALSE	sterol O-acyltransferase 1	-	0.523333	4.39833	-3.875	0.420029	0.00044638
Il17rd:chr14:27105266	0.00374153	3_prime_UTR_variant	c.*3880A>G	-	protein_coding	Il17rd	FALSE	interleukin 17 receptor D	-	0.173333	6.56	-6.38667	-0.181713	0.154064
Tent5c:chr3:100472062	0.00267488	3_prime_UTR_variant	c.*201A>G	-	protein_coding	Tent5c	FALSE	terminal nucleotidyltransferase 5C	-	0.21	1.71111	-1.50111	0.601481	9.2484e-08
Olfr1033:chr2:86022600	0.0014509	intron_variant	c.-161+1870A>G	-	protein_coding	Olfr1033	FALSE	olfactory receptor 1033	-	14.9845	3.57415	11.4104	-0.668077	1.62923e-09
Smcr8:chr11:60784470	0.00531838	3_prime_UTR_variant	c.*263A>G	-	protein_coding	Smcr8	FALSE	Smith-Magenis syndrome chromosome region, candidate 8 homolog (human)	-	0	1.78038	-1.78038	0.33876	0.00577484
Slc25a51:chr4:45397699	0.00591244	3_prime_UTR_variant	c.*1542A>G	-	protein_coding	Slc25a51	FALSE	solute carrier family 25, member 51	-	0	2.07481	-2.07481	0.0178222	0.887054
1600014C10Rik:chr7:38195738	0.00610972	3_prime_UTR_variant	c.*768A>G	-	protein_coding	1600014C10Rik	FALSE	RIKEN cDNA 1600014C10 gene	-	0	1.67574	-1.67574	0.35333	0.00361287
Ywhab:chr2:164018308	0.00468693	3_prime_UTR_variant	c.*1583A>G	-	protein_coding	Ywhab	FALSE	tyrosine 3-monooxygenase/tryptophan 5-monooxygenase activation protein, beta polypeptide	-	0.0458333	0.597222	-0.551389	-0.20935	0.0915987
Ecm2:chr13:49531582	2.9803e-07	3_prime_UTR_variant	c.*151A>G	-	protein_coding	Ecm2	TRUE	extracellular matrix protein 2, female organ and adipocyte specific	-	57.4933	29.9181	27.5753	0.178677	0.157761
H1f2:chr13:23740129	3.28791e-07	3_prime_UTR_variant	c.*642A>G	-	protein_coding	H1f2	FALSE	histone cluster 1, H1c	-	2.45	0.505926	1.94407	-0.587728	2.12317e-07
Tent5c:chr3:100468489	0.00152212	3_prime_UTR_variant	c.*3774A>G	-	protein_coding	Tent5c	FALSE	terminal nucleotidyltransferase 5C	-	0.423333	2.69889	-2.27556	0.547248	1.98681e-06
Fadd:chr7:144579646	0.000975387	3_prime_UTR_variant	c.*883A>G	-	protein_coding	Fadd	FALSE	Fas (TNFRSF6)-associated via death domain	-	1.964	34.3894	-32.4254	-0.705208	9.0589e-08
Upk1b:chr16:38773478	0.00679401	3_prime_UTR_variant	c.*617A>G	-	protein_coding	Upk1b	FALSE	uroplakin 1B	-	0.0491667	1.59944	-1.55028	0.345747	0.00446279
Cds2:chr2:132309669	0.000442613	3_prime_UTR_variant	c.*4384A>G	-	protein_coding	Cds2	TRUE	CDP-diacylglycerol synthase (phosphatidate cytidylyltransferase) 2	-	53.0717	65.7463	-12.6746	-0.183054	0.141242
Rab8b:chr9:66844523	0.00315784	3_prime_UTR_variant	c.*3196A>G	-	protein_coding	Rab8b	FALSE	RAB8B, member RAS oncogene family	-	0.2375	2.09778	-1.86028	0.311148	0.0109922
Nebl:chr2:17348315	0.00786489	3_prime_UTR_variant	c.*379A>G	-	protein_coding	Nebl	FALSE	nebulette	-	0	1.21685	-1.21685	-0.269492	0.0286557
Fcgr1:chr3:96282990	0.00168338	3_prime_UTR_variant	c.*1286A>G	-	protein_coding	Fcgr1	FALSE	Fc receptor, IgG, high affinity I	-	0	7.36333	-7.36333	0.231447	0.14027
Asb13:chr13:3650724	0.00644303	3_prime_UTR_variant	c.*417A>G	-	protein_coding	Asb13	FALSE	ankyrin repeat and SOCS box-containing 13	-	0.185	3.65648	-3.47148	0.289757	0.0182804
Bmpr2:chr1:59874872	0.00271239	3_prime_UTR_variant	c.*4387A>G	-	protein_coding	Bmpr2	FALSE	bone morphogenetic protein receptor, type II (serine/threonine kinase)	-	0.413333	3.10981	-2.69648	0.285782	0.0200141
A930007A09Rik:chr16:13757562	0.0054682	3_prime_UTR_variant	c.*1008A>G	-	protein_coding	A930007A09Rik	TRUE	NA	-	0	10.1287	-10.1287	NA	NA
Zfp874b:chr13:67473336	4.92618e-07	3_prime_UTR_variant	c.*498A>G	-	protein_coding	Zfp874b	TRUE	zinc finger protein 874b	-	11.578	71.523	-59.945	0.370206	0.0285919
Taok1:chr11:77537694	0.0080992	3_prime_UTR_variant	c.*173A>G	-	protein_coding	Taok1	FALSE	TAO kinase 1	-	0	0.909444	-0.909444	0.235682	0.0567758
Il17rc:chr6:113479089	0.0081238	synonymous_variant	c.894A>G	p.V298=	protein_coding	Il17rc	FALSE	interleukin 17 receptor C	-	0	0.952222	-0.952222	0.158746	0.20298
Tent5c:chr3:100470476	5.20733e-07	3_prime_UTR_variant	c.*1787A>G	-	protein_coding	Tent5c	TRUE	terminal nucleotidyltransferase 5C	-	18.8375	53.213	-34.3755	0.534579	5.39361e-06
Trim44:chr2:102304394	0.00565271	3_prime_UTR_variant	c.*83A>G	-	protein_coding	Trim44	FALSE	tripartite motif-containing 44	-	0.07	1.12963	-1.05963	-0.147224	0.238141
Amotl1:chr9:14546788	0.00465003	3_prime_UTR_variant	c.*1004A>G	-	protein_coding	Amotl1	FALSE	angiomotin-like 1	-	0.295	3.43185	-3.13685	-0.129249	0.300993
Gmfb:chr14:46810977	0.00829908	3_prime_UTR_variant	c.*775A>G	-	protein_coding	Gmfb	FALSE	glia maturation factor, beta	-	0	1.51537	-1.51537	0.0556335	0.657276
Mrpl57:chr14:57827019	0.0214989	3_prime_UTR_variant	c.*194A>G	-	protein_coding	Mrpl57	FALSE	mitochondrial ribosomal protein L57	-	0	10.1618	-10.1618	-0.0816679	0.568868
Bclaf1:chr10:20340927	0.00314469	3_prime_UTR_variant	c.*870A>G	-	protein_coding	Bclaf1	TRUE	BCL2-associated transcription factor 1	-	10.9167	26.5167	-15.6	0.181346	0.145055
B4galt1:chr4:40805006	0.00868007	3_prime_UTR_variant	c.*2179A>G	-	protein_coding	B4galt1	FALSE	UDP-Gal:betaGlcNAc beta 1,4- galactosyltransferase, polypeptide 1	-	0.435	9.6837	-9.2487	-0.159948	0.199537
Calm1:chr12:100207442	0.0088551	3_prime_UTR_variant	c.*1014A>G	-	protein_coding	Calm1	FALSE	calmodulin 1	-	0.0108333	0.611481	-0.600648	0.241749	0.0505165
Cdh11:chr8:102632608	7.04653e-07	3_prime_UTR_variant	c.*1706A>G	-	protein_coding	Cdh11	FALSE	cadherin 11	-	9.72833	1.04346	8.68487	-0.0994902	0.43411
Adap2:chr11:80178906	0.00149042	3_prime_UTR_variant	c.*476A>G	-	protein_coding	Adap2	TRUE	ArfGAP with dual PH domains 2	-	0.694167	7.17796	-6.4838	0.107338	0.39098
Zc3h12c:chr9:52113637	0.014158	3_prime_UTR_variant	c.*1769A>G	-	protein_coding	Zc3h12c	FALSE	zinc finger CCCH type containing 12C	-	0	6.60979	-6.60979	0.163224	0.229368
Zfp874b:chr13:67473335	0.00996484	3_prime_UTR_variant	c.*499A>G	-	protein_coding	Zfp874b	FALSE	zinc finger protein 874b	-	1.052	16.2042	-15.1522	0.242789	0.153645
Trim12c:chr7:104339032	0.000438844	3_prime_UTR_variant	c.*1743A>G	-	protein_coding	Trim12c	TRUE	tripartite motif-containing 12C	-	5.04	13.2048	-8.16481	0.508946	1.27944e-05
Tent5c:chr3:100471494	0.00140864	3_prime_UTR_variant	c.*769A>G	-	protein_coding	Tent5c	FALSE	terminal nucleotidyltransferase 5C	-	1.10833	5.81278	-4.70444	0.454762	0.000125044
Tent5c:chr3:100468477	9.99129e-07	3_prime_UTR_variant	c.*3786A>G	-	protein_coding	Tent5c	TRUE	terminal nucleotidyltransferase 5C	-	20.7942	55.8554	-35.0612	0.60425	7.78604e-08
Iws1:chr18:32102504	0.000733509	3_prime_UTR_variant	c.*5223A>G	-	protein_coding	Iws1	TRUE	IWS1, SUPT6 interacting protein	-	34.16	54.788	-20.628	0.251691	0.048452
Smad3:chr9:63647387	0.00766507	3_prime_UTR_variant	c.*2875A>G	-	protein_coding	Smad3	FALSE	SMAD family member 3	-	0.3825	3.5537	-3.1712	-0.039125	0.755117
Acox1:chr11:116173271	0.0107107	3_prime_UTR_variant	c.*277A>G	-	protein_coding	Acox1	FALSE	acyl-Coenzyme A oxidase 1, palmitoyl	-	0	1.86704	-1.86704	-0.0863819	0.490413
Trim12c:chr7:104339306	4.22094e-06	3_prime_UTR_variant	c.*1469A>G	-	protein_coding	Trim12c	TRUE	tripartite motif-containing 12C	-	59.8767	77.4809	-17.6043	0.0306276	0.807136
Ssr1:chr13:37976112	1.20724e-06	3_prime_UTR_variant	c.*3627A>G	-	protein_coding	Ssr1	FALSE	signal sequence receptor, alpha	-	45.2455	7.37346	37.872	-0.59113	3.38183e-07
Cdk7:chr13:100702828	0.0189826	3_prime_UTR_variant	c.*650A>G	-	protein_coding	Cdk7	FALSE	cyclin-dependent kinase 7	-	0	4.60551	-4.60551	-0.130472	0.328966
Cpne3:chr4:19520944	0.0111584	3_prime_UTR_variant	c.*2240A>G	-	protein_coding	Cpne3	FALSE	copine III	-	0	0.822963	-0.822963	0.108856	0.384276
Rabgap1l:chr1:160220904	0.00664603	3_prime_UTR_variant	c.*3312A>G	-	protein_coding	Rabgap1l	FALSE	RAB GTPase activating protein 1-like	-	0.768333	4.43222	-3.66389	-0.030531	0.807732
Api5:chr2:94413115	0.0114338	3_prime_UTR_variant	c.*644A>G	-	protein_coding	Api5	FALSE	apoptosis inhibitor 5	-	0	0.773519	-0.773519	0.233716	0.058934
Eapp:chr12:54672252	0.00158197	3_prime_UTR_variant	c.*1331A>G	-	protein_coding	Eapp	FALSE	E2F-associated phosphoprotein	-	11.6058	29.4163	-17.8105	-0.391629	0.00137358
Urod:chr4:116992476	0.014549	intron_variant	c.636+88A>G	-	protein_coding	Urod	FALSE	uroporphyrinogen decarboxylase	-	1.112	17.3528	-16.2408	0.0377464	0.824469
Gm11127:chr17:36056612	0.00014127	missense_variant	c.833A>G	p.N278S	protein_coding	Gm11127	FALSE	predicted gene 11127	deleterious	4.37	26.3987	-22.0287	-0.690039	1.48855e-09
Slc44a1:chr4:53567211	0.0117925	intron_variant	c.1947+3990A>G	-	protein_coding	Slc44a1	FALSE	solute carrier family 44, member 1	-	0	0.671667	-0.671667	0.140603	0.260147
Lrrc58:chr16:37884888	0.0110633	3_prime_UTR_variant	c.*3426A>G	-	protein_coding	Lrrc58	FALSE	leucine rich repeat containing 58	-	0.170833	3.52981	-3.35898	0.0465107	0.71076
Leprot:chr4:101659072	0.0117221	3_prime_UTR_variant	c.*1118A>G	-	protein_coding	Leprot	FALSE	leptin receptor overlapping transcript	-	0.05	1.47204	-1.42204	-0.112744	0.367422
Eapp:chr12:54671714	0.00371696	3_prime_UTR_variant	c.*1869A>G	-	protein_coding	Eapp	FALSE	E2F-associated phosphoprotein	-	2.6825	18.7592	-16.0767	-0.216563	0.0909041
Isoc1:chr18:58678250	0.00215981	3_prime_UTR_variant	c.*339A>G	-	protein_coding	Isoc1	TRUE	isochorismatase domain containing 1	-	5.57583	15.573	-9.99713	-0.26324	0.0327174
Ssh1:chr5:113940675	0.00331502	3_prime_UTR_variant	c.*1564A>G	-	protein_coding	Ssh1	TRUE	slingshot protein phosphatase 1	-	4.29364	16.7475	-12.4538	-0.0714281	0.581164
Sfxn2:chr19:46595159	6.71644e-06	3_prime_UTR_variant	c.*388A>G	-	protein_coding	Sfxn2	TRUE	sideroflexin 2	-	9.6875	44.0804	-34.3929	0.206458	0.0989332
Gpalpp1:chr14:76090125	0.00567364	3_prime_UTR_variant	c.*403A>G	-	protein_coding	Gpalpp1	FALSE	GPALPP motifs containing 1	-	0.166667	1.95685	-1.79019	0.185823	0.13522
Tent5c:chr3:100468693	0.00629648	3_prime_UTR_variant	c.*3570A>G	-	protein_coding	Tent5c	FALSE	terminal nucleotidyltransferase 5C	-	0.913333	4.91407	-4.00074	0.325544	0.00764675
Apobec3:chr15:79907774	0.0130859	3_prime_UTR_variant	c.*405A>G	-	protein_coding	Apobec3	FALSE	apolipoprotein B mRNA editing enzyme, catalytic polypeptide 3	-	0	1.51685	-1.51685	0.572234	5.17723e-07
Gpalpp1:chr14:76088157	0.00617872	3_prime_UTR_variant	c.*2371A>G	-	protein_coding	Gpalpp1	FALSE	GPALPP motifs containing 1	-	0.206667	2.46259	-2.25593	0.182986	0.141391
Luc7l:chr17:26283563	0.00930178	3_prime_UTR_variant	c.*1797A>G	-	protein_coding	Luc7l	FALSE	Luc7-like	-	0.379167	6.20075	-5.82159	-0.136907	0.276818
Vamp4:chr1:162598198	0.000382972	3_prime_UTR_variant	c.*1121A>G	-	protein_coding	Vamp4	TRUE	vesicle-associated membrane protein 4	-	6.39455	22.074	-15.6795	0.0433703	0.757811
N4bp2l2:chr5:150640783	0.0114202	3_prime_UTR_variant	c.*2331A>G	-	protein_coding	N4bp2l2	FALSE	NEDD4 binding protein 2-like 2	-	0	2.42731	-2.42731	0.302541	0.0151043
Sec23ip:chr7:128779192	0.0133793	missense_variant	c.2882A>G	p.Y961C	protein_coding	Sec23ip	FALSE	Sec23 interacting protein	deleterious	0	0.807778	-0.807778	0.144815	0.245994
Adsl:chr15:80968923	0.0136596	3_prime_UTR_variant	c.*175A>G	-	protein_coding	Adsl	FALSE	adenylosuccinate lyase	-	0	0.770926	-0.770926	-0.0548997	0.661519
Ece1:chr4:137962906	0.0116953	synonymous_variant	c.2262A>G	p.*754=	protein_coding	Ece1	FALSE	endothelin converting enzyme 1	-	0.0583333	0.858148	-0.799815	-0.100456	0.422237
Tent5c:chr3:100468158	0.00112133	3_prime_UTR_variant	c.*4105A>G	-	protein_coding	Tent5c	FALSE	terminal nucleotidyltransferase 5C	-	0.9	5.29444	-4.39444	0.436641	0.000247044
Prxl2c:chr13:64290310	2.40693e-06	3_prime_UTR_variant	c.*1791A>G	-	protein_coding	Prxl2c	TRUE	AhpC/TSA antioxidant enzyme domain containing 1	-	16.6375	61.6172	-44.9797	0.368509	0.00233069
Akap5:chr12:76331292	0.0010742	3_prime_UTR_variant	c.*1238A>G	-	protein_coding	Akap5	FALSE	A kinase (PRKA) anchor protein 5	-	0.27	1.48426	-1.21426	0.181727	0.144197
Iws1:chr18:32102911	0.000130726	3_prime_UTR_variant	c.*5630A>G	-	protein_coding	Iws1	TRUE	IWS1, SUPT6 interacting protein	-	16.4618	36.9283	-20.4665	0.29176	0.0262695
Hopx:chr5:77087371	0.0139928	3_prime_UTR_variant	c.*368A>G	-	protein_coding	Hopx	FALSE	HOP homeobox	-	0.0883333	1.72148	-1.63315	0.114854	0.358464
Wwtr1:chr3:57462583	0.00884695	synonymous_variant	c.1110A>G	p.L370=	protein_coding	Wwtr1	FALSE	WW domain containing transcription regulator 1	-	0.26	1.94556	-1.68556	0.0252274	0.840648
Sfxn2:chr19:46595169	0.00029347	3_prime_UTR_variant	c.*398A>G	-	protein_coding	Sfxn2	TRUE	sideroflexin 2	-	3.69583	23.1791	-19.4832	0.137736	0.273893
Zfp397:chr18:23960423	0.0147964	missense_variant	c.964A>G	p.I322V	protein_coding	Zfp397	TRUE	zinc finger protein 397	tolerated	0	1.9663	-1.9663	0.0903171	0.470789
Tspan2:chr3:102771031	0.00740014	3_prime_UTR_variant	c.*2089A>G	-	protein_coding	Tspan2	FALSE	tetraspanin 2	-	1.935	12.0687	-10.1337	0.181975	0.143642
Atp8a1:chr5:67619319	0.0149431	3_prime_UTR_variant	c.*3280A>G	-	protein_coding	Atp8a1	FALSE	ATPase, aminophospholipid transporter (APLT), class I, type 8A, member 1	-	0	1.58907	-1.58907	-0.000875958	0.994431
Gm29427:chr1:130695175	0.0088173	intron_variant	c.*38+3504A>G	-	nonsense_mediated_decay	Gm29427	FALSE	predicted gene 29427	-	0.3625	4.66796	-4.30546	-0.0255845	0.838422
Mindy2:chr9:70601807	0.0150998	3_prime_UTR_variant	c.*3354A>G	-	protein_coding	Mindy2	FALSE	MINDY lysine 48 deubiquitinase 2	-	0	1.10611	-1.10611	0.066864	0.59374
Trim12c:chr7:104339230	0.00229817	3_prime_UTR_variant	c.*1545A>G	-	protein_coding	Trim12c	TRUE	tripartite motif-containing 12C	-	13.7308	24.5654	-10.8346	0.138057	0.276637
Cds2:chr2:132309880	3.06171e-06	3_prime_UTR_variant	c.*4595A>G	-	protein_coding	Cds2	TRUE	CDP-diacylglycerol synthase (phosphatidate cytidylyltransferase) 2	-	81.1967	91.5078	-10.3111	0.0849816	0.497498
Stxbp2:chr8:3642706	0.010279	missense_variant	c.1757A>G	p.K586R	protein_coding	Stxbp2	FALSE	syntaxin binding protein 2	tolerated	0.1025	1.45278	-1.35028	0.109791	0.380182
Nfib:chr4:82290627	0.0154954	3_prime_UTR_variant	c.*6055A>G	-	protein_coding	Nfib	FALSE	nuclear factor I/B	-	0	0.508148	-0.508148	-0.0221151	0.860096
Cds2:chr2:132310837	0.0111528	3_prime_UTR_variant	c.*5552A>G	-	protein_coding	Cds2	TRUE	CDP-diacylglycerol synthase (phosphatidate cytidylyltransferase) 2	-	7.74083	17.0096	-9.2688	-0.409448	0.00064065
Slc35e1:chr8:72481409	0.00483261	3_prime_UTR_variant	c.*2357A>G	-	protein_coding	Slc35e1	TRUE	solute carrier family 35, member E1	-	1.64167	10.3607	-8.71907	-0.207422	0.0946946
Sod2:chr17:13017046	0.000962288	3_prime_UTR_variant	c.*1875A>G	-	protein_coding	Sod2	FALSE	superoxide dismutase 2, mitochondrial	-	1.505	6.66204	-5.15704	0.14552	0.24368
Csnk1a1:chr18:61588509	0.01054	3_prime_UTR_variant	c.*1076A>G	-	protein_coding	Csnk1a1	FALSE	casein kinase 1, alpha 1	-	0.0691667	0.95463	-0.885463	0.298501	0.014913
Ttbk2:chr2:120736976	0.000121796	3_prime_UTR_variant	c.*2756A>G	-	protein_coding	Ttbk2	TRUE	tau tubulin kinase 2	-	2.04222	13.8385	-11.7963	-0.384217	0.00346135
Ctps:chr4:120540377	0.0161369	3_prime_UTR_variant	c.*282A>G	-	protein_coding	Ctps	FALSE	cytidine 5'-triphosphate synthase	-	0	0.594815	-0.594815	0.7923	2.29903e-15
Lactb2:chr1:13625741	3.69115e-06	3_prime_UTR_variant	c.*1120A>G	-	protein_coding	Lactb2	TRUE	lactamase, beta 2	-	64.6617	79.0896	-14.428	0.0230405	0.855443
Pkd2:chr5:104504384	0.00337111	3_prime_UTR_variant	c.*696A>G	-	protein_coding	Pkd2	FALSE	polycystic kidney disease 2	-	1.1225	5.71537	-4.59287	-0.219479	0.0766201
Rcbtb1:chr14:59231116	0.00343727	intron_variant	c.1455+576A>G	-	protein_coding	Rcbtb1	FALSE	regulator of chromosome condensation (RCC1) and BTB (POZ) domain containing protein 1	-	0	12.9465	-12.9465	0.108936	0.503417
Hspa4l:chr3:40793237	0.0137398	3_prime_UTR_variant	c.*3848A>G	-	protein_coding	Hspa4l	FALSE	heat shock protein 4 like	-	0	2.82667	-2.82667	-0.245202	0.0612318
Nebl:chr2:17348262	0.0165207	3_prime_UTR_variant	c.*432A>G	-	protein_coding	Nebl	FALSE	nebulette	-	0.0175	0.876667	-0.859167	0.0195014	0.876492
Cds2:chr2:132309656	0.00163905	3_prime_UTR_variant	c.*4371A>G	-	protein_coding	Cds2	TRUE	CDP-diacylglycerol synthase (phosphatidate cytidylyltransferase) 2	-	26.2933	37.285	-10.9917	-0.27457	0.0256768
Chp1:chr2:119586046	0.0148751	3_prime_UTR_variant	c.*886A>G	-	protein_coding	Chp1	FALSE	calcineurin-like EF hand protein 1	-	1.07583	5.79796	-4.72213	0.348825	0.00409855
Ppp1r15a:chr7:45524659	0.0168918	missense_variant	c.724A>G	p.R242G	protein_coding	Ppp1r15a	FALSE	protein phosphatase 1, regulatory subunit 15A	tolerated	0	0.917407	-0.917407	0.341842	0.00496583
Hopx:chr5:77087262	0.0167234	3_prime_UTR_variant	c.*477A>G	-	protein_coding	Hopx	FALSE	HOP homeobox	-	0.0175	1.13019	-1.11269	0.0109327	0.930573
Gda:chr19:21394661	0.00677145	3_prime_UTR_variant	c.*527A>G	-	protein_coding	Gda	FALSE	guanine deaminase	-	0.115	1.23722	-1.12222	0.400815	0.00085291
Foxp1:chr6:99010042	0.017213	missense_variant	c.610A>G	p.T204A	protein_coding	Foxp1	FALSE	forkhead box P1	tolerated	0	1.42481	-1.42481	-0.0599913	0.632301
Slc44a1:chr4:53561098	0.0149144	missense_variant	c.1813A>G	p.K605E	protein_coding	Slc44a1	FALSE	solute carrier family 44, member 1	tolerated	0.03	0.583704	-0.553704	0.00623266	0.960387
Vps37a:chr8:40549055	0.0176033	3_prime_UTR_variant	c.*2780A>G	-	protein_coding	Vps37a	FALSE	vacuolar protein sorting 37A	-	0	2.71963	-2.71963	0.261883	0.0336597
Stn1:chr19:47501529	0.0179126	3_prime_UTR_variant	c.*31A>G	-	protein_coding	Stn1	FALSE	STN1, CST complex subunit	-	0	1.38833	-1.38833	0.145224	0.244649
Hopx:chr5:77087193	0.0177339	3_prime_UTR_variant	c.*546A>G	-	protein_coding	Hopx	FALSE	HOP homeobox	-	0.0208333	1.00241	-0.981574	-0.138753	0.266534
Filip1l:chr16:57391635	0.0173549	intron_variant	c.-11+38177A>G	-	protein_coding	Filip1l	FALSE	filamin A interacting protein 1-like	-	0.1625	3.16667	-3.00417	-0.139447	0.264124
Enpp4:chr17:44098651	0.018192	3_prime_UTR_variant	c.*662A>G	-	protein_coding	Enpp4	FALSE	ectonucleotide pyrophosphatase/phosphodiesterase 4	-	0	0.568519	-0.568519	0.232564	0.0602294
Optn:chr2:5021017	0.0181952	3_prime_UTR_variant	c.*334A>G	-	protein_coding	Optn	FALSE	optineurin	-	0	1.21093	-1.21093	-0.107796	0.388953
Rnf168:chr16:32299839	0.000266238	3_prime_UTR_variant	c.*513A>G	-	protein_coding	Rnf168	TRUE	ring finger protein 168	-	19.5233	35.2408	-15.7174	0.395169	0.00112268
Tent5c:chr3:100468475	5.21302e-06	3_prime_UTR_variant	c.*3788A>G	-	protein_coding	Tent5c	TRUE	terminal nucleotidyltransferase 5C	-	13.1567	43.6311	-30.4744	0.645276	4.95179e-09
U2surp:chr9:95461322	0.0169957	3_prime_UTR_variant	c.*83A>G	-	protein_coding	U2surp	TRUE	U2 snRNP-associated SURP domain containing	-	0.134167	3.54833	-3.41417	0.303269	0.0133129
Hinfp:chr9:44294376	0.0129079	3_prime_UTR_variant	c.*1820A>G	-	protein_coding	Hinfp	FALSE	histone H4 transcription factor	-	0	5.88739	-5.88739	-0.204974	0.126135
Ifi213:chr1:173594019	5.43751e-06	synonymous_variant	c.303A>G	p.S101=	protein_coding	Ifi213	FALSE	interferon activated gene 213	-	10.0533	0.978293	9.07504	-0.0381103	0.805987
Abhd2:chr7:79363931	0.0112175	3_prime_UTR_variant	c.*3775A>G	-	protein_coding	Abhd2	FALSE	abhydrolase domain containing 2	-	0.47	2.00926	-1.53926	-0.23289	0.0598603
Pclaf:chr9:65902623	0.0488116	3_prime_UTR_variant	c.*1020A>G	-	protein_coding	Pclaf	TRUE	PCNA clamp associated factor	-	20.4456	34.6643	-14.2188	0.143729	0.295153
Dnajc18:chr18:35672801	0.00120572	3_prime_UTR_variant	c.*2318A>G	-	protein_coding	Dnajc18	TRUE	DnaJ heat shock protein family (Hsp40) member C18	-	19.1908	34.1369	-14.946	-0.0772515	0.537548
Slc35e1:chr8:72482721	0.0186965	3_prime_UTR_variant	c.*1045A>G	-	protein_coding	Slc35e1	FALSE	solute carrier family 35, member E1	-	0	0.921852	-0.921852	-0.115031	0.35772
Icam1:chr9:21020887	0.00314576	intron_variant	c.328+1708A>G	-	protein_coding	Icam1	TRUE	intercellular adhesion molecule 1	-	16.5709	31.6659	-15.0949	0.0312447	0.825961
Pkd2:chr5:104503992	0.0176388	3_prime_UTR_variant	c.*304A>G	-	protein_coding	Pkd2	FALSE	polycystic kidney disease 2	-	0.0733333	2.07426	-2.00093	-0.178288	0.152074
Sod2:chr17:13016926	0.000210654	3_prime_UTR_variant	c.*1755A>G	-	protein_coding	Sod2	TRUE	superoxide dismutase 2, mitochondrial	-	0.968333	5.87889	-4.91056	0.159135	0.20186
Lpl:chr8:68905803	0.0130466	3_prime_UTR_variant	c.*1297A>G	-	protein_coding	Lpl	TRUE	lipoprotein lipase	-	4.03417	12.6898	-8.65565	-0.232045	0.06082
Hdlbp:chr1:93440783	0.0143424	5_prime_UTR_variant	c.-28A>G	-	protein_coding	Hdlbp	TRUE	high density lipoprotein (HDL) binding protein	-	2.17083	6.15204	-3.9812	0.259319	0.0355025
Spag9:chr11:94123103	0.0186547	3_prime_UTR_variant	c.*266A>G	-	protein_coding	Spag9	FALSE	sperm associated antigen 9	-	0.0241667	0.880556	-0.856389	-0.171817	0.167753
Cbx5:chr15:103196396	0.0138899	3_prime_UTR_variant	c.*3245A>G	-	protein_coding	Cbx5	FALSE	chromobox 5	-	0.0466667	0.667407	-0.620741	0.163946	0.188383
Sirpa:chr2:129632008	6.28908e-06	3_prime_UTR_variant	c.*1824A>G	-	protein_coding	Sirpa	FALSE	signal-regulatory protein alpha	-	18.6367	4.15278	14.4839	0.419563	0.000453657
Eloa:chr4:136003575	0.0196157	3_prime_UTR_variant	c.*2041A>G	-	protein_coding	Eloa	FALSE	elongin A	-	0	0.989444	-0.989444	0.254943	0.0388414
Ikbip:chr10:91097741	0.00293711	3_prime_UTR_variant	c.*1124A>G	-	protein_coding	Ikbip	FALSE	IKBKB interacting protein	-	3.435	13.1894	-9.75444	0.0176422	0.888188
Dffa:chr4:149118172	0.00535322	intron_variant	c.783+249A>G	-	protein_coding	Dffa	FALSE	DNA fragmentation factor, alpha subunit	-	1.13636	7.65096	-6.5146	-0.279126	0.0267351
Hspa4l:chr3:40792237	0.0182733	3_prime_UTR_variant	c.*2848A>G	-	protein_coding	Hspa4l	FALSE	heat shock protein 4 like	-	0.189091	4.9498	-4.76071	-0.156448	0.228571
Plekhb2:chr1:34869331	0.0198962	missense_variant	c.455A>G	p.Y152C	protein_coding	Plekhb2	FALSE	pleckstrin homology domain containing, family B (evectins) member 2	tolerated	0	0.508333	-0.508333	-0.0128105	0.918686
Lactb2:chr1:13625735	8.45434e-05	3_prime_UTR_variant	c.*1126A>G	-	protein_coding	Lactb2	TRUE	lactamase, beta 2	-	29.7217	46.7772	-17.0555	-0.189229	0.131123
Ankfy1:chr11:72769489	0.011084	3_prime_UTR_variant	c.*1844A>G	-	protein_coding	Ankfy1	FALSE	ankyrin repeat and FYVE domain containing 1	-	0.295	2.43481	-2.13981	0.530292	4.66044e-06
Lrrc58:chr16:37887643	0.0162765	3_prime_UTR_variant	c.*6181A>G	-	protein_coding	Lrrc58	FALSE	leucine rich repeat containing 58	-	0.435833	3.37093	-2.93509	-0.299256	0.0146492
Tmem245:chr4:56872763	0.0156819	3_prime_UTR_variant	c.*7484A>G	-	protein_coding	Tmem245	FALSE	transmembrane protein 245	-	0	2.9332	-2.9332	-0.273575	0.0314353
Prxl2c:chr13:64290157	0.000348069	3_prime_UTR_variant	c.*1944A>G	-	protein_coding	Prxl2c	FALSE	AhpC/TSA antioxidant enzyme domain containing 1	-	0.5425	2.95704	-2.41454	0.0988367	0.429792
Vti1a:chr19:55624766	0.0210932	3_prime_UTR_variant	c.*856A>G	-	protein_coding	Vti1a	FALSE	vesicle transport through interaction with t-SNAREs 1A	-	0	1.76222	-1.76222	0.142858	0.252503
Arpin:chr7:79925671	0.0157135	3_prime_UTR_variant	c.*1171A>G	-	protein_coding	Arpin	FALSE	actin-related protein 2/3 complex inhibitor	-	0.313636	5.18571	-4.87208	0.147864	0.259547
Slfn5:chr11:82962595	8.0868e-06	3_prime_UTR_variant	c.*891A>G	-	protein_coding	Slfn5	TRUE	schlafen 5	-	48.1042	58.8648	-10.7606	0.310469	0.011458
Rab3gap1:chr1:127943591	8.36759e-06	3_prime_UTR_variant	c.*981A>G	-	protein_coding	Rab3gap1	TRUE	RAB3 GTPase activating protein subunit 1	-	73.0417	16.2376	56.8041	-0.405659	0.000727082
Apobec3:chr15:79907806	0.0214119	3_prime_UTR_variant	c.*437A>G	-	protein_coding	Apobec3	FALSE	apolipoprotein B mRNA editing enzyme, catalytic polypeptide 3	-	0	0.797778	-0.797778	0.520357	7.52047e-06
U2surp:chr9:95461324	0.0145733	3_prime_UTR_variant	c.*81A>G	-	protein_coding	U2surp	TRUE	U2 snRNP-associated SURP domain containing	-	1.72	7.15222	-5.43222	0.268095	0.0295245
Cat:chr2:103460306	0.0089357	missense_variant	c.1262A>G	p.H421R	protein_coding	Cat	FALSE	catalase	tolerated	0.129167	0.830741	-0.701574	-0.316311	0.00966956
P2rx7:chr5:122682772	0.017941	3_prime_UTR_variant	c.*1468A>G	-	protein_coding	P2rx7	FALSE	purinergic receptor P2X, ligand-gated ion channel, 7	-	0.505455	11.1078	-10.6023	-0.167778	0.200064
Itpkb:chr1:180424263	0.0126338	3_prime_UTR_variant	c.*2373A>G	-	protein_coding	Itpkb	TRUE	inositol 1,4,5-trisphosphate 3-kinase B	-	14.825	26.3165	-11.4915	-0.0953574	0.446285
Tspan2:chr3:102770577	8.8614e-06	3_prime_UTR_variant	c.*1635A>G	-	protein_coding	Tspan2	FALSE	tetraspanin 2	-	59.9433	13.195	46.7483	-0.653955	2.61935e-09
Dnajc18:chr18:35674372	0.00943833	3_prime_UTR_variant	c.*747A>G	-	protein_coding	Dnajc18	FALSE	DnaJ heat shock protein family (Hsp40) member C18	-	0.416667	4.35593	-3.93926	-0.158664	0.203216
Abhd2:chr7:79360606	0.0149819	3_prime_UTR_variant	c.*450A>G	-	protein_coding	Abhd2	FALSE	abhydrolase domain containing 2	-	1.67083	5.68926	-4.01843	-0.18136	0.145022
Dcaf10:chr4:45377142	9.26406e-06	3_prime_UTR_variant	c.*2865A>G	-	protein_coding	Dcaf10	TRUE	DDB1 and CUL4 associated factor 10	-	34.5067	58.7479	-24.2413	0.160309	0.202083
Gm11808:chr4:3973570	9.29022e-06	5_prime_UTR_variant	c.-10A>G	-	protein_coding	Gm11808	FALSE	predicted gene 11808	-	0.971667	3.91185	-2.94019	-0.496738	2.21248e-05
Ado:chr10:67546407	0.0223968	3_prime_UTR_variant	c.*1596A>G	-	protein_coding	Ado	FALSE	2-aminoethanethiol (cysteamine) dioxygenase	-	0	1.70778	-1.70778	0.236165	0.0562544
Irf3:chr7:45002193	0.0102993	synonymous_variant	c.1107A>G	p.L369=	protein_coding	Irf3	FALSE	interferon regulatory factor 3	-	0.460833	1.91481	-1.45398	0.157382	0.206937
Luzp1:chr4:136546265	0.0195323	3_prime_UTR_variant	c.*872A>G	-	protein_coding	Luzp1	FALSE	leucine zipper protein 1	-	0.0658333	1.23278	-1.16694	0.440074	0.000217777
Soat1:chr1:156429197	0.000855943	3_prime_UTR_variant	c.*1862A>G	-	protein_coding	Soat1	FALSE	sterol O-acyltransferase 1	-	0.225	1.83352	-1.60852	0.391198	0.00116274
Dstyk:chr1:132465026	0.00576053	3_prime_UTR_variant	c.*1515A>G	-	protein_coding	Dstyk	FALSE	dual serine/threonine and tyrosine protein kinase	-	3.16	11.6935	-8.53352	-0.369286	0.00227765
Slc25a25:chr2:32415499	0.0216034	3_prime_UTR_variant	c.*639A>G	-	protein_coding	Slc25a25	FALSE	solute carrier family 25 (mitochondrial carrier, phosphate carrier), member 25	-	0	0.879623	-0.879623	0.343116	0.00514036
Eapp:chr12:54672262	1.05307e-05	3_prime_UTR_variant	c.*1321A>G	-	protein_coding	Eapp	TRUE	E2F-associated phosphoprotein	-	21.51	6.08885	15.4212	-0.060791	0.636007
Rell1:chr5:63909788	0.0107505	3_prime_UTR_variant	c.*1367A>G	-	protein_coding	Rell1	FALSE	RELT-like 1	-	0.4275	3.19796	-2.77046	0.236256	0.0561569
Pigb:chr9:73015490	0.0231999	intron_variant	c.*4-299A>G	-	protein_coding	Pigb	FALSE	phosphatidylinositol glycan anchor biosynthesis, class B	-	0	0.717037	-0.717037	-0.170041	0.172256
Iws1:chr18:32102931	0.000411267	3_prime_UTR_variant	c.*5650A>G	-	protein_coding	Iws1	TRUE	IWS1, SUPT6 interacting protein	-	11.3145	26.3415	-15.0269	0.187537	0.154929
Pirb:chr7:3719842	1.10262e-05	synonymous_variant	c.150A>G	p.E50=	protein_coding	Pirb	FALSE	paired Ig-like receptor B	-	75.1392	17.5122	57.6269	0.592081	1.639e-07
Klf9:chr19:23167033	0.0109636	3_prime_UTR_variant	c.*2121A>G	-	protein_coding	Klf9	FALSE	Kruppel-like factor 9	-	0.185833	1.30185	-1.11602	-0.302763	0.0134752
Dnajc18:chr18:35672831	0.0176493	3_prime_UTR_variant	c.*2288A>G	-	protein_coding	Dnajc18	FALSE	DnaJ heat shock protein family (Hsp40) member C18	-	0.386667	4.30741	-3.92074	-0.147041	0.238732
Atp1b1:chr1:164437938	0.0182877	3_prime_UTR_variant	c.*338A>G	-	protein_coding	Atp1b1	FALSE	ATPase, Na+/K+ transporting, beta 1 polypeptide	-	0.533333	2.52889	-1.99556	-0.419435	0.000455674
Smndc1:chr19:53379938	1.15902e-05	3_prime_UTR_variant	c.*526A>G	-	protein_coding	Smndc1	FALSE	survival motor neuron domain containing 1	-	18.365	3.95623	14.4088	0.759053	2.35668e-13
Rnd3:chr2:51148942	0.0239277	5_prime_UTR_variant	c.-68A>G	-	protein_coding	Rnd3	FALSE	Rho family GTPase 3	-	0	2.29407	-2.29407	0.264806	0.0316577
Fam120a:chr13:48880584	0.0169493	3_prime_UTR_variant	c.*212A>G	-	protein_coding	Fam120a	FALSE	family with sequence similarity 120, member A	-	0.253333	1.88944	-1.63611	0.132858	0.28758
Hnrnpul1:chr7:25721465	0.0226545	3_prime_UTR_variant	c.*782A>G	-	protein_coding	Hnrnpul1	TRUE	heterogeneous nuclear ribonucleoprotein U-like 1	-	0.1	2.52889	-2.42889	-0.106235	0.395896
Klhl24:chr16:20123783	0.0227078	3_prime_UTR_variant	c.*677A>G	-	protein_coding	Klhl24	FALSE	kelch-like 24	-	0.0275	0.701481	-0.673981	0.03026	0.809407
Mdc1:chr17:35858670	0.0127989	3_prime_UTR_variant	c.*1040A>G	-	protein_coding	Mdc1	FALSE	mediator of DNA damage checkpoint 1	-	0.293636	7.45884	-7.1652	-0.344813	0.0106679
Shroom3:chr5:92952992	0.0225754	synonymous_variant	c.5112A>G	p.L1704=	protein_coding	Shroom3	FALSE	shroom family member 3	-	0.0775	1.86574	-1.78824	0.303508	0.0132367
B3gnt2:chr11:22835826	0.0245416	3_prime_UTR_variant	c.*167A>G	-	protein_coding	B3gnt2	FALSE	UDP-GlcNAc:betaGal beta-1,3-N-acetylglucosaminyltransferase 2	-	0	0.754074	-0.754074	0.18182	0.143988
Bmpr2:chr1:59873142	0.00301091	3_prime_UTR_variant	c.*2657A>G	-	protein_coding	Bmpr2	FALSE	bone morphogenetic protein receptor, type II (serine/threonine kinase)	-	2.8825	9.22222	-6.33972	-0.190797	0.124891
Tns1:chr1:73910968	0.014227	3_prime_UTR_variant	c.*3562A>G	-	protein_coding	Tns1	FALSE	tensin 1	-	0.395833	1.80444	-1.40861	0.0718805	0.566275
Tent5c:chr3:100469145	0.0128639	3_prime_UTR_variant	c.*3118A>G	-	protein_coding	Tent5c	FALSE	terminal nucleotidyltransferase 5C	-	0.243333	1.87259	-1.62926	0.29301	0.0169587
Cnot6:chr11:49678962	1.31657e-05	intron_variant	c.1258+959A>G	-	protein_coding	Cnot6	FALSE	CCR4-NOT transcription complex, subunit 6	-	24.7867	82.4511	-57.6645	-0.392027	0.00123954
Tspan2:chr3:102771065	0.0226237	3_prime_UTR_variant	c.*2123A>G	-	protein_coding	Tspan2	FALSE	tetraspanin 2	-	0.375833	5.33648	-4.96065	0.0393311	0.753868
Cd8b1:chr6:71326142	0.0494862	missense_variant	c.200A>G	p.E67G	protein_coding	Cd8b1	FALSE	CD8 antigen, beta chain 1	deleterious	0.321818	3.13511	-2.81329	0.0985868	0.461568
Gm21188:chr13:120046659	1.40215e-05	intron_variant	c.-722+112A>G	-	protein_coding	Gm21188	FALSE	predicted gene, 21188	-	17.812	68.1353	-50.3233	-0.591612	1.96881e-06
Phf11d:chr14:59352066	0.0054639	intron_variant	c.721+585A>G	-	protein_coding	Phf11d	FALSE	PHD finger protein 11D	-	0.793333	12.0406	-11.2473	0.578479	9.23652e-05
Zmpste24:chr4:121095565	0.0256504	missense_variant	c.257A>G	p.E86G	protein_coding	Zmpste24	FALSE	zinc metallopeptidase, STE24	tolerated	0	0.533519	-0.533519	-0.271078	0.0276955
Pign:chr1:105521796	0.0242168	3_prime_UTR_variant	c.*208A>G	-	protein_coding	Pign	FALSE	phosphatidylinositol glycan anchor biosynthesis, class N	-	0	1.70774	-1.70774	0.526274	6.71226e-06
Il17rd:chr14:27104918	1.69574e-05	3_prime_UTR_variant	c.*3532A>G	-	protein_coding	Il17rd	FALSE	interleukin 17 receptor D	-	3.10917	14.1142	-11.005	-0.0929765	0.461333
Bmpr2:chr1:59874241	0.0243647	3_prime_UTR_variant	c.*3756A>G	-	protein_coding	Bmpr2	FALSE	bone morphogenetic protein receptor, type II (serine/threonine kinase)	-	0.0766667	1.49556	-1.41889	0.010157	0.935488
Ikbip:chr10:91098462	0.0150582	3_prime_UTR_variant	c.*1845A>G	-	protein_coding	Ikbip	FALSE	IKBKB interacting protein	-	0.308333	3.63189	-3.32355	0.0554818	0.660685
Dab2ip:chr2:35729606	0.0231058	3_prime_UTR_variant	c.*1381A>G	-	protein_coding	Dab2ip	FALSE	disabled 2 interacting protein	-	0.0491667	0.944259	-0.895093	-0.235494	0.0569792
Sppl2a:chr2:126891151	0.00793986	3_prime_UTR_variant	c.*3061A>G	-	protein_coding	Sppl2a	TRUE	signal peptide peptidase like 2A	-	1.1	3.29037	-2.19037	0.423021	0.000402166
Tubgcp4:chr2:121189840	0.0247736	synonymous_variant	c.1296A>G	p.P432=	protein_coding	Tubgcp4	FALSE	tubulin, gamma complex associated protein 4	-	0	1.63019	-1.63019	-0.122545	0.330805
Tesk1:chr4:43446873	0.0141354	synonymous_variant	c.1260A>G	p.L420=	protein_coding	Tesk1	FALSE	testis specific protein kinase 1	-	0.731667	3.21741	-2.48574	0.115594	0.355355
Akap5:chr12:76331277	0.00166374	3_prime_UTR_variant	c.*1223A>G	-	protein_coding	Akap5	FALSE	A kinase (PRKA) anchor protein 5	-	0.3975	1.58074	-1.18324	0.329668	0.00687
Ecm2:chr13:49531528	1.59198e-05	3_prime_UTR_variant	c.*97A>G	-	protein_coding	Ecm2	FALSE	extracellular matrix protein 2, female organ and adipocyte specific	-	20.7233	8.42926	12.2941	0.168564	0.176069
Rint1:chr5:23819628	0.0231947	3_prime_UTR_variant	c.*48A>G	-	protein_coding	Rint1	FALSE	RAD50 interactor 1	-	0.198333	3.67611	-3.47778	0.0803256	0.521434
Slc11a2:chr15:100394517	1.59667e-05	intron_variant	c.1629+753A>G	-	protein_coding	Slc11a2	FALSE	solute carrier family 11 (proton-coupled divalent metal ion transporters), member 2	-	12.0083	2.41423	9.5941	0.606605	1.07891e-07
Prps1l3:chr12:57239452	0.0266536	3_prime_UTR_variant	c.*70A>G	-	protein_coding	Prps1l3	FALSE	phosphoribosyl pyrophosphate synthetase 1-like 3	-	0	1.1337	-1.1337	-0.0268231	0.830713
Lnpep:chr17:17521876	1.61093e-05	3_prime_UTR_variant	c.*7873A>G	-	protein_coding	Lnpep	TRUE	leucyl/cystinyl aminopeptidase	-	70.9292	19.0504	51.8788	-0.209671	0.0963436
Cln5:chr14:103077360	0.0266778	3_prime_UTR_variant	c.*1021A>G	-	protein_coding	Cln5	FALSE	ceroid-lipofuscinosis, neuronal 5	-	0	0.873704	-0.873704	0.00677578	0.956939
Rictor:chr15:6797182	0.0163223	3_prime_UTR_variant	c.*946A>G	-	protein_coding	Rictor	FALSE	RPTOR independent companion of MTOR, complex 2	-	0.231667	2.705	-2.47333	0.399843	0.000880426
Lrrc8b:chr5:105481450	0.00292861	missense_variant	c.1661A>G	p.Q554R	protein_coding	Lrrc8b	FALSE	leucine rich repeat containing 8 family, member B	tolerated	0.736667	4.33926	-3.60259	-0.0612248	0.625304
Atxn7:chr14:14106277	1.65602e-05	3_prime_UTR_variant	c.*2953A>G	-	protein_coding	Atxn7	FALSE	ataxin 7	-	54.6018	14.6824	39.9194	0.410594	0.00111992
Bclaf1:chr10:20340926	0.0172027	3_prime_UTR_variant	c.*869A>G	-	protein_coding	Bclaf1	FALSE	BCL2-associated transcription factor 1	-	2.05	7.46056	-5.41056	-0.0582893	0.642008
Ppp1r37:chr7:19531361	0.0172499	3_prime_UTR_variant	c.*70A>G	-	protein_coding	Ppp1r37	FALSE	protein phosphatase 1, regulatory subunit 37	-	0.359167	1.91	-1.55083	-0.015447	0.902026
Tmod3:chr9:75499523	0.0259518	3_prime_UTR_variant	c.*593A>G	-	protein_coding	Tmod3	FALSE	tropomodulin 3	-	0.0175	0.510741	-0.493241	0.332496	0.00637821
Tut7:chr13:59819733	0.0234186	intron_variant	c.520+1827A>G	-	protein_coding	Tut7	FALSE	terminal uridylyl transferase 7	-	0	3.27083	-3.27083	0.342129	0.00799508
Csnk1a1:chr18:61588392	0.00911404	3_prime_UTR_variant	c.*959A>G	-	protein_coding	Csnk1a1	FALSE	casein kinase 1, alpha 1	-	0.313333	1.93185	-1.61852	0.146634	0.240049
Rpgrip1l:chr8:91219408	0.0445749	3_prime_UTR_variant	c.*769A>G	-	protein_coding	Rpgrip1l	FALSE	Rpgrip1-like	-	0.385714	13.5359	-13.1501	-0.126509	0.391541
Mboat7:chr7:3685295	0.0131934	intron_variant	c.854+379A>G	-	protein_coding	Mboat7	TRUE	membrane bound O-acyltransferase domain containing 7	-	0	3.75974	-3.75974	0.0423651	0.774951
Ece1:chr4:137964101	0.0261345	3_prime_UTR_variant	c.*1195A>G	-	protein_coding	Ece1	FALSE	endothelin converting enzyme 1	-	0.0991667	1.18426	-1.08509	-0.192016	0.122454
Gabpb2:chr3:95187515	0.00614695	3_prime_UTR_variant	c.*1155A>G	-	protein_coding	Gabpb2	FALSE	GA repeat binding protein, beta 2	-	0.379167	3.30593	-2.92676	-0.332717	0.00634122
Cds2:chr2:132307287	0.0134976	3_prime_UTR_variant	c.*2002A>G	-	protein_coding	Cds2	FALSE	CDP-diacylglycerol synthase (phosphatidate cytidylyltransferase) 2	-	0.47	1.92796	-1.45796	-0.1805	0.14697
Myo1e:chr9:70383954	0.0172657	missense_variant	c.3026A>G	p.Q1009R	protein_coding	Myo1e	TRUE	myosin IE	tolerated	0.455833	2.24944	-1.79361	-0.329397	0.00691887
Tbc1d2b:chr9:90204260	0.0280749	3_prime_UTR_variant	c.*767A>G	-	protein_coding	Tbc1d2b	FALSE	TBC1 domain family, member 2B	-	0	0.726111	-0.726111	0.142119	0.254993
Ppm1k:chr6:57509173	0.0295693	3_prime_UTR_variant	c.*1545A>G	-	protein_coding	Ppm1k	FALSE	protein phosphatase 1K (PP2C domain containing)	-	0	1.15059	-1.15059	0.246105	0.0538345
Zc3h12c:chr9:52113635	0.0385166	3_prime_UTR_variant	c.*1771A>G	-	protein_coding	Zc3h12c	FALSE	zinc finger CCCH type containing 12C	-	0	5.45319	-5.45319	0.23604	0.079883
Zkscan1:chr5:138104755	0.0272478	3_prime_UTR_variant	c.*3273A>G	-	protein_coding	Zkscan1	FALSE	zinc finger with KRAB and SCAN domains 1	-	0.0733333	2.40944	-2.33611	0.0366892	0.769929
Dtx4:chr19:12467945	0.0261427	3_prime_UTR_variant	c.*1531A>G	-	protein_coding	Dtx4	FALSE	deltex 4, E3 ubiquitin ligase	-	0	2.85082	-2.85082	0.058858	0.655085
Hipk3:chr2:104427907	0.0286287	3_prime_UTR_variant	c.*1948A>G	-	protein_coding	Hipk3	FALSE	homeodomain interacting protein kinase 3	-	0	0.636667	-0.636667	-0.222253	0.0728778
Otud7b:chr3:96157971	0.0145013	3_prime_UTR_variant	c.*2003A>G	-	protein_coding	Otud7b	FALSE	OTU domain containing 7B	-	0.43	3.16926	-2.73926	-0.251523	0.0416283
Mier1:chr4:103165414	0.0210723	3_prime_UTR_variant	c.*2663A>G	-	protein_coding	Mier1	FALSE	MEIR1 treanscription regulator	-	0.153333	1.46648	-1.31315	-0.165309	0.184686
Yipf5:chr18:40206048	0.0288385	3_prime_UTR_variant	c.*190A>G	-	protein_coding	Yipf5	FALSE	Yip1 domain family, member 5	-	0	0.377222	-0.377222	0.315201	0.00994149
Pank3:chr11:35789266	0.0288698	3_prime_UTR_variant	c.*3808A>G	-	protein_coding	Pank3	FALSE	pantothenate kinase 3	-	0	0.804259	-0.804259	0.0872382	0.486107
Tent5c:chr3:100468784	4.89214e-05	3_prime_UTR_variant	c.*3479A>G	-	protein_coding	Tent5c	FALSE	terminal nucleotidyltransferase 5C	-	3.9025	16.5144	-12.6119	0.402916	0.000796088
Rnf168:chr16:32300327	0.023563	3_prime_UTR_variant	c.*1001A>G	-	protein_coding	Rnf168	FALSE	ring finger protein 168	-	0.104167	1.59944	-1.49528	0.197654	0.111653
Enpp4:chr17:44098498	0.0291586	3_prime_UTR_variant	c.*815A>G	-	protein_coding	Enpp4	FALSE	ectonucleotide pyrophosphatase/phosphodiesterase 4	-	0	0.64463	-0.64463	0.252616	0.0407203
Lipg:chr18:74940846	0.0130996	3_prime_UTR_variant	c.*471A>G	-	protein_coding	Lipg	FALSE	lipase, endothelial	-	1.3225	7.52093	-6.19843	0.4706	6.67888e-05
Tor3a:chr1:156654876	0.0129294	3_prime_UTR_variant	c.*817A>G	-	protein_coding	Tor3a	FALSE	torsin family 3, member A	-	0.3375	1.97185	-1.63435	0.648698	3.8616e-09
Tut4:chr4:108479656	0.0277676	synonymous_variant	c.693A>G	p.L231=	protein_coding	Tut4	FALSE	terminal uridylyl transferase 4	-	0.0783333	2.03759	-1.95926	-0.0496331	0.692281
Lpl:chr8:68905332	0.0103452	3_prime_UTR_variant	c.*826A>G	-	protein_coding	Lpl	TRUE	lipoprotein lipase	-	0.6175	5.74852	-5.13102	-0.0127291	0.919202
Akap5:chr12:76330820	0.000133503	3_prime_UTR_variant	c.*766A>G	-	protein_coding	Akap5	FALSE	A kinase (PRKA) anchor protein 5	-	0.1775	0.957963	-0.780463	0.264331	0.0319758
Sfxn2:chr19:46596364	0.0142544	3_prime_UTR_variant	c.*1593A>G	-	protein_coding	Sfxn2	TRUE	sideroflexin 2	-	0.395455	3.80679	-3.41134	0.350327	0.00454097
Abhd2:chr7:79360851	0.0142349	3_prime_UTR_variant	c.*695A>G	-	protein_coding	Abhd2	TRUE	abhydrolase domain containing 2	-	13.13	22.6719	-9.54185	-0.194036	0.118497
Dnajc18:chr18:35674276	0.0298277	3_prime_UTR_variant	c.*843A>G	-	protein_coding	Dnajc18	FALSE	DnaJ heat shock protein family (Hsp40) member C18	-	0	1.10407	-1.10407	0.0502024	0.688931
Tent5c:chr3:100470480	0.0178756	3_prime_UTR_variant	c.*1783A>G	-	protein_coding	Tent5c	FALSE	terminal nucleotidyltransferase 5C	-	0.531667	3.40519	-2.87352	0.472131	6.27565e-05
Wnk1:chr6:120037716	0.0282996	5_prime_UTR_variant	c.-84A>G	-	protein_coding	Wnk1	FALSE	WNK lysine deficient protein kinase 1	-	0	0.928491	-0.928491	0.0168949	0.893737
Itpkb:chr1:180422809	0.00869423	3_prime_UTR_variant	c.*919A>G	-	protein_coding	Itpkb	FALSE	inositol 1,4,5-trisphosphate 3-kinase B	-	1.2325	2.92315	-1.69065	-0.233539	0.0591315
Fndc3b:chr3:27418271	0.030199	3_prime_UTR_variant	c.*1020A>G	-	protein_coding	Fndc3b	FALSE	fibronectin type III domain containing 3B	-	0	1.43574	-1.43574	0.210262	0.0901629
Snapc1l:chr12:73947503	0.0259691	intron_variant	c.148+9703A>G	-	protein_coding	Snapc1l	FALSE	predicted gene, 49321	-	0.283636	4.33118	-4.04754	NA	NA
Tent5c:chr3:100470361	0.00898237	3_prime_UTR_variant	c.*1902A>G	-	protein_coding	Tent5c	FALSE	terminal nucleotidyltransferase 5C	-	0.684167	3.64453	-2.96036	0.372218	0.00226408
Hinfp:chr9:44294828	0.00130869	3_prime_UTR_variant	c.*1368A>G	-	protein_coding	Hinfp	FALSE	histone H4 transcription factor	-	2.71	11.5204	-8.81043	-0.118903	0.374011
Dusp3:chr11:101972669	0.0164692	3_prime_UTR_variant	c.*2065A>G	-	protein_coding	Dusp3	TRUE	dual specificity phosphatase 3 (vaccinia virus phosphatase VH1-related)	-	4.41583	9.48481	-5.06898	-0.347876	0.00440284
Cd93:chr2:148438198	0.0142566	3_prime_UTR_variant	c.*3045A>G	-	protein_coding	Cd93	TRUE	CD93 antigen	-	0.805833	2.56537	-1.75954	0.173188	0.164337
Pttg1ip:chr10:77597132	0.017007	3_prime_UTR_variant	c.*67A>G	-	protein_coding	Pttg1ip	FALSE	pituitary tumor-transforming 1 interacting protein	-	0.308333	1.24519	-0.936852	0.182541	0.142378
Ro60:chr1:143755224	0.0298923	3_prime_UTR_variant	c.*2518A>G	-	protein_coding	Ro60	FALSE	TROVE domain family, member 2	-	0.0425	1.58759	-1.54509	0.0643635	0.607648
Slf2:chr19:44941740	0.0309572	missense_variant	c.1255A>G	p.S419G	protein_coding	Slf2	FALSE	SMC5-SMC6 complex localization factor 2	deleterious_low_confidence	0	1.32593	-1.32593	0.442086	0.000202141
Snx30:chr4:59833976	0.00612759	intron_variant	c.157-23469A>G	-	protein_coding	Snx30	FALSE	sorting nexin family member 30	-	90.2967	96.9576	-6.66093	0.0856231	0.494246
Enpp4:chr17:44098652	0.0310651	3_prime_UTR_variant	c.*661A>G	-	protein_coding	Enpp4	FALSE	ectonucleotide pyrophosphatase/phosphodiesterase 4	-	0	0.568519	-0.568519	0.211534	0.0881885
Rbbp4:chr4:129309971	0.0231598	3_prime_UTR_variant	c.*121A>G	-	protein_coding	Rbbp4	FALSE	retinoblastoma binding protein 4, chromatin remodeling factor	-	1.86833	5.85907	-3.99074	-0.101972	0.415232
Ovca2:chr11:75176334	0.031411	3_prime_UTR_variant	c.*1560A>G	-	protein_coding	Ovca2	FALSE	candidate tumor suppressor in ovarian cancer 2	-	0	0.815185	-0.815185	0.0822079	0.511688
Mob1a:chr6:83341059	0.010366	3_prime_UTR_variant	c.*806A>G	-	protein_coding	Mob1a	FALSE	MOB kinase activator 1A	-	0.155	0.90037	-0.74537	0.394026	0.0010625
Nipsnap3b:chr4:53020286	0.0315085	missense_variant	c.535A>G	p.T179A	protein_coding	Nipsnap3b	FALSE	nipsnap homolog 3B	tolerated	0	0.814444	-0.814444	0.213547	0.0851354
Tfrc:chr16:32630411	0.0315241	3_prime_UTR_variant	c.*75A>G	-	protein_coding	Tfrc	FALSE	transferrin receptor	-	0	0.954074	-0.954074	-0.220359	0.0754156
Rest:chr5:77282032	0.0298511	missense_variant	c.2297A>G	p.Q766R	protein_coding	Rest	FALSE	RE1-silencing transcription factor	deleterious_low_confidence	0	1.34509	-1.34509	0.346295	0.00471708
Slc7a11:chr3:50370503	2.71217e-05	3_prime_UTR_variant	c.*1799A>G	-	protein_coding	Slc7a11	FALSE	solute carrier family 7 (cationic amino acid transporter, y+ system), member 11	-	44.445	8.62538	35.8196	-0.450038	0.00315421
Car5b:chrX:163977938	0.0215241	3_prime_UTR_variant	c.*1253A>G	-	protein_coding	Car5b	FALSE	carbonic anhydrase 5b, mitochondrial	-	0.426364	4.94451	-4.51815	-0.262775	0.0390747
Ttc17:chr2:94385042	2.73069e-05	intron_variant	c.249+1050A>G	-	protein_coding	Ttc17	TRUE	tetratricopeptide repeat domain 17	-	16.2191	72.8587	-56.6396	-0.103394	0.448261
Abraxas2:chr7:132883503	0.0317642	synonymous_variant	c.1274A>G	p.*425=	protein_coding	Abraxas2	FALSE	BRISC complex subunit	-	0	1.02796	-1.02796	0.230272	0.062875
Cds2:chr2:132309873	0.00163859	3_prime_UTR_variant	c.*4588A>G	-	protein_coding	Cds2	TRUE	CDP-diacylglycerol synthase (phosphatidate cytidylyltransferase) 2	-	22.6425	34.373	-11.7305	-0.322245	0.00832247
Ovca2:chr11:75177462	0.0319982	3_prime_UTR_variant	c.*432A>G	-	protein_coding	Ovca2	FALSE	candidate tumor suppressor in ovarian cancer 2	-	0	1.92593	-1.92593	0.190969	0.124546
Pqlc3:chr12:16989536	0.0272521	3_prime_UTR_variant	c.*268A>G	-	protein_coding	Pqlc3	FALSE	PQ loop repeat containing	-	0.465	4.29426	-3.82926	-0.231784	0.0611187
Tmem127:chr2:127259850	0.032126	3_prime_UTR_variant	c.*2586A>G	-	protein_coding	Tmem127	FALSE	transmembrane protein 127	-	0	0.659074	-0.659074	-0.0322517	0.797121
A930007A09Rik:chr16:13757563	0.0317941	3_prime_UTR_variant	c.*1009A>G	-	protein_coding	A930007A09Rik	TRUE	NA	-	0	8.48217	-8.48217	NA	NA
Cd79b:chr11:106311590	0.00985456	3_prime_UTR_variant	c.*217A>G	-	protein_coding	Cd79b	FALSE	CD79B antigen	-	0.208333	1.03296	-0.82463	-0.0108233	0.931266
Srpr:chr9:35216946	0.0213489	3_prime_UTR_variant	c.*880A>G	-	protein_coding	Srpr	FALSE	signal recognition particle receptor ('docking protein')	-	0.38	2.63481	-2.25481	0.0609854	0.626659
Siah1a:chr8:86725020	0.03258	missense_variant	c.835A>G	p.I279V	protein_coding	Siah1a	FALSE	siah E3 ubiquitin protein ligase 1A	deleterious	0	0.588148	-0.588148	0.0642416	0.60833
AW011738:chr4:156209964	0.0314758	non_coding_transcript_exon_variant	n.2277A>G	-	lincRNA	AW011738	FALSE	expressed sequence AW011738	-	0	4.955	-4.955	0.541571	4.06111e-05
Rnf168:chr16:32299838	0.0138599	3_prime_UTR_variant	c.*512A>G	-	protein_coding	Rnf168	FALSE	ring finger protein 168	-	1.67583	8.4866	-6.81077	0.435801	0.000285018
Birc2:chr9:7825896	2.98302e-05	intron_variant	c.1054-233A>G	-	protein_coding	Birc2	TRUE	baculoviral IAP repeat-containing 2	-	8.20111	30.7337	-22.5326	0.0919569	0.50431
Klhl26:chr8:70450896	3.01308e-05	3_prime_UTR_variant	c.*542A>G	-	protein_coding	Klhl26	FALSE	kelch-like 26	-	3.18083	0.511667	2.66917	0.6167	3.51819e-08
A330040F15Rik:chr19:12528430	0.0250042	intron_variant,non_coding_transcript_variant	n.702-5001A>G	-	antisense	A330040F15Rik	FALSE	RIKEN cDNA A330040F15 gene	-	0	6.7784	-6.7784	-0.361875	0.0494113
Ly6c1:chr15:75047056	3.08161e-05	intron_variant	c.187+297A>G	-	protein_coding	Ly6c1	FALSE	lymphocyte antigen 6 complex, locus C1	-	90	26.2953	63.7047	0.553279	4.53159e-05
Soat1:chr1:156430375	0.0330943	3_prime_UTR_variant	c.*684A>G	-	protein_coding	Soat1	FALSE	sterol O-acyltransferase 1	-	0	0.624444	-0.624444	0.128763	0.302827
Ftsj3:chr11:106253151	0.0331156	missense_variant	c.746A>G	p.Y249C	protein_coding	Ftsj3	FALSE	FtsJ RNA methyltransferase homolog 3 (E. coli)	deleterious	0	0.722407	-0.722407	0.350308	0.00393261
Ggps1:chr13:14053441	0.0106914	3_prime_UTR_variant	c.*253A>G	-	protein_coding	Ggps1	FALSE	geranylgeranyl diphosphate synthase 1	-	7.12083	18.6263	-11.5055	0.0742837	0.553333
Cd38:chr5:43911641	0.0332594	3_prime_UTR_variant	c.*1298A>G	-	protein_coding	Cd38	FALSE	CD38 antigen	-	0	0.718519	-0.718519	0.129394	0.300446
Dffa:chr4:149118174	0.00226426	intron_variant	c.783+251A>G	-	protein_coding	Dffa	FALSE	DNA fragmentation factor, alpha subunit	-	2.72273	10.7923	-8.06958	-0.126649	0.322611
Nbeal1:chr1:60334979	0.0336278	3_prime_UTR_variant	c.*3987A>G	-	protein_coding	Nbeal1	FALSE	neurobeachin like 1	-	0	1.46889	-1.46889	0.0562466	0.653739
Sfxn2:chr19:46596368	0.00139054	3_prime_UTR_variant	c.*1597A>G	-	protein_coding	Sfxn2	TRUE	sideroflexin 2	-	6.71417	19.3745	-12.6604	0.241605	0.0525113
Gm29427:chr1:130695282	0.0338245	intron_variant	c.*38+3397A>G	-	nonsense_mediated_decay	Gm29427	FALSE	predicted gene 29427	-	0	1.97907	-1.97907	0.0499329	0.690517
Dnajc18:chr18:35674365	0.00837178	3_prime_UTR_variant	c.*754A>G	-	protein_coding	Dnajc18	FALSE	DnaJ heat shock protein family (Hsp40) member C18	-	1.45667	6.72648	-5.26981	-0.119597	0.338826
Gnl3l:chrX:150985627	0.0306767	3_prime_UTR_variant	c.*477A>G	-	protein_coding	Gnl3l	FALSE	guanine nucleotide binding protein-like 3 (nucleolar)-like	-	0.0508333	0.99	-0.939167	0.0832352	0.506409
Kif3c:chr12:3404616	0.0189545	3_prime_UTR_variant	c.*1731A>G	-	protein_coding	Kif3c	TRUE	kinesin family member 3C	-	0.575	6.76686	-6.19186	0.135329	0.290282
6820431F20Rik:chr8:20273990	0.0178625	intron_variant,non_coding_transcript_variant	n.725+133A>G	-	processed_transcript	6820431F20Rik	FALSE	RIKEN cDNA 6820431F20 gene	-	0	10.3666	-10.3666	-0.243038	0.153211
Mdc1:chr17:35857817	0.0223535	3_prime_UTR_variant	c.*187A>G	-	protein_coding	Mdc1	FALSE	mediator of DNA damage checkpoint 1	-	0.818182	7.06265	-6.24447	-0.0895663	0.496154
Fnbp1:chr2:31030932	0.00293362	intron_variant	c.1844-2049A>G	-	protein_coding	Fnbp1	TRUE	formin binding protein 1	-	38.98	59.671	-20.691	-0.374052	0.00685164
Syk:chr13:52647393	0.00848267	3_prime_UTR_variant	c.*1598A>G	-	protein_coding	Syk	TRUE	spleen tyrosine kinase	-	2.71833	7.97778	-5.25944	0.370327	0.00220831
Abhd2:chr7:79360768	0.015116	3_prime_UTR_variant	c.*612A>G	-	protein_coding	Abhd2	TRUE	abhydrolase domain containing 2	-	15.3975	24.6111	-9.21361	-0.206413	0.0963474
Kpna3:chr14:61366719	0.0345215	3_prime_UTR_variant	c.*912A>G	-	protein_coding	Kpna3	FALSE	karyopherin (importin) alpha 3	-	0	0.70537	-0.70537	0.196036	0.114674
Eif5:chr12:111545155	0.0267649	3_prime_UTR_variant	c.*537A>G	-	protein_coding	Eif5	FALSE	eukaryotic translation initiation factor 5	-	0.303333	1.36778	-1.06444	0.161236	0.195892
Ubr4:chr4:139399634	0.0347459	synonymous_variant	c.1467A>G	p.Q489=	protein_coding	Ubr4	FALSE	ubiquitin protein ligase E3 component n-recognin 4	-	0	1.26167	-1.26167	0.182777	0.141855
Ssu72:chr4:155716478	0.00250426	intron_variant	c.224+873A>G	-	protein_coding	Ssu72	TRUE	Ssu72 RNA polymerase II CTD phosphatase homolog (yeast)	-	7.13833	20.8671	-13.7288	0.361945	0.00415339
Trim25:chr11:89017317	3.61534e-05	3_prime_UTR_variant	c.*596A>G	-	protein_coding	Trim25	FALSE	tripartite motif-containing 25	-	50.3325	12.4632	37.8693	0.684321	3.28568e-10
Pkd2:chr5:104505042	0.0115001	3_prime_UTR_variant	c.*1354A>G	-	protein_coding	Pkd2	FALSE	polycystic kidney disease 2	-	0.414167	2.85981	-2.44565	-0.0420513	0.737438
Map3k7:chr4:32022582	0.00606784	3_prime_UTR_variant	c.*2901A>G	-	protein_coding	Map3k7	TRUE	mitogen-activated protein kinase kinase kinase 7	-	12.2533	25.6642	-13.4108	-0.338711	0.00578232
Eapp:chr12:54671771	0.000725917	3_prime_UTR_variant	c.*1812A>G	-	protein_coding	Eapp	TRUE	E2F-associated phosphoprotein	-	10.62	34.4114	-23.7914	-0.278145	0.0299711
Gtf3c3:chr1:54397060	0.0332751	3_prime_UTR_variant	c.*820A>G	-	protein_coding	Gtf3c3	FALSE	general transcription factor IIIC, polypeptide 3	-	0	3.00868	-3.00868	0.275661	0.0262441
Scnn1a:chr6:125343854	0.0264677	synonymous_variant	c.1869A>G	p.P623=	protein_coding	Scnn1a	FALSE	sodium channel, nonvoltage-gated 1 alpha	-	0.199167	1.04623	-0.84706	0.195584	0.118435
Sgsm3:chr15:81011514	0.0130685	missense_variant	c.2164A>G	p.R722G	protein_coding	Sgsm3	FALSE	small G protein signaling modulator 3	tolerated	1.49833	5.28556	-3.78722	-0.405176	0.000738822
Trappc4:chr9:44404417	0.0125798	missense_variant	c.498A>G	p.I166M	protein_coding	Trappc4	FALSE	trafficking protein particle complex 4	tolerated	0.1275	0.726667	-0.599167	0.0648195	0.605101
Slc35e2:chr4:155621904	3.7857e-05	3_prime_UTR_variant	c.*3155A>G	-	protein_coding	Slc35e2	TRUE	solute carrier family 35, member E2	-	33.3667	53.9257	-20.5591	0.116973	0.349608
Icmt:chr4:152306286	0.031355	3_prime_UTR_variant	c.*3082A>G	-	protein_coding	Icmt	FALSE	isoprenylcysteine carboxyl methyltransferase	-	0.0908333	1.63556	-1.54472	-0.0349619	0.780482
Ddx42:chr11:106248753	0.0356061	3_prime_UTR_variant	c.*587A>G	-	protein_coding	Ddx42	FALSE	DEAD (Asp-Glu-Ala-Asp) box polypeptide 42	-	0	0.349444	-0.349444	-0.0299539	0.811299
Eapp:chr12:54671713	0.00717251	3_prime_UTR_variant	c.*1870A>G	-	protein_coding	Eapp	FALSE	E2F-associated phosphoprotein	-	3.8025	16.938	-13.1355	-0.286868	0.0237858
Usp45:chr4:21834782	3.89004e-05	3_prime_UTR_variant	c.*417A>G	-	protein_coding	Usp45	TRUE	ubiquitin specific petidase 45	-	43.6589	65.6848	-22.0259	0.263465	0.0519538
Polr3f:chr2:144539526	0.0334545	3_prime_UTR_variant	c.*837A>G	-	protein_coding	Polr3f	FALSE	polymerase (RNA) III (DNA directed) polypeptide F	-	0.0983333	2.28056	-2.18222	0.14958	0.230632
Ncoa7:chr10:30645729	0.0319756	3_prime_UTR_variant	c.*1787A>G	-	protein_coding	Ncoa7	FALSE	nuclear receptor coactivator 7	-	0	1.21885	-1.21885	0.339973	0.00598568
Dffa:chr4:149118148	0.00920331	intron_variant	c.783+225A>G	-	protein_coding	Dffa	TRUE	DNA fragmentation factor, alpha subunit	-	3.53182	14.0702	-10.5384	-0.19343	0.128777
Ap3s2:chr7:79879779	0.0148968	3_prime_UTR_variant	c.*705A>G	-	protein_coding	Ap3s2	FALSE	adaptor-related protein complex 3, sigma 2 subunit	-	0.396667	3.70792	-3.31126	-0.0291122	0.817933
Lix1l:chr3:96624536	0.000582884	3_prime_UTR_variant	c.*630A>G	-	protein_coding	Lix1l	FALSE	Lix1-like	-	6.75	1.53259	5.21741	0.359203	0.00305691
Tor1aip2:chr1:156067592	0.0364786	3_prime_UTR_variant	c.*2134A>G	-	protein_coding	Tor1aip2	FALSE	torsin A interacting protein 2	-	0	1.04389	-1.04389	0.413605	0.000556659
Acer3:chr7:98215333	0.0366221	3_prime_UTR_variant	c.*1504A>G	-	protein_coding	Acer3	FALSE	alkaline ceramidase 3	-	0	0.653704	-0.653704	0.459058	0.000105804
Acer3:chr7:98216436	0.0368495	3_prime_UTR_variant	c.*401A>G	-	protein_coding	Acer3	FALSE	alkaline ceramidase 3	-	0	1.31426	-1.31426	0.153697	0.217904
Hid1:chr11:115348303	4.29344e-05	3_prime_UTR_variant	c.*166A>G	-	protein_coding	Hid1	FALSE	HID1 domain containing	-	70.0758	17.1065	52.9694	0.500733	2.92177e-05
Tgfa:chr6:86274428	0.03493	3_prime_UTR_variant	c.*2473A>G	-	protein_coding	Tgfa	FALSE	transforming growth factor alpha	-	0	1.94509	-1.94509	0.139758	0.266845
Zdhhc21:chr4:82799407	0.0348048	3_prime_UTR_variant	c.*6922A>G	-	protein_coding	Zdhhc21	FALSE	zinc finger, DHHC domain containing 21	-	0.1575	3.7063	-3.5488	0.271741	0.0273026
Dstyk:chr1:132463913	0.0371608	3_prime_UTR_variant	c.*402A>G	-	protein_coding	Dstyk	FALSE	dual serine/threonine and tyrosine protein kinase	-	0	1.73352	-1.73352	-0.221561	0.0737963
Inmt:chr6:55173979	0.00139163	intron_variant	c.158-486A>G	-	protein_coding	Inmt	FALSE	indolethylamine N-methyltransferase	-	5.70333	45.7471	-40.0438	0.258826	0.167256
Atp13a2:chr4:141002917	0.0129714	missense_variant	c.2003A>G	p.Q668R	protein_coding	Atp13a2	FALSE	ATPase type 13A2	tolerated	2.59	6.46407	-3.87407	0.221101	0.0744136
Ssu72:chr4:155716521	0.00193287	intron_variant	c.224+916A>G	-	protein_coding	Ssu72	TRUE	Ssu72 RNA polymerase II CTD phosphatase homolog (yeast)	-	9.615	23.698	-14.083	0.27489	0.0305967
Inpp5b:chr4:124800900	0.0154512	3_prime_UTR_variant	c.*79A>G	-	protein_coding	Inpp5b	FALSE	inositol polyphosphate-5-phosphatase B	-	0.349167	1.63444	-1.28528	-0.0460655	0.713408
Extl3:chr14:65053907	0.0125329	3_prime_UTR_variant	c.*706A>G	-	protein_coding	Extl3	FALSE	exostoses (multiple)-like 3	-	0.833333	7.45788	-6.62455	-0.327665	0.00821614
Nras:chr3:103066072	0.0330408	3_prime_UTR_variant	c.*1885A>G	-	protein_coding	Nras	FALSE	neuroblastoma ras oncogene	-	0.0316667	0.555	-0.523333	0.111813	0.371417
Ythdf3:chr3:16216089	0.016603	3_prime_UTR_variant	c.*2111A>G	-	protein_coding	Ythdf3	TRUE	YTH N6-methyladenosine RNA binding protein 3	-	3.38833	8.14815	-4.75981	0.0307188	0.806572
Ino80d:chr1:63050505	0.0197092	3_prime_UTR_variant	c.*7478A>G	-	protein_coding	Ino80d	FALSE	INO80 complex subunit D	-	0.59	4.14593	-3.55593	-0.0215271	0.863779
Azin1:chr15:38488977	0.018657	3_prime_UTR_variant	c.*1384A>G	-	protein_coding	Azin1	FALSE	antizyme inhibitor 1	-	0.1475	1.01426	-0.866759	-0.0838357	0.503335
Rnf34:chr5:122868246	0.0377197	3_prime_UTR_variant	c.*19A>G	-	protein_coding	Rnf34	FALSE	ring finger protein 34	-	0	0.582222	-0.582222	0.10346	0.408422
Cd164:chr10:41529034	0.0194238	3_prime_UTR_variant	c.*193A>G	-	protein_coding	Cd164	FALSE	CD164 antigen	-	0.241667	0.911852	-0.670185	-0.0865742	0.489444
Luzp1:chr4:136547023	0.0378461	3_prime_UTR_variant	c.*1630A>G	-	protein_coding	Luzp1	FALSE	leucine zipper protein 1	-	0	0.947778	-0.947778	0.230779	0.062281
C1rl:chr6:124509555	0.0104581	3_prime_UTR_variant	c.*435A>G	-	protein_coding	C1rl	FALSE	complement component 1, r subcomponent-like	-	0.705	4.4462	-3.7412	0.224824	0.0789505
Crybg1:chr10:43997537	0.0362465	missense_variant	c.2452A>G	p.M818V	protein_coding	Crybg1	FALSE	crystallin beta-gamma domain containing 1	deleterious	0	0.871321	-0.871321	0.418837	0.000515893
Arl15:chr13:114155593	0.0382971	3_prime_UTR_variant	c.*737A>G	-	protein_coding	Arl15	FALSE	ADP-ribosylation factor-like 15	-	0	1.02833	-1.02833	-0.115925	0.35397
Bccip:chr7:133720729	0.0347835	missense_variant	c.803A>G	p.Y268C	protein_coding	Bccip	FALSE	BRCA2 and CDKN1A interacting protein	deleterious	0.100833	1.34463	-1.2438	-0.0740648	0.554506
Ranbp10:chr8:105770575	0.0326168	3_prime_UTR_variant	c.*1012A>G	-	protein_coding	Ranbp10	FALSE	RAN binding protein 10	-	0.115833	1.81481	-1.69898	-0.0595737	0.634677
Il17rd:chr14:27104899	4.89099e-05	3_prime_UTR_variant	c.*3513A>G	-	protein_coding	Il17rd	FALSE	interleukin 17 receptor D	-	24.8183	48.3279	-23.5096	-0.144689	0.253989
Tent5c:chr3:100469944	0.0384969	3_prime_UTR_variant	c.*2319A>G	-	protein_coding	Tent5c	FALSE	terminal nucleotidyltransferase 5C	-	0	0.536667	-0.536667	0.349067	0.00407101
Soat1:chr1:156428031	4.94356e-05	3_prime_UTR_variant	c.*3028A>G	-	protein_coding	Soat1	TRUE	sterol O-acyltransferase 1	-	16.1067	45.3844	-29.2778	0.410764	0.000612893
9430038I01Rik:chr7:137375962	0.036629	3_prime_UTR_variant	c.*360A>G	-	protein_coding	9430038I01Rik	FALSE	RIKEN cDNA 9430038I01 gene	-	0	1.67698	-1.67698	0.278824	0.0245037
Cbx1:chr11:96807062	0.0321297	intron_variant	c.*4+298A>G	-	protein_coding	Cbx1	TRUE	chromobox 1	-	6.74667	14.5083	-7.76167	-0.220072	0.0758069
Zfr:chr15:12149610	0.0387684	missense_variant	c.1115A>G	p.N372S	protein_coding	Zfr	FALSE	zinc finger RNA binding protein	tolerated	0	0.644815	-0.644815	0.145644	0.243273
Pank3:chr11:35790749	0.0219762	3_prime_UTR_variant	c.*5291A>G	-	protein_coding	Pank3	FALSE	pantothenate kinase 3	-	0.0775	0.788704	-0.711204	-0.285523	0.0201316
Dph3:chr14:32082670	0.0389013	3_prime_UTR_variant	c.*511A>G	-	protein_coding	Dph3	FALSE	diphthamine biosynthesis 3	-	0	1.85278	-1.85278	-0.0354984	0.7772
Fnbp1:chr2:31030943	0.00276778	intron_variant	c.1844-2060A>G	-	protein_coding	Fnbp1	TRUE	formin binding protein 1	-	41.795	61.6232	-19.8282	-0.461849	0.000438966
Sf3b1:chr1:54986704	0.0389475	3_prime_UTR_variant	c.*630A>G	-	protein_coding	Sf3b1	FALSE	splicing factor 3b, subunit 1	-	0	1.30815	-1.30815	0.276685	0.0245154
Col4a3:chr1:82719613	0.0205773	3_prime_UTR_variant	c.*729A>G	-	protein_coding	Col4a3	FALSE	collagen, type IV, alpha 3	-	0.0825	0.812037	-0.729537	-0.245815	0.0466465
Guf1:chr5:69572058	0.0290004	3_prime_UTR_variant	c.*337A>G	-	protein_coding	Guf1	FALSE	GUF1 homolog, GTPase	-	0	6.08143	-6.08143	-0.0747827	0.598266
Dnajc18:chr18:35672802	0.00158274	3_prime_UTR_variant	c.*2317A>G	-	protein_coding	Dnajc18	TRUE	DnaJ heat shock protein family (Hsp40) member C18	-	19.695	37.9037	-18.2087	-0.169122	0.174622
Wars2:chr3:99217321	0.0323478	3_prime_UTR_variant	c.*414A>G	-	protein_coding	Wars2	FALSE	tryptophanyl tRNA synthetase 2 (mitochondrial)	-	0	3.81362	-3.81362	-0.192413	0.147886
Tent5c:chr3:100468479	0.0104146	3_prime_UTR_variant	c.*3784A>G	-	protein_coding	Tent5c	FALSE	terminal nucleotidyltransferase 5C	-	0.166667	1.37407	-1.20741	0.406656	0.000703365
Ddx6:chr9:44638844	0.0393748	3_prime_UTR_variant	c.*2363A>G	-	protein_coding	Ddx6	FALSE	DEAD (Asp-Glu-Ala-Asp) box polypeptide 6	-	0	0.591852	-0.591852	-0.084875	0.49804
Evi5:chr5:107746463	0.0396271	3_prime_UTR_variant	c.*1683A>G	-	protein_coding	Evi5	FALSE	ecotropic viral integration site 5	-	0	1.31519	-1.31519	-0.2737	0.0261675
Col4a5:chrX:141637237	0.0265731	missense_variant	c.3028A>G	p.N1010D	protein_coding	Col4a5	FALSE	collagen, type IV, alpha 5	tolerated	0.86	3.72315	-2.86315	-0.193725	0.1191
Adgrf5:chr17:43455358	0.0189778	3_prime_UTR_variant	c.*23A>G	-	protein_coding	Adgrf5	FALSE	adhesion G protein-coupled receptor F5	-	1.07417	2.62981	-1.55565	-0.309263	0.0115129
Sema3c:chr5:17728373	0.0168591	3_prime_UTR_variant	c.*617A>G	-	protein_coding	Sema3c	FALSE	sema domain, immunoglobulin domain (Ig), short basic domain, secreted, (semaphorin) 3C	-	0.139167	1.05981	-0.920648	-0.33643	0.00574558
Rbbp4:chr4:129309920	0.0241325	3_prime_UTR_variant	c.*172A>G	-	protein_coding	Rbbp4	TRUE	retinoblastoma binding protein 4, chromatin remodeling factor	-	10.5433	21.4241	-10.8807	-0.10851	0.3858
Klhdc8a:chr1:132305219	0.0360286	3_prime_UTR_variant	c.*427A>G	-	protein_coding	Klhdc8a	FALSE	kelch domain containing 8A	-	0	1.70596	-1.70596	0.583744	4.12941e-07
Dnajc3:chr14:118978827	0.0146986	3_prime_UTR_variant	c.*643A>G	-	protein_coding	Dnajc3	FALSE	DnaJ heat shock protein family (Hsp40) member C3	-	0.168333	1.03574	-0.867407	-0.0571002	0.648827
Ctps:chr4:120540376	0.0267598	3_prime_UTR_variant	c.*283A>G	-	protein_coding	Ctps	FALSE	cytidine 5'-triphosphate synthase	-	0.0708333	0.786296	-0.715463	0.718401	1.11427e-11
Abca5:chr11:110270323	0.0395216	3_prime_UTR_variant	c.*2136A>G	-	protein_coding	Abca5	FALSE	ATP-binding cassette, sub-family A (ABC1), member 5	-	0.105833	3.51944	-3.41361	-0.0464581	0.711072
2900097C17Rik:chr2:156390419	0.0228633	non_coding_transcript_exon_variant	n.2561A>G	-	lincRNA	2900097C17Rik	FALSE	RIKEN cDNA 2900097C17 gene	-	0.946667	3.1237	-2.17704	-0.134831	0.280418
Pank3:chr11:35789318	0.0142211	3_prime_UTR_variant	c.*3860A>G	-	protein_coding	Pank3	FALSE	pantothenate kinase 3	-	2.34833	7.73333	-5.385	-0.322082	0.00835708
Wasf2:chr4:133196096	0.0252989	3_prime_UTR_variant	c.*222A>G	-	protein_coding	Wasf2	FALSE	WAS protein family, member 2	-	1.9625	6.89352	-4.93102	0.213881	0.0846367
Resf1:chr6:149326293	0.0409887	missense_variant	c.836A>G	p.Y279C	protein_coding	Resf1	FALSE	retroelement silencing factor 1	deleterious	0	0.506852	-0.506852	0.455059	0.000123619
Lrrc58:chr16:37868849	0.0388958	synonymous_variant	c.354A>G	p.Q118=	protein_coding	Lrrc58	FALSE	leucine rich repeat containing 58	-	0	1.05604	-1.05604	0.0833495	0.509192
Sdad1:chr5:92285997	0.0328475	3_prime_UTR_variant	c.*826A>G	-	protein_coding	Sdad1	FALSE	SDA1 domain containing 1	-	0	1.5728	-1.5728	0.349082	0.0054226
Fam167a:chr14:63464300	0.0300608	3_prime_UTR_variant	c.*1660A>G	-	protein_coding	Fam167a	FALSE	family with sequence similarity 167, member A	-	0.2975	4.20404	-3.90654	-0.101608	0.424338
Gda:chr19:21393631	0.00297524	3_prime_UTR_variant	c.*1557A>G	-	protein_coding	Gda	FALSE	guanine deaminase	-	0.603333	3.17685	-2.57352	0.414509	0.000539764
Mxra8:chr4:155843712	0.0408585	3_prime_UTR_variant	c.*382A>G	-	protein_coding	Mxra8	FALSE	matrix-remodelling associated 8	-	0.0233333	1.33148	-1.30815	-0.0898176	0.473256
Acer3:chr7:98214749	0.0413233	3_prime_UTR_variant	c.*2088A>G	-	protein_coding	Acer3	FALSE	alkaline ceramidase 3	-	0	0.670556	-0.670556	0.403502	0.000780855
Tent5c:chr3:100468208	0.0101222	3_prime_UTR_variant	c.*4055A>G	-	protein_coding	Tent5c	FALSE	terminal nucleotidyltransferase 5C	-	0.3425	1.7463	-1.4038	0.460047	0.000101781
Selenop:chr15:3280055	0.0294262	3_prime_UTR_variant	c.*345A>G	-	protein_coding	Selenop	TRUE	selenoprotein P	-	2.0425	4.56241	-2.51991	-0.388243	0.00127655
Slc25a37:chr14:69243945	0.0395213	3_prime_UTR_variant	c.*889A>G	-	protein_coding	Slc25a37	FALSE	solute carrier family 25, member 37	-	0	1.05226	-1.05226	-0.145841	0.246374
Tcirg1:chr19:3896410	0.0308198	missense_variant	c.2286A>G	p.I762M	protein_coding	Tcirg1	TRUE	T cell, immune regulator 1, ATPase, H+ transporting, lysosomal V0 protein A3	tolerated	0.355833	1.60453	-1.24869	0.577023	4.87221e-07
Icam1:chr9:21020521	0.00806405	intron_variant	c.328+1342A>G	-	protein_coding	Icam1	FALSE	intercellular adhesion molecule 1	-	18.3545	32.1644	-13.8098	0.264945	0.042567
Selenop:chr15:3280063	0.0327493	3_prime_UTR_variant	c.*353A>G	-	protein_coding	Selenop	TRUE	selenoprotein P	-	5.25167	9.79741	-4.54574	-0.410408	0.000620285
Gm1976:chr17:94816750	0.041953	intron_variant,non_coding_transcript_variant	n.218+2145A>G	-	lincRNA	Gm1976	FALSE	predicted gene 1976	-	0	2.60667	-2.60667	-0.390802	0.00117745
Abhd2:chr7:79362194	0.0272866	3_prime_UTR_variant	c.*2038A>G	-	protein_coding	Abhd2	TRUE	abhydrolase domain containing 2	-	3.41	8.58019	-5.17019	-0.301457	0.0139025
Ttc39b:chr4:83223426	0.0379325	3_prime_UTR_variant	c.*3708A>G	-	protein_coding	Ttc39b	FALSE	tetratricopeptide repeat domain 39B	-	0	1.45827	-1.45827	0.13198	0.298532
Ufl1:chr4:25254898	0.04227	synonymous_variant	c.1557A>G	p.S519=	protein_coding	Ufl1	FALSE	UFM1 specific ligase 1	-	0	0.611481	-0.611481	-0.0135492	0.914015
Slc44a1:chr4:53567077	0.0423598	intron_variant	c.1947+3856A>G	-	protein_coding	Slc44a1	FALSE	solute carrier family 44, member 1	-	0	0.591667	-0.591667	-0.0326234	0.794834
Mxd1:chr6:86648863	0.0361784	3_prime_UTR_variant	c.*2008A>G	-	protein_coding	Mxd1	FALSE	MAX dimerization protein 1	-	0	1.08549	-1.08549	0.432456	0.00040079
Themis2:chr4:132782778	0.0383131	3_prime_UTR_variant	c.*118A>G	-	protein_coding	Themis2	FALSE	thymocyte selection associated family member 2	-	0	0.8325	-0.8325	0.451348	0.00018163
Pxdc1:chr13:34639021	0.00768247	missense_variant	c.334A>G	p.S112G	protein_coding	Pxdc1	FALSE	PX domain containing 1	tolerated_low_confidence	0.115833	0.639815	-0.523981	0.0454997	0.716779
Sppl2a:chr2:126891471	0.000440388	3_prime_UTR_variant	c.*2741A>G	-	protein_coding	Sppl2a	TRUE	signal peptide peptidase like 2A	-	44.6633	57.2157	-12.5524	0.49264	2.64679e-05
Abhd2:chr7:79363891	0.0226499	3_prime_UTR_variant	c.*3735A>G	-	protein_coding	Abhd2	FALSE	abhydrolase domain containing 2	-	0.635833	2.31056	-1.67472	-0.339992	0.00522112
Gm20537:chr9:88453464	0.025768	intron_variant	c.*51+739A>G	-	nonsense_mediated_decay	Gm20537	FALSE	predicted gene 20537	-	0.1725	1.29963	-1.12713	-0.0300083	0.810963
Ebna1bp2:chr4:118627116	0.00880609	3_prime_UTR_variant	c.*1246A>G	-	protein_coding	Ebna1bp2	TRUE	EBNA1 binding protein 2	-	3.61636	15.6109	-11.9945	0.156779	0.253005
Cds2:chr2:132309645	0.00587556	3_prime_UTR_variant	c.*4360A>G	-	protein_coding	Cds2	TRUE	CDP-diacylglycerol synthase (phosphatidate cytidylyltransferase) 2	-	6.09917	11.2657	-5.16657	-0.244797	0.0478318
Dnajc18:chr18:35674343	0.00423783	3_prime_UTR_variant	c.*776A>G	-	protein_coding	Dnajc18	TRUE	DnaJ heat shock protein family (Hsp40) member C18	-	15.31	28.817	-13.507	-0.162536	0.192264
Calcrl:chr2:84332775	0.00978855	3_prime_UTR_variant	c.*679A>G	-	protein_coding	Calcrl	TRUE	calcitonin receptor-like	-	22.1975	28.358	-6.16046	-0.0411452	0.742898
Tspan2:chr3:102770995	0.03541	3_prime_UTR_variant	c.*2053A>G	-	protein_coding	Tspan2	FALSE	tetraspanin 2	-	0.166667	1.63963	-1.47296	-0.233904	0.0587249
Gm28403:chr1:105456089	0.0433067	intron_variant,non_coding_transcript_variant	n.365-49183A>G	-	sense_overlapping	Gm28403	FALSE	predicted gene 28403	-	0	0.557407	-0.557407	0.0189099	0.88021
Tent5c:chr3:100468970	0.0433998	3_prime_UTR_variant	c.*3293A>G	-	protein_coding	Tent5c	FALSE	terminal nucleotidyltransferase 5C	-	0	0.593148	-0.593148	0.306862	0.0122067
Msr1:chr8:39623976	0.041385	missense_variant	c.592A>G	p.T198A	protein_coding	Msr1	FALSE	macrophage scavenger receptor 1	tolerated	0	1.25528	-1.25528	0.575294	5.36679e-07
Cds2:chr2:132309458	0.0321184	3_prime_UTR_variant	c.*4173A>G	-	protein_coding	Cds2	FALSE	CDP-diacylglycerol synthase (phosphatidate cytidylyltransferase) 2	-	0.0875	1.05148	-0.963981	-0.0582669	0.642137
Slc35e1:chr8:72481993	0.00928895	3_prime_UTR_variant	c.*1773A>G	-	protein_coding	Slc35e1	TRUE	solute carrier family 35, member E1	-	0.568333	2.31	-1.74167	0.145188	0.244767
Ube2l6:chr2:84809547	0.0118734	3_prime_UTR_variant	c.*391A>G	-	protein_coding	Ube2l6	FALSE	ubiquitin-conjugating enzyme E2L 6	-	0.668333	1.73278	-1.06444	-0.0873283	0.485655
Mthfr:chr4:148051471	0.0438351	missense_variant	c.1000A>G	p.I334V	protein_coding	Mthfr	FALSE	methylenetetrahydrofolate reductase	tolerated	0	1.27722	-1.27722	0.521432	7.1462e-06
Gpalpp1:chr14:76088136	0.0156013	3_prime_UTR_variant	c.*2392A>G	-	protein_coding	Gpalpp1	FALSE	GPALPP motifs containing 1	-	0.4175	2.84111	-2.42361	0.0964651	0.440996
Ggps1:chr13:14053291	0.0444007	3_prime_UTR_variant	c.*403A>G	-	protein_coding	Ggps1	FALSE	geranylgeranyl diphosphate synthase 1	-	0	1.01185	-1.01185	0.260476	0.0346609
Zfp809:chr9:22241233	7.61687e-05	intron_variant	c.1046-1801A>G	-	protein_coding	Zfp809	TRUE	zinc finger protein 809	-	27.0058	43.4835	-16.4777	-0.0596226	0.634398
Tent5c:chr3:100469906	0.0214028	3_prime_UTR_variant	c.*2357A>G	-	protein_coding	Tent5c	FALSE	terminal nucleotidyltransferase 5C	-	0.1325	1.2137	-1.0812	0.264306	0.0319925
Mdc1:chr17:35858922	0.00382645	3_prime_UTR_variant	c.*1292A>G	-	protein_coding	Mdc1	TRUE	mediator of DNA damage checkpoint 1	-	16.03	28.7523	-12.7223	-0.338026	0.00945434
Rc3h2:chr2:37373756	0.0445199	3_prime_UTR_variant	c.*1477A>G	-	protein_coding	Rc3h2	FALSE	ring finger and CCCH-type zinc finger domains 2	-	0	1.70074	-1.70074	0.0860569	0.492052
Mid1:chrX:169979096	0.0299154	intron_variant	c.864+2067A>G	-	protein_coding	Mid1	FALSE	midline 1	-	50	12.5315	37.4685	0.086944	0.61945
Sptbn1:chr11:30107715	0.0235659	intron_variant	c.6417+1374A>G	-	protein_coding	Sptbn1	FALSE	spectrin beta, non-erythrocytic 1	-	2.12333	4.68481	-2.56148	-0.444588	0.000184128
Hipk2:chr6:38818616	0.0424662	synonymous_variant	c.717A>G	p.Q239=	protein_coding	Hipk2	FALSE	homeodomain interacting protein kinase 2	-	0	1.85547	-1.85547	0.0655407	0.603962
Gm2a:chr11:55110143	0.0333411	3_prime_UTR_variant	c.*610A>G	-	protein_coding	Gm2a	FALSE	GM2 ganglioside activator protein	-	0.51	1.85037	-1.34037	0.175091	0.159678
Dnajc16:chr4:141763612	0.0447024	synonymous_variant	c.2226A>G	p.K742=	protein_coding	Dnajc16	FALSE	DnaJ heat shock protein family (Hsp40) member C16	-	0	1.48667	-1.48667	-0.108731	0.384828
Nebl:chr2:17348314	0.0220786	3_prime_UTR_variant	c.*380A>G	-	protein_coding	Nebl	FALSE	nebulette	-	0.445	2.60148	-2.15648	-0.198848	0.109464
Dcaf12:chr4:41291972	0.00407713	3_prime_UTR_variant	c.*1084A>G	-	protein_coding	Dcaf12	FALSE	DDB1 and CUL4 associated factor 12	-	1.335	4.89222	-3.55722	-0.238898	0.0533831
Ube3a:chr7:59307165	0.045094	3_prime_UTR_variant	c.*2235A>G	-	protein_coding	Ube3a	FALSE	ubiquitin protein ligase E3A	-	0	2.14593	-2.14593	0.194942	0.116754
Magt1:chrX:105971213	0.0451024	3_prime_UTR_variant	c.*251A>G	-	protein_coding	Magt1	FALSE	magnesium transporter 1	-	0	1.07926	-1.07926	0.14167	0.256513
Ecm2:chr13:49531517	8.06009e-05	3_prime_UTR_variant	c.*86A>G	-	protein_coding	Ecm2	FALSE	extracellular matrix protein 2, female organ and adipocyte specific	-	19.1525	8.36019	10.7923	0.024687	0.844018
Cxcl14:chr13:56296361	0.0430671	5_prime_UTR_variant	c.-188A>G	-	protein_coding	Cxcl14	FALSE	chemokine (C-X-C motif) ligand 14	-	0	0.730377	-0.730377	0.238949	0.0552431
Skil:chr3:31119618	0.0194554	3_prime_UTR_variant	c.*1005A>G	-	protein_coding	Skil	FALSE	SKI-like	-	0.2625	1.73074	-1.46824	0.488036	3.2283e-05
Ly6i:chr15:74979832	0.0389484	3_prime_UTR_variant	c.*82A>G	-	protein_coding	Ly6i	FALSE	lymphocyte antigen 6 complex, locus I	-	0.045	1.88529	-1.84029	0.516708	1.45511e-05
Slc26a2:chr18:61195563	0.00646391	3_prime_UTR_variant	c.*2575A>G	-	protein_coding	Slc26a2	TRUE	solute carrier family 26 (sulfate transporter), member 2	-	18.0275	34.1513	-16.1238	-0.267935	0.0296256
Ado:chr10:67546542	0.0147894	3_prime_UTR_variant	c.*1461A>G	-	protein_coding	Ado	TRUE	2-aminoethanethiol (cysteamine) dioxygenase	-	21.7192	34.365	-12.6458	0.108202	0.387155
Iws1:chr18:32102862	0.0138927	3_prime_UTR_variant	c.*5581A>G	-	protein_coding	Iws1	FALSE	IWS1, SUPT6 interacting protein	-	2.40273	8.7232	-6.32047	0.0597243	0.647513
Tnks:chr8:34827967	0.0193914	3_prime_UTR_variant	c.*3668A>G	-	protein_coding	Tnks	FALSE	tankyrase, TRF1-interacting ankyrin-related ADP-ribose polymerase	-	1.505	5.9037	-4.3987	-0.0462939	0.712049
Slc7a2:chr8:40920604	0.024714	3_prime_UTR_variant	c.*4070A>G	-	protein_coding	Slc7a2	FALSE	solute carrier family 7 (cationic amino acid transporter, y+ system), member 2	-	1.76083	7.33358	-5.57275	0.26207	0.0349541
Ggps1:chr13:14052036	0.00978134	3_prime_UTR_variant	c.*1658A>G	-	protein_coding	Ggps1	TRUE	geranylgeranyl diphosphate synthase 1	-	6.85917	14.3674	-7.50824	0.127199	0.308791
Cd36:chr5:17783168	0.025444	3_prime_UTR_variant	c.*182A>G	-	protein_coding	Cd36	FALSE	CD36 molecule	-	0.490833	1.17981	-0.688981	-0.34745	0.00425781
Kmt2d:chr15:98840871	0.033783	synonymous_variant	c.14559A>G	p.A4853=	protein_coding	Kmt2d	FALSE	lysine (K)-specific methyltransferase 2D	-	0.77	5.78388	-5.01388	-0.087008	0.508587
Map1lc3b:chr8:121597736	0.0229644	3_prime_UTR_variant	c.*966A>G	-	protein_coding	Map1lc3b	FALSE	microtubule-associated protein 1 light chain 3 beta	-	0.411667	1.30426	-0.892593	-0.34738	0.00426616
Slc44a1:chr4:53565515	0.0166995	intron_variant	c.1947+2294A>G	-	protein_coding	Slc44a1	TRUE	solute carrier family 44, member 1	-	10.5225	20.1978	-9.67528	-0.127718	0.306804
Prkx:chrX:77762889	0.0433223	3_prime_UTR_variant	c.*1026A>G	-	protein_coding	Prkx	FALSE	protein kinase, X-linked	-	0.0558333	1.11389	-1.05806	0.118881	0.341746
4933434E20Rik:chr3:90061095	0.00310262	intron_variant	c.567-543A>G	-	protein_coding	4933434E20Rik	TRUE	RIKEN cDNA 4933434E20 gene	-	7.707	26.2281	-18.5211	-0.311713	0.0172219
Lemd2:chr17:27190196	0.0332138	3_prime_UTR_variant	c.*444A>G	-	protein_coding	Lemd2	FALSE	LEM domain containing 2	-	0.221667	1.42056	-1.19889	0.0262043	0.834563
Nipa1:chr7:55978815	0.0345143	3_prime_UTR_variant	c.*577A>G	-	protein_coding	Nipa1	FALSE	non imprinted in Prader-Willi/Angelman syndrome 1 homolog (human)	-	0.231667	2.7213	-2.48963	-0.258591	0.0360412
Sh3glb1:chr3:144687893	0.00748969	3_prime_UTR_variant	c.*3532A>G	-	protein_coding	Sh3glb1	FALSE	SH3-domain GRB2-like B1 (endophilin)	-	4.11667	10.4826	-6.36593	0.0731045	0.559666
Ankfy1:chr11:72770995	0.0305021	3_prime_UTR_variant	c.*3350A>G	-	protein_coding	Ankfy1	FALSE	ankyrin repeat and FYVE domain containing 1	-	0.0591667	0.621481	-0.562315	0.373433	0.00201256
Bnip3l:chr14:66985999	0.0143151	3_prime_UTR_variant	c.*1728A>G	-	protein_coding	Bnip3l	FALSE	BCL2/adenovirus E1B interacting protein 3-like	-	0.315	1.65037	-1.33537	-0.0595223	0.63497
A330040F15Rik:chr19:12524647	0.0129867	intron_variant,non_coding_transcript_variant	n.702-1218A>G	-	antisense	A330040F15Rik	FALSE	RIKEN cDNA A330040F15 gene	-	0	5.3569	-5.3569	-0.494257	0.0016105
Apoc1:chr7:19689488	0.0272607	3_prime_UTR_variant	c.*88A>G	-	protein_coding	Apoc1	FALSE	apolipoprotein C-I	-	0.194167	2.025	-1.83083	-0.027543	0.828955
Nf2:chr11:4849345	0.000867704	5_prime_UTR_variant	c.-360A>G	-	protein_coding	Nf2	FALSE	neurofibromin 2	-	6.647	1.8024	4.8446	0.410818	0.00111223
Malt1:chr18:65477077	9.6338e-05	3_prime_UTR_variant	c.*652A>G	-	protein_coding	Malt1	TRUE	MALT1 paracaspase	-	46.6167	63.0504	-16.4337	-0.203207	0.101748
Serpine1:chr5:137062140	0.0392899	3_prime_UTR_variant	c.*1034A>G	-	protein_coding	Serpine1	FALSE	serine (or cysteine) peptidase inhibitor, clade E, member 1	-	0	1.5706	-1.5706	0.559006	2.33227e-06
Ifngr2:chr16:91563278	0.0241948	3_prime_UTR_variant	c.*273A>G	-	protein_coding	Ifngr2	FALSE	interferon gamma receptor 2	-	0.306667	1.21667	-0.91	0.337672	0.00555773
Pcdhgc5:chr18:37840723	0.0316749	3_prime_UTR_variant	c.*594A>G	-	protein_coding	Pcdhgc5	FALSE	protocadherin gamma subfamily C, 5	-	0.250833	0.993148	-0.742315	0.286446	0.019715
Ttbk2:chr2:120736952	0.000102745	3_prime_UTR_variant	c.*2780A>G	-	protein_coding	Ttbk2	TRUE	tau tubulin kinase 2	-	7.929	25.2446	-17.3156	0.0355309	0.791172
Selenot:chr3:58590311	0.0281837	3_prime_UTR_variant	c.*20A>G	-	protein_coding	Selenot	TRUE	selenoprotein T	-	3.01167	6.62185	-3.61019	0.1033	0.409152
Ece1:chr4:137964902	0.0438573	3_prime_UTR_variant	c.*1996A>G	-	protein_coding	Ece1	FALSE	endothelin converting enzyme 1	-	0.2625	1.31074	-1.04824	-0.141795	0.256089
Txnl4a:chr18:80212506	0.000105879	intron_variant	c.153+5163A>G	-	protein_coding	Txnl4a	FALSE	thioredoxin-like 4A	-	2.87333	0.632222	2.24111	0.450687	0.000146222
Gm21811:chr8:20150702	0.000106127	intron_variant,non_coding_transcript_variant	n.746-779A>G	-	unprocessed_pseudogene	Gm21811	FALSE	predicted gene, 21811	-	16.7933	4.2078	12.5855	0.527408	1.06055e-05
Rnf6:chr5:146209431	0.000107049	3_prime_UTR_variant	c.*772A>G	-	protein_coding	Rnf6	FALSE	ring finger protein (C3H2C3 type) 6	-	7.23	1.85	5.38	-0.00315475	0.980585
Osbp:chr19:11993265	0.0336483	3_prime_UTR_variant	c.*1223A>G	-	protein_coding	Osbp	FALSE	oxysterol binding protein	-	0.743333	3.04426	-2.30093	-0.170769	0.170399
Phf11d:chr14:59351885	0.0166449	intron_variant	c.722-667A>G	-	protein_coding	Phf11d	FALSE	PHD finger protein 11D	-	0	8.889	-8.889	0.670313	3.03747e-06
Ggps1:chr13:14052100	0.00725455	3_prime_UTR_variant	c.*1594A>G	-	protein_coding	Ggps1	FALSE	geranylgeranyl diphosphate synthase 1	-	1.64583	5.73574	-4.08991	0.239928	0.0523329
Stom:chr2:35314949	0.0218244	3_prime_UTR_variant	c.*912A>G	-	protein_coding	Stom	FALSE	stomatin	-	0.251667	1.25889	-1.00722	0.0451019	0.719152
Cnppd1:chr1:75136268	0.0180062	3_prime_UTR_variant	c.*131A>G	-	protein_coding	Cnppd1	FALSE	cyclin Pas1/PHO80 domain containing 1	-	0.6475	2.18926	-1.54176	0.292047	0.0173413
Ifi211:chr1:173907254	0.0205471	intron_variant	c.265+343A>G	-	protein_coding	Ifi211	FALSE	interferon activated gene 211	-	0	9.94231	-9.94231	0.0403824	0.823438
Hinfp:chr9:44294829	0.000117151	3_prime_UTR_variant	c.*1367A>G	-	protein_coding	Hinfp	TRUE	histone H4 transcription factor	-	7.63833	22.8394	-15.201	-0.0206094	0.875798
Rab27a:chr9:73097006	0.0383126	3_prime_UTR_variant	c.*1550A>G	-	protein_coding	Rab27a	FALSE	RAB27A, member RAS oncogene family	-	0.0716667	0.836481	-0.764815	0.159983	0.199436
Nab1:chr1:52458279	0.02593	3_prime_UTR_variant	c.*939A>G	-	protein_coding	Nab1	FALSE	Ngfi-A binding protein 1	-	0.490833	2.04926	-1.55843	0.190429	0.125635
Azin1:chr15:38491612	0.0173385	missense_variant	c.1099A>G	p.S367G	protein_coding	Azin1	TRUE	antizyme inhibitor 1	tolerated	15.4283	26.0576	-10.6293	0.0736481	0.556743
Klhl24:chr16:20123809	0.0230163	3_prime_UTR_variant	c.*703A>G	-	protein_coding	Klhl24	FALSE	kelch-like 24	-	0.175833	1.30741	-1.13157	-0.0362934	0.772344
Gnl3l:chrX:150985684	0.0313756	3_prime_UTR_variant	c.*420A>G	-	protein_coding	Gnl3l	FALSE	guanine nucleotide binding protein-like 3 (nucleolar)-like	-	0.26	2.54	-2.28	-0.143063	0.251815
Slc25a37:chr14:69242451	0.0111304	3_prime_UTR_variant	c.*2383A>G	-	protein_coding	Slc25a37	FALSE	solute carrier family 25, member 37	-	0.546667	4.07889	-3.53222	-0.384109	0.00145258
Ccnd2:chr6:127128300	0.0335434	3_prime_UTR_variant	c.*2035A>G	-	protein_coding	Ccnd2	FALSE	cyclin D2	-	0.368333	1.8463	-1.47796	0.12198	0.329219
Ppp6r3:chr19:3455544	0.0316792	3_prime_UTR_variant	c.*1456A>G	-	protein_coding	Ppp6r3	FALSE	protein phosphatase 6, regulatory subunit 3	-	0.0541667	0.528889	-0.474722	-0.0327253	0.794207
Rpl7l1:chr17:46775311	0.0218114	3_prime_UTR_variant	c.*437A>G	-	protein_coding	Rpl7l1	FALSE	ribosomal protein L7-like 1	-	0.0958333	0.803333	-0.7075	0.15514	0.213562
Ywhab:chr2:164017031	0.0466516	3_prime_UTR_variant	c.*306A>G	-	protein_coding	Ywhab	FALSE	tyrosine 3-monooxygenase/tryptophan 5-monooxygenase activation protein, beta polypeptide	-	0.0933333	1.09796	-1.00463	-0.160389	0.198284
Fnbp1:chr2:31030364	0.0317483	intron_variant	c.1844-1481A>G	-	protein_coding	Fnbp1	TRUE	formin binding protein 1	-	11.148	20.4542	-9.30622	-0.22726	0.0951948
Unc93b1:chr19:3937517	0.0177852	intron_variant	c.455+1095A>G	-	protein_coding	Unc93b1	FALSE	unc-93 homolog B1, TLR signaling regulator	-	0.87	7.27955	-6.40955	0.03409	0.806674
Hinfp:chr9:44292723	0.0423926	3_prime_UTR_variant	c.*3473A>G	-	protein_coding	Hinfp	TRUE	histone H4 transcription factor	-	0.324545	4.187	-3.86245	-0.00714552	0.956414
Hipk1:chr3:103750842	0.0380489	missense_variant	c.2315A>G	p.N772S	protein_coding	Hipk1	FALSE	homeodomain interacting protein kinase 1	tolerated	0.253333	1.66019	-1.40685	-0.28228	0.0216557
Tent5c:chr3:100470392	0.0160476	3_prime_UTR_variant	c.*1871A>G	-	protein_coding	Tent5c	FALSE	terminal nucleotidyltransferase 5C	-	0.429167	2.40321	-1.97404	0.366751	0.0026564
Calm1:chr12:100207561	0.0235534	3_prime_UTR_variant	c.*1133A>G	-	protein_coding	Calm1	FALSE	calmodulin 1	-	0.156667	0.940926	-0.784259	0.057218	0.64815
Col4a3:chr1:82716158	0.0367425	missense_variant	c.4606A>G	p.S1536G	protein_coding	Col4a3	FALSE	collagen, type IV, alpha 3	deleterious	2.6225	7.28722	-4.66472	-0.397369	0.000954081
Dusp7:chr9:106374014	0.0358688	3_prime_UTR_variant	c.*68A>G	-	protein_coding	Dusp7	FALSE	dual specificity phosphatase 7	-	0.318333	1.39389	-1.07556	-0.160283	0.198584
Eapp:chr12:54672255	0.000141241	3_prime_UTR_variant	c.*1328A>G	-	protein_coding	Eapp	TRUE	E2F-associated phosphoprotein	-	14.1592	3.72302	10.4361	-0.032928	0.79456
Azin1:chr15:38491613	0.0286547	synonymous_variant	c.1098A>G	p.E366=	protein_coding	Azin1	TRUE	antizyme inhibitor 1	-	6.3175	12.6339	-6.31639	0.0280773	0.822923
Sema3b:chr9:107600526	0.0251675	synonymous_variant	c.1377A>G	p.K459=	protein_coding	Sema3b	FALSE	sema domain, immunoglobulin domain (Ig), short basic domain, secreted, (semaphorin) 3B	-	0.274167	1.66963	-1.39546	-0.132458	0.289047
Pigm:chr1:172380307	0.038448	3_prime_UTR_variant	c.*2337A>G	-	protein_coding	Pigm	FALSE	phosphatidylinositol glycan anchor biosynthesis, class M	-	0	5.23841	-5.23841	-0.385588	0.00364616
Gabpb2:chr3:95186186	0.000145159	3_prime_UTR_variant	c.*2484A>G	-	protein_coding	Gabpb2	FALSE	GA repeat binding protein, beta 2	-	2.03917	7.60315	-5.56398	-0.233504	0.0591705
2900097C17Rik:chr2:156390259	0.0263463	non_coding_transcript_exon_variant	n.2721A>G	-	lincRNA	2900097C17Rik	FALSE	RIKEN cDNA 2900097C17 gene	-	0.285	1.4387	-1.1537	0.00597284	0.962038
Prrc2a:chr17:35149333	0.0373193	synonymous_variant	c.6405A>G	p.E2135=	protein_coding	Prrc2a	FALSE	proline-rich coiled-coil 2A	-	1.37667	3.56241	-2.18574	0.13777	0.269969
Usp22:chr11:61152744	0.029941	3_prime_UTR_variant	c.*1727A>G	-	protein_coding	Usp22	FALSE	ubiquitin specific peptidase 22	-	0.095	0.860556	-0.765556	-0.0901509	0.471609
Slc25a1:chr16:17926677	0.0397236	missense_variant	c.505A>G	p.R169G	protein_coding	Slc25a1	FALSE	solute carrier family 25 (mitochondrial carrier, citrate transporter), member 1	tolerated	0.103333	0.802593	-0.699259	-0.105028	0.401315
Fam220a:chr5:143562763	0.032315	5_prime_UTR_variant	c.-72A>G	-	protein_coding	Fam220a	FALSE	NA	-	0.128333	1.19259	-1.06426	NA	NA
Mrps17:chr5:129718822	0.0401983	3_prime_UTR_variant	c.*667A>G	-	protein_coding	Mrps17	FALSE	mitochondrial ribosomal protein S17	-	0.65	5.37955	-4.72955	0.089807	0.530843
Tyk2:chr9:21104220	0.028177	3_prime_UTR_variant	c.*829A>G	-	protein_coding	Tyk2	FALSE	tyrosine kinase 2	-	0.134167	1.16148	-1.02731	0.109608	0.380983
Mpeg1:chr19:12463421	0.0426187	3_prime_UTR_variant	c.*79A>G	-	protein_coding	Mpeg1	FALSE	macrophage expressed gene 1	-	0.105833	0.937963	-0.83213	0.2347	0.0578455
Paqr7:chr4:134508516	0.0416522	3_prime_UTR_variant	c.*645A>G	-	protein_coding	Paqr7	FALSE	progestin and adipoQ receptor family member VII	-	0.1125	0.878889	-0.766389	-0.241557	0.0507057
Calcrl:chr2:84332905	0.019612	3_prime_UTR_variant	c.*549A>G	-	protein_coding	Calcrl	FALSE	calcitonin receptor-like	-	4.595	7.80019	-3.20519	-0.271155	0.0276497
Limd1:chr9:123520903	0.02427	3_prime_UTR_variant	c.*1660A>G	-	protein_coding	Limd1	FALSE	LIM domains containing 1	-	0.209167	1.03167	-0.8225	-0.00875274	0.944392
Spag9:chr11:94123672	0.0136143	3_prime_UTR_variant	c.*835A>G	-	protein_coding	Spag9	FALSE	sperm associated antigen 9	-	3.98417	9.92963	-5.94546	-0.0284548	0.820582
Csgalnact2:chr6:118108810	0.0364341	3_prime_UTR_variant	c.*292A>G	-	protein_coding	Csgalnact2	FALSE	chondroitin sulfate N-acetylgalactosaminyltransferase 2	-	0.236667	1.67759	-1.44093	0.0248367	0.843084
Fam98a:chr17:75537653	0.0343519	3_prime_UTR_variant	c.*549A>G	-	protein_coding	Fam98a	FALSE	family with sequence similarity 98, member A	-	0.31	2.21846	-1.90846	-0.0425343	0.738592
Snrnp70:chr7:45376786	0.000168689	synonymous_variant	c.1158A>G	p.R386=	protein_coding	Snrnp70	FALSE	small nuclear ribonucleoprotein 70 (U1)	-	2.2275	0.517407	1.71009	0.724213	6.32106e-12
Pecam1:chr11:106654633	0.008304	3_prime_UTR_variant	c.*500A>G	-	protein_coding	Pecam1	FALSE	platelet/endothelial cell adhesion molecule 1	-	0.886667	2.13519	-1.24852	0.130438	0.296531
Slc25a51:chr4:45397700	0.0185784	3_prime_UTR_variant	c.*1541A>G	-	protein_coding	Slc25a51	FALSE	solute carrier family 25, member 51	-	0.2775	2.12352	-1.84602	0.247417	0.0451904
Itga9:chr9:118899839	0.0409275	3_prime_UTR_variant	c.*2507A>G	-	protein_coding	Itga9	FALSE	integrin alpha 9	-	0.134167	1.41741	-1.28324	0.138037	0.269032
Eapp:chr12:54671708	0.0269682	3_prime_UTR_variant	c.*1875A>G	-	protein_coding	Eapp	FALSE	E2F-associated phosphoprotein	-	1.17083	6.68	-5.50917	-0.281577	0.0292938
Lpl:chr8:68905294	0.0247431	3_prime_UTR_variant	c.*788A>G	-	protein_coding	Lpl	TRUE	lipoprotein lipase	-	2.20167	6.90093	-4.69926	-0.133169	0.286444
Rabgap1l:chr1:160220900	0.0334109	3_prime_UTR_variant	c.*3316A>G	-	protein_coding	Rabgap1l	FALSE	RAB GTPase activating protein 1-like	-	0.99	3.54037	-2.55037	-0.488652	3.14425e-05
Tifa:chr3:127797571	0.0261449	3_prime_UTR_variant	c.*435A>G	-	protein_coding	Tifa	TRUE	TRAF-interacting protein with forkhead-associated domain	-	1.14167	3.8513	-2.70963	0.552277	1.52895e-06
Lats2:chr14:57691324	0.0361701	synonymous_variant	c.3093A>G	p.E1031=	protein_coding	Lats2	FALSE	large tumor suppressor 2	-	0.0958333	0.906481	-0.810648	-0.123083	0.324832
Nfat5:chr8:107371341	0.00902532	3_prime_UTR_variant	c.*190A>G	-	protein_coding	Nfat5	TRUE	nuclear factor of activated T cells 5	-	6.60333	18.8876	-12.2843	-0.322594	0.0105524
Uba7:chr9:107977971	0.0154517	synonymous_variant	c.1032A>G	p.L344=	protein_coding	Uba7	FALSE	ubiquitin-like modifier activating enzyme 7	-	0.0791667	0.582778	-0.503611	0.488217	3.20346e-05
Gm40466:chr8:20006422	0.000729469	intron_variant,non_coding_transcript_variant	n.232-2124A>G	-	unprocessed_pseudogene	Gm40466	FALSE	predicted gene, 40466	-	7.92667	1.92111	6.00556	0.640111	7.1647e-09
Slc22a23:chr13:34195355	0.0270266	synonymous_variant	c.1428A>G	p.L476=	protein_coding	Slc22a23	FALSE	solute carrier family 22, member 23	-	3.89083	9.7887	-5.89787	-0.0252742	0.840357
Rbm4b:chr19:4761007	0.0117146	intron_variant	c.413-970A>G	-	protein_coding	Rbm4b	TRUE	RNA binding motif protein 4B	-	0	7.22607	-7.22607	-0.427369	0.00744608
Rab8a:chr8:72180552	0.0273091	3_prime_UTR_variant	c.*415A>G	-	protein_coding	Rab8a	FALSE	RAB8A, member RAS oncogene family	-	1.37583	3.3487	-1.97287	0.474641	5.66307e-05
Cpd:chr11:76780551	0.0327344	3_prime_UTR_variant	c.*1633A>G	-	protein_coding	Cpd	TRUE	carboxypeptidase D	-	1.69417	3.68926	-1.99509	-0.207244	0.094984
Trappc5:chr8:3680850	0.0185054	3_prime_UTR_variant	c.*1260A>G	-	protein_coding	Trappc5	FALSE	trafficking protein particle complex 5	-	0.320833	2.44151	-2.12068	-0.0551132	0.662803
Zfp652:chr11:95770496	0.0273299	3_prime_UTR_variant	c.*6437A>G	-	protein_coding	Zfp652	TRUE	zinc finger protein 652	-	11.2208	19.3567	-8.13583	-0.490434	2.91213e-05
Il17rd:chr14:27104898	0.000195927	3_prime_UTR_variant	c.*3512A>G	-	protein_coding	Il17rd	FALSE	interleukin 17 receptor D	-	47.4533	65.6721	-18.2188	-0.0719553	0.572053
Cxadr:chr16:78336615	0.000196785	3_prime_UTR_variant	c.*163A>G	-	protein_coding	Cxadr	FALSE	coxsackie virus and adenovirus receptor	-	4.12083	0.748148	3.37269	-0.0130062	0.917449
Il17rd:chr14:27104907	0.046459	3_prime_UTR_variant	c.*3521A>G	-	protein_coding	Il17rd	FALSE	interleukin 17 receptor D	-	5.63833	10.5032	-4.86487	-0.0715983	0.570869
Zfp981:chr4:146511189	0.000199814	intron_variant	c.-147-1596A>G	-	protein_coding	Zfp981	FALSE	zinc finger protein 981	-	25.0645	69.1774	-44.1129	0.474467	0.000864252
Sdc4:chr2:164425891	0.000200998	3_prime_UTR_variant	c.*195A>G	-	protein_coding	Sdc4	TRUE	syndecan 4	-	0.515833	2.02574	-1.50991	0.475815	5.39584e-05
Isg20l2:chr3:87939418	0.0160466	3_prime_UTR_variant	c.*67A>G	-	protein_coding	Isg20l2	TRUE	interferon stimulated exonuclease gene 20-like 2	-	5.04583	11.7881	-6.74231	0.312123	0.0107311
Plekhd1:chr12:80722698	0.00536671	3_prime_UTR_variant	c.*213A>G	-	protein_coding	Plekhd1	TRUE	pleckstrin homology domain containing, family D (with coiled-coil domains) member 1	-	29.5558	50.2187	-20.6628	-0.519944	9.04386e-06
Gm49320:chr8:4247385	0.048244	intron_variant	c.1304+1560A>G	-	nonsense_mediated_decay	Gm49320	TRUE	predicted gene, 49320	-	8.07167	16.1856	-8.11389	0.114087	0.361704
Slc25a51:chr4:45398233	0.0396764	3_prime_UTR_variant	c.*1008A>G	-	protein_coding	Slc25a51	FALSE	solute carrier family 25, member 51	-	0.0675	0.648148	-0.580648	0.0257109	0.837635
Lman1:chr18:65981919	0.0346944	3_prime_UTR_variant	c.*1932A>G	-	protein_coding	Lman1	TRUE	lectin, mannose-binding, 1	-	7.41917	14.1611	-6.74194	0.0174098	0.889651
Vamp3:chr4:151048136	0.0196906	3_prime_UTR_variant	c.*894A>G	-	protein_coding	Vamp3	FALSE	vesicle-associated membrane protein 3	-	0.179167	0.678148	-0.498981	-0.108982	0.383723
Azi2:chr9:118062624	0.0418105	3_prime_UTR_variant	c.*498A>G	-	protein_coding	Azi2	FALSE	5-azacytidine induced gene 2	-	0.380833	2.81981	-2.43898	0.472452	6.19411e-05
Dffa:chr4:149118197	0.000218425	intron_variant	c.783+274A>G	-	protein_coding	Dffa	TRUE	DNA fragmentation factor, alpha subunit	-	22.7991	42.4473	-19.6482	-0.335167	0.00724906
Ppp1r16b:chr2:158762011	0.0234719	3_prime_UTR_variant	c.*148A>G	-	protein_coding	Ppp1r16b	FALSE	protein phosphatase 1, regulatory subunit 16B	-	0.968333	3.90648	-2.93815	-0.151225	0.225486
Zbtb6:chr2:37425941	0.032285	3_prime_UTR_variant	c.*2702A>G	-	protein_coding	Zbtb6	FALSE	zinc finger and BTB domain containing 6	-	0.441667	2.32407	-1.88241	0.183278	0.140747
Akap5:chr12:76331139	0.0360259	3_prime_UTR_variant	c.*1085A>G	-	protein_coding	Akap5	FALSE	A kinase (PRKA) anchor protein 5	-	4.25333	11.082	-6.8287	-0.568605	1.03672e-06
Pmpca:chr2:26396532	0.0343591	3_prime_UTR_variant	c.*944A>G	-	protein_coding	Pmpca	FALSE	peptidase (mitochondrial processing) alpha	-	0.4525	1.95185	-1.49935	0.110204	0.378383
Ppp1r16b:chr2:158765532	0.0131294	3_prime_UTR_variant	c.*3669A>G	-	protein_coding	Ppp1r16b	TRUE	protein phosphatase 1, regulatory subunit 16B	-	12.3233	21.0891	-8.76574	-0.238477	0.0538178
Ccser2:chr14:36876234	0.0223889	3_prime_UTR_variant	c.*2734A>G	-	protein_coding	Ccser2	FALSE	coiled-coil serine rich 2	-	2.25	5.16981	-2.91981	-0.100348	0.422739
Cldn12:chr5:5505687	0.0229215	3_prime_UTR_variant	c.*2004A>G	-	protein_coding	Cldn12	FALSE	claudin 12	-	0.441667	2.43685	-1.99519	-0.102653	0.412106
Rab6a:chr7:100639607	0.0261226	3_prime_UTR_variant	c.*288A>G	-	protein_coding	Rab6a	FALSE	RAB6A, member RAS oncogene family	-	0.143333	1.13241	-0.989074	-0.117999	0.345365
Mapkapk3:chr9:107255559	0.0247192	3_prime_UTR_variant	c.*624A>G	-	protein_coding	Mapkapk3	FALSE	mitogen-activated protein kinase-activated protein kinase 3	-	0.361667	1.64741	-1.28574	0.145632	0.243313
Pakap:chr4:57895084	0.022062	3_prime_UTR_variant	c.*2117A>G	-	protein_coding	Pakap	FALSE	A kinase (PRKA) anchor protein 2	-	0.160833	0.788333	-0.6275	0.075937	0.544512
Zfp704:chr3:9438574	0.0242731	3_prime_UTR_variant	c.*213A>G	-	protein_coding	Zfp704	FALSE	zinc finger protein 704	-	1.045	5.89204	-4.84704	-0.315756	0.00980473
Zc3hav1l:chr6:38289117	0.000228127	3_prime_UTR_variant	c.*3905A>G	-	protein_coding	Zc3hav1l	TRUE	zinc finger CCCH-type, antiviral 1-like	-	48.6775	73.8213	-25.1438	-0.450462	0.0271767
Csnk1a1:chr18:61588506	0.0125139	3_prime_UTR_variant	c.*1073A>G	-	protein_coding	Csnk1a1	FALSE	casein kinase 1, alpha 1	-	0.168333	0.866481	-0.698148	0.122148	0.328548
Paqr8:chr1:20935292	0.0159014	synonymous_variant	c.669A>G	p.L223=	protein_coding	Paqr8	FALSE	progestin and adipoQ receptor family member VIII	-	2.12167	9.30314	-7.18147	-0.139982	0.273859
Sdf4:chr4:156010675	0.0384287	3_prime_UTR_variant	c.*725A>G	-	protein_coding	Sdf4	FALSE	stromal cell derived factor 4	-	0.396667	3.62852	-3.23185	0.331701	0.00651335
Rab11b-ps2:chr19:7398926	0.00230545	non_coding_transcript_exon_variant	n.152A>G	-	processed_pseudogene	Rab11b-ps2	FALSE	RAB11B, member RAS oncogene family, pseudogene 2	-	94.4791	99.2072	-4.72814	-0.305103	0.0198676
Slc39a1:chr3:90252827	0.0416362	3_prime_UTR_variant	c.*485A>G	-	protein_coding	Slc39a1	FALSE	solute carrier family 39 (zinc transporter), member 1	-	0.2175	0.804259	-0.586759	0.327844	0.00720463
Pfdn2:chr1:171359110	0.00023494	3_prime_UTR_variant	c.*1084A>G	-	protein_coding	Pfdn2	FALSE	prefoldin 2	-	22.3492	6.82736	15.5218	0.510414	1.4011e-05
Ece1:chr4:137964049	0.047694	3_prime_UTR_variant	c.*1143A>G	-	protein_coding	Ece1	FALSE	endothelin converting enzyme 1	-	4.09167	8.56222	-4.47056	-0.0833977	0.505576
Tmem33:chr5:67286971	0.0211833	3_prime_UTR_variant	c.*746A>G	-	protein_coding	Tmem33	TRUE	transmembrane protein 33	-	2.2475	7.74426	-5.49676	-0.14147	0.257191
Cd274:chr19:29387256	0.0326244	3_prime_UTR_variant	c.*1844A>G	-	protein_coding	Cd274	TRUE	CD274 antigen	-	0.356667	1.41961	-1.06294	0.558061	2.01399e-06
Chmp3:chr6:71580655	0.0459262	3_prime_UTR_variant	c.*863A>G	-	protein_coding	Chmp3	FALSE	charged multivesicular body protein 3	-	0.0866667	0.896296	-0.80963	-0.19251	0.121478
Dhx8:chr11:101767048	0.0158879	3_prime_UTR_variant	c.*189A>G	-	protein_coding	Dhx8	TRUE	DEAH (Asp-Glu-Ala-His) box polypeptide 8	-	1.045	4.13231	-3.08731	0.0688353	0.588873
Slc25a37:chr14:69242760	0.00270981	3_prime_UTR_variant	c.*2074A>G	-	protein_coding	Slc25a37	FALSE	solute carrier family 25, member 37	-	2.005	7.72434	-5.71934	-0.566393	8.7529e-07
Septin2:chr1:93509108	0.0432176	3_prime_UTR_variant	c.*1414A>G	-	protein_coding	Septin2	FALSE	septin 2	-	1.08667	2.60296	-1.5163	0.0803992	0.521051
Eapp:chr12:54672261	0.000246138	3_prime_UTR_variant	c.*1322A>G	-	protein_coding	Eapp	TRUE	E2F-associated phosphoprotein	-	19.7718	5.8625	13.9093	0.0408638	0.750497
Haus2:chr2:120621189	0.0217151	3_prime_UTR_variant	c.*2008A>G	-	protein_coding	Haus2	FALSE	HAUS augmin-like complex, subunit 2	-	0.4225	2.28981	-1.86731	0.0317819	0.801562
Urb2:chr8:124047555	0.00397344	3_prime_UTR_variant	c.*249A>G	-	protein_coding	Urb2	FALSE	URB2 ribosome biogenesis 2 homolog (S. cerevisiae)	-	28.35	8.9472	19.4028	-0.0524622	0.690559
Urb2:chr8:124047517	0.00132868	3_prime_UTR_variant	c.*211A>G	-	protein_coding	Urb2	FALSE	URB2 ribosome biogenesis 2 homolog (S. cerevisiae)	-	4.79545	1.05471	3.74075	-0.103862	0.421776
Arhgap44:chr11:65002893	0.0322913	3_prime_UTR_variant	c.*602A>G	-	protein_coding	Arhgap44	FALSE	Rho GTPase activating protein 44	-	0.315	1.69259	-1.37759	-0.0720723	0.565238
Srsf10:chr4:135864698	0.0314956	3_prime_UTR_variant	c.*672A>G	-	protein_coding	Srsf10	FALSE	serine/arginine-rich splicing factor 10	-	0.229167	1.345	-1.11583	-0.220151	0.0756989
Prrc2a:chr17:35155466	0.0371833	missense_variant	c.4207A>G	p.S1403G	protein_coding	Prrc2a	FALSE	proline-rich coiled-coil 2A	tolerated	1.8775	4.80358	-2.92608	0.199403	0.111276
Bfar:chr16:13702927	0.00411304	3_prime_UTR_variant	c.*670A>G	-	protein_coding	Bfar	FALSE	bifunctional apoptosis regulator	-	7.09	2.17759	4.91241	-0.00172968	0.989003
Rhoa:chr9:108337270	0.0401961	3_prime_UTR_variant	c.*449A>G	-	protein_coding	Rhoa	FALSE	ras homolog family member A	-	0.185	0.592778	-0.407778	0.19945	0.108372
Lilr4b:chr10:51484799	0.0373076	intron_variant	c.864+230A>G	-	protein_coding	Lilr4b	FALSE	leukocyte immunoglobulin-like receptor, subfamily B, member 4B	-	0	6.80441	-6.80441	0.134567	0.389603
Plvap:chr8:71497880	0.0451237	3_prime_UTR_variant	c.*519A>G	-	protein_coding	Plvap	FALSE	plasmalemma vesicle associated protein	-	1.0325	2.21167	-1.17917	-0.147286	0.237943
Hip1:chr5:135407749	0.0435131	3_prime_UTR_variant	c.*3468A>G	-	protein_coding	Hip1	FALSE	huntingtin interacting protein 1	-	4.6425	7.8287	-3.1862	0.0947231	0.449329
Rpa1:chr11:75301000	0.000261001	3_prime_UTR_variant	c.*305A>G	-	protein_coding	Rpa1	TRUE	replication protein A1	-	24.8017	33.583	-8.7813	-0.0485768	0.698513
Selenop:chr15:3279954	0.0311583	3_prime_UTR_variant	c.*244A>G	-	protein_coding	Selenop	TRUE	selenoprotein P	-	1.9125	3.53833	-1.62583	-0.4268	0.000352022
Gls:chr1:52187395	0.0150619	intron_variant	c.1665+1284A>G	-	protein_coding	Gls	TRUE	glutaminase	-	43.43	60.1706	-16.7406	0.319601	0.0144636
4930453N24Rik:chr16:64762269	0.0177034	3_prime_UTR_variant	c.*4044A>G	-	protein_coding	4930453N24Rik	TRUE	RIKEN cDNA 4930453N24 gene	-	34.35	48.0781	-13.7281	0.307682	0.0133887
Cd38:chr5:43910846	0.000266254	3_prime_UTR_variant	c.*503A>G	-	protein_coding	Cd38	FALSE	CD38 antigen	-	3.24	0.596296	2.6437	0.0193894	0.877196
Nf2:chr11:4766542	0.0046557	3_prime_UTR_variant	c.*1681A>G	-	protein_coding	Nf2	FALSE	neurofibromin 2	-	37.4958	12.3487	25.1471	0.422403	0.000410946
Mmgt1:chrX:56586709	0.0451815	3_prime_UTR_variant	c.*2435A>G	-	protein_coding	Mmgt1	FALSE	membrane magnesium transporter 1	-	0.725	5.00222	-4.27722	-0.106847	0.393165
Sfxn2:chr19:46595175	0.000270252	3_prime_UTR_variant	c.*404A>G	-	protein_coding	Sfxn2	TRUE	sideroflexin 2	-	14.2767	46.7849	-32.5082	0.149221	0.235475
Klhdc10:chr6:30452593	0.018362	3_prime_UTR_variant	c.*1897A>G	-	protein_coding	Klhdc10	FALSE	kelch domain containing 10	-	1.53667	6.84593	-5.30926	-0.401311	0.000839161
Zfp626:chr7:27821531	0.000276046	3_prime_UTR_variant	c.*1905A>G	-	protein_coding	Zfp626	FALSE	zinc finger protein 626	-	49.2018	68.6791	-19.4772	0.281228	0.0243779
Dld:chr12:31331765	0.0374334	3_prime_UTR_variant	c.*412A>G	-	protein_coding	Dld	FALSE	dihydrolipoamide dehydrogenase	-	0.126667	0.804815	-0.678148	0.0139443	0.911517
Itpkb:chr1:180424210	0.0207809	3_prime_UTR_variant	c.*2320A>G	-	protein_coding	Itpkb	TRUE	inositol 1,4,5-trisphosphate 3-kinase B	-	13.605	23.3989	-9.79389	-0.0413953	0.74139
Ankrd28:chr14:31700648	0.0159355	3_prime_UTR_variant	c.*1372A>G	-	protein_coding	Ankrd28	TRUE	ankyrin repeat domain 28	-	14.6667	27.6289	-12.9622	0.307236	0.0120963
Gm7030:chr17:36109904	0.00028358	intron_variant	c.*32-172A>G	-	protein_coding	Gm7030	FALSE	predicted gene 7030	-	11.2525	4.64547	6.60703	0.756019	3.32306e-13
Cd164:chr10:41530622	0.0428973	3_prime_UTR_variant	c.*1781A>G	-	protein_coding	Cd164	FALSE	CD164 antigen	-	0.174167	0.618704	-0.444537	0.0721036	0.565068
Pecam1:chr11:106654632	0.0276671	3_prime_UTR_variant	c.*501A>G	-	protein_coding	Pecam1	FALSE	platelet/endothelial cell adhesion molecule 1	-	0.1975	0.65963	-0.46213	0.109023	0.383544
Cds2:chr2:132309863	0.0041941	3_prime_UTR_variant	c.*4578A>G	-	protein_coding	Cds2	TRUE	CDP-diacylglycerol synthase (phosphatidate cytidylyltransferase) 2	-	17.17	23.8076	-6.63759	-0.309438	0.0114637
Slc25a37:chr14:69242792	0.00881694	3_prime_UTR_variant	c.*2042A>G	-	protein_coding	Slc25a37	FALSE	solute carrier family 25, member 37	-	1.3425	5.86019	-4.51769	-0.474898	6.41292e-05
Arhgap44:chr11:65003351	0.0450765	3_prime_UTR_variant	c.*144A>G	-	protein_coding	Arhgap44	FALSE	Rho GTPase activating protein 44	-	0.120833	1.135	-1.01417	-0.21435	0.0839403
Dffa:chr4:149118198	0.0352005	intron_variant	c.783+275A>G	-	protein_coding	Dffa	FALSE	DNA fragmentation factor, alpha subunit	-	2.05182	8.17058	-6.11876	-0.236819	0.0616604
Uhmk1:chr1:170198012	0.0417974	3_prime_UTR_variant	c.*1855A>G	-	protein_coding	Uhmk1	FALSE	U2AF homology motif (UHM) kinase 1	-	0.149167	1.33111	-1.18194	-0.101237	0.41862
Msrb3:chr10:120782920	0.0395303	3_prime_UTR_variant	c.*1148A>G	-	protein_coding	Msrb3	FALSE	methionine sulfoxide reductase B3	-	0.0883333	0.764259	-0.675926	-0.0551217	0.660235
Zfp799:chr17:32819218	0.00039721	3_prime_UTR_variant	c.*126A>G	-	protein_coding	Zfp799	TRUE	zinc finger protein 799	-	32.7617	52.2929	-19.5312	-0.00336406	0.979648
Trim12c:chr7:104339031	0.0108231	3_prime_UTR_variant	c.*1744A>G	-	protein_coding	Trim12c	FALSE	tripartite motif-containing 12C	-	3.84833	8.19111	-4.34278	0.53248	4.18584e-06
Slc25a37:chr14:69242820	0.0302803	3_prime_UTR_variant	c.*2014A>G	-	protein_coding	Slc25a37	FALSE	solute carrier family 25, member 37	-	1.43167	5.95815	-4.52648	-0.379576	0.00167049
Mfn1:chr3:32561471	0.00030317	missense_variant	c.982A>G	p.I328V	protein_coding	Mfn1	TRUE	mitofusin 1	deleterious	1.91083	0.434259	1.47657	-0.0632021	0.614156
Zbtb6:chr2:37425912	0.000303838	3_prime_UTR_variant	c.*2731A>G	-	protein_coding	Zbtb6	TRUE	zinc finger and BTB domain containing 6	-	21.0875	35.7643	-14.6768	0.222561	0.072471
Mgat4a:chr1:37442398	0.0466135	3_prime_UTR_variant	c.*2261A>G	-	protein_coding	Mgat4a	TRUE	mannoside acetylglucosaminyltransferase 4, isoenzyme A	-	17.8017	26.6242	-8.82248	0.189682	0.130187
Dnajc3:chr14:118978829	0.0186898	3_prime_UTR_variant	c.*645A>G	-	protein_coding	Dnajc3	FALSE	DnaJ heat shock protein family (Hsp40) member C3	-	1.0875	3.0613	-1.9738	-0.0528107	0.673658
Imp4:chr1:34444664	0.0341842	3_prime_UTR_variant	c.*194A>G	-	protein_coding	Imp4	FALSE	IMP4, U3 small nucleolar ribonucleoprotein	-	0.381667	1.82604	-1.44437	-0.151772	0.227476
P4hb:chr11:120560721	0.0382195	3_prime_UTR_variant	c.*462A>G	-	protein_coding	P4hb	FALSE	prolyl 4-hydroxylase, beta polypeptide	-	0.7075	1.84611	-1.13861	0.0688446	0.582826
Gabarapl2:chr8:111953505	0.000312328	3_prime_UTR_variant	c.*1100A>G	-	protein_coding	Gabarapl2	TRUE	gamma-aminobutyric acid (GABA) A receptor-associated protein-like 2	-	16.7678	38.894	-22.1263	-0.064243	0.654242
Tmem245:chr4:56872579	0.0470296	3_prime_UTR_variant	c.*7668A>G	-	protein_coding	Tmem245	FALSE	transmembrane protein 245	-	4.18667	12.0454	-7.8587	-0.365215	0.00256787
Sod2:chr17:13016930	0.000315455	3_prime_UTR_variant	c.*1759A>G	-	protein_coding	Sod2	TRUE	superoxide dismutase 2, mitochondrial	-	2.27667	8.82204	-6.54537	0.123071	0.324878
Gnl3l:chrX:150985741	0.0104942	3_prime_UTR_variant	c.*363A>G	-	protein_coding	Gnl3l	TRUE	guanine nucleotide binding protein-like 3 (nucleolar)-like	-	8.3125	17.2819	-8.96935	-0.284298	0.0206965
Dtx3l:chr16:35928495	0.0311583	3_prime_UTR_variant	c.*804A>G	-	protein_coding	Dtx3l	FALSE	deltex 3-like, E3 ubiquitin ligase	-	0.065	0.501667	-0.436667	0.604278	7.77274e-08
Ecm2:chr13:49531588	0.0013156	3_prime_UTR_variant	c.*157A>G	-	protein_coding	Ecm2	FALSE	extracellular matrix protein 2, female organ and adipocyte specific	-	22.195	9.39216	12.8028	0.176465	0.166517
Hyou1:chr9:44391749	0.0224763	3_prime_UTR_variant	c.*699A>G	-	protein_coding	Hyou1	FALSE	hypoxia up-regulated 1	-	0.4175	1.36574	-0.948241	0.0178681	0.886765
Man1a:chr10:53905336	0.039328	3_prime_UTR_variant	c.*2101A>G	-	protein_coding	Man1a	FALSE	mannosidase 1, alpha	-	0.326667	1.67167	-1.345	-0.19616	0.114442
Mal2:chr15:54602443	0.0391202	3_prime_UTR_variant	c.*1701A>G	-	protein_coding	Mal2	FALSE	mal, T cell differentiation protein 2	-	0.120833	0.532778	-0.411944	-0.301733	0.0138113
Lasp1:chr11:97837225	0.0447191	3_prime_UTR_variant	c.*980A>G	-	protein_coding	Lasp1	FALSE	LIM and SH3 protein 1	-	0.1725	0.828704	-0.656204	0.199859	0.107634
Zyg11b:chr4:108233293	0.00579897	3_prime_UTR_variant	c.*2711A>G	-	protein_coding	Zyg11b	TRUE	zyg-ll family member B, cell cycle regulator	-	4.2275	10.385	-6.1575	-0.100836	0.420476
Fbxl20:chr11:98083286	0.0459475	3_prime_UTR_variant	c.*6305A>G	-	protein_coding	Fbxl20	TRUE	F-box and leucine-rich repeat protein 20	-	3.0675	8.83981	-5.77231	-0.403281	0.000786564
Ccnd2:chr6:127130221	0.00398034	3_prime_UTR_variant	c.*114A>G	-	protein_coding	Ccnd2	TRUE	cyclin D2	-	5.59667	11.423	-5.8263	-0.112213	0.369697
Selenop:chr15:3279513	0.020664	missense_variant	c.946A>G	p.I316V	protein_coding	Selenop	FALSE	selenoprotein P	tolerated_low_confidence	0.748333	1.57611	-0.827778	-0.28964	0.0183294
Tmcc2:chr1:132356852	0.0224407	3_prime_UTR_variant	c.*654A>G	-	protein_coding	Tmcc2	FALSE	transmembrane and coiled-coil domains 2	-	0.480833	1.44778	-0.966944	0.0688301	0.582905
Slc35e2:chr4:155621525	0.000366234	3_prime_UTR_variant	c.*2776A>G	-	protein_coding	Slc35e2	TRUE	solute carrier family 35, member E2	-	25.2458	50.2687	-25.0229	0.0393255	0.769455
Nhsl2:chrX:102086406	0.0101654	3_prime_UTR_variant	c.*3479A>G	-	protein_coding	Nhsl2	TRUE	NHS-like 2	-	2.04143	14.5152	-12.4737	-0.0592317	0.716565
Smad4:chr18:73639208	0.0345322	3_prime_UTR_variant	c.*1050A>G	-	protein_coding	Smad4	FALSE	SMAD family member 4	-	1.36667	3.4537	-2.08704	0.0288946	0.817856
Mfap1a:chr2:121493253	0.0138663	3_prime_UTR_variant	c.*1412A>G	-	protein_coding	Mfap1a	TRUE	microfibrillar-associated protein 1A	-	8.63917	14.7843	-6.14509	0.112327	0.369208
Pcmtd1:chr1:7172369	0.0343941	3_prime_UTR_variant	c.*2487A>G	-	protein_coding	Pcmtd1	TRUE	protein-L-isoaspartate (D-aspartate) O-methyltransferase domain containing 1	-	0.999167	3.05611	-2.05694	-0.206818	0.0956819
Ltbp1:chr17:75390739	0.0411699	3_prime_UTR_variant	c.*186A>G	-	protein_coding	Ltbp1	FALSE	latent transforming growth factor beta binding protein 1	-	0.119167	0.994815	-0.875648	0.394229	0.00105559
Pcdhgc5:chr18:37840383	0.0305291	3_prime_UTR_variant	c.*254A>G	-	protein_coding	Pcdhgc5	FALSE	protocadherin gamma subfamily C, 5	-	7.53583	14.908	-7.37213	0.350172	0.00413682
Iws1:chr18:32102966	0.000376638	3_prime_UTR_variant	c.*5685A>G	-	protein_coding	Iws1	TRUE	IWS1, SUPT6 interacting protein	-	35.7864	60.558	-24.7717	0.310418	0.0187701
Prkcb:chr7:122627955	0.0109485	3_prime_UTR_variant	c.*141A>G	-	protein_coding	Prkcb	FALSE	protein kinase C, beta	-	2.81182	10.2351	-7.42329	0.0218096	0.870912
Cxcl12:chr6:117174658	0.0347403	intron_variant	c.266+1080A>G	-	protein_coding	Cxcl12	FALSE	chemokine (C-X-C motif) ligand 12	-	1.78417	4.74444	-2.96028	0.167355	0.179235
Slc2a8:chr2:32973472	0.0205387	3_prime_UTR_variant	c.*123A>G	-	protein_coding	Slc2a8	FALSE	solute carrier family 2, (facilitated glucose transporter), member 8	-	1.96583	7.31037	-5.34454	0.0641696	0.608732
Fyco1:chr9:123790492	0.0455896	3_prime_UTR_variant	c.*2182A>G	-	protein_coding	Fyco1	FALSE	FYVE and coiled-coil domain containing 1	-	0.835833	3.91148	-3.07565	-0.232963	0.0597775
Zfp799:chr17:32819199	0.0210701	3_prime_UTR_variant	c.*145A>G	-	protein_coding	Zfp799	TRUE	zinc finger protein 799	-	2.84083	11.2823	-8.44146	-0.134986	0.303799
Slc35e2:chr4:155622499	0.0144501	3_prime_UTR_variant	c.*3750A>G	-	protein_coding	Slc35e2	TRUE	solute carrier family 35, member E2	-	2.11273	7.98784	-5.87512	0.178407	0.165335
Igfbp7:chr5:77407783	0.000408226	missense_variant	c.232A>G	p.R78G	protein_coding	Igfbp7	TRUE	insulin-like growth factor binding protein 7	tolerated	44.6583	35.2702	9.38815	0.742798	9.32755e-13
Lpl:chr8:68905313	0.0219495	3_prime_UTR_variant	c.*807A>G	-	protein_coding	Lpl	TRUE	lipoprotein lipase	-	3.19167	8.88574	-5.69407	-0.214971	0.083026
Nip7:chr8:107060296	0.024974	3_prime_UTR_variant	c.*1800A>G	-	protein_coding	Nip7	FALSE	NIP7, nucleolar pre-rRNA processing protein	-	0	20.1167	-20.1167	0.181899	0.40616
Sftpc:chr14:70524063	0.0169444	5_prime_UTR_variant	c.-20A>G	-	protein_coding	Sftpc	FALSE	surfactant associated protein C	-	1.41417	0.42537	0.988796	-0.12845	0.304014
Slc35e1:chr8:72482342	0.0296015	3_prime_UTR_variant	c.*1424A>G	-	protein_coding	Slc35e1	TRUE	solute carrier family 35, member E1	-	6.75833	12.9381	-6.17981	0.0938642	0.453469
4933434E20Rik:chr3:90060623	0.00820925	intron_variant	c.567-1015A>G	-	protein_coding	4933434E20Rik	TRUE	RIKEN cDNA 4933434E20 gene	-	21.198	39.4723	-18.2743	-0.439987	0.000615435
Olfr56:chr11:49019397	0.0331966	intron_variant	c.-736+40407A>G	-	protein_coding	Olfr56	FALSE	olfactory receptor 56	-	0.2975	2.23056	-1.93306	-0.013188	0.916299
Rc3h1:chr1:160973374	0.0229762	3_prime_UTR_variant	c.*5577A>G	-	protein_coding	Rc3h1	FALSE	RING CCCH (C3H) domains 1	-	0.408333	2.04333	-1.635	-0.21953	0.07655
Derl1:chr15:57870726	0.039467	3_prime_UTR_variant	c.*1042A>G	-	protein_coding	Derl1	FALSE	Der1-like domain family, member 1	-	0.305	1.25426	-0.949259	0.0343409	0.784287
Ssh1:chr5:113940466	0.0388082	3_prime_UTR_variant	c.*1773A>G	-	protein_coding	Ssh1	TRUE	slingshot protein phosphatase 1	-	10.5742	23.6006	-13.0265	0.0203115	0.877579
Arhgef15:chr11:68954058	0.0250332	missense_variant	c.712A>G	p.R238G	protein_coding	Arhgef15	FALSE	Rho guanine nucleotide exchange factor (GEF) 15	deleterious_low_confidence	3.03667	6.84111	-3.80444	-0.0985924	0.430939
Xlr4a:chrX:73074531	0.0427512	3_prime_UTR_variant	c.*118A>G	-	protein_coding	Xlr4a	FALSE	X-linked lymphocyte-regulated 4A	-	0	3.54697	-3.54697	-0.0875047	0.581606
Bicd2:chr13:49385059	0.0220529	3_prime_UTR_variant	c.*1707A>G	-	protein_coding	Bicd2	FALSE	BICD cargo adaptor 2	-	0.97	3.34481	-2.37481	-0.132557	0.288684
Ankfy1:chr11:72770805	0.040949	3_prime_UTR_variant	c.*3160A>G	-	protein_coding	Ankfy1	FALSE	ankyrin repeat and FYVE domain containing 1	-	0.19	1.11463	-0.92463	0.572754	5.0285e-07
Tent5c:chr3:100469553	0.015154	3_prime_UTR_variant	c.*2710A>G	-	protein_coding	Tent5c	FALSE	terminal nucleotidyltransferase 5C	-	0.878333	3.02778	-2.14944	0.588963	1.97363e-07
Xrn2:chr2:147077737	0.0394316	3_prime_UTR_variant	c.*189A>G	-	protein_coding	Xrn2	FALSE	5'-3' exoribonuclease 2	-	0.440833	1.90907	-1.46824	0.210759	0.0893873
Trim12c:chr7:104339279	0.00709585	3_prime_UTR_variant	c.*1496A>G	-	protein_coding	Trim12c	TRUE	tripartite motif-containing 12C	-	26.685	39.3481	-12.6631	0.503471	1.63994e-05
Apobec3:chr15:79907595	0.0100284	3_prime_UTR_variant	c.*226A>G	-	protein_coding	Apobec3	TRUE	apolipoprotein B mRNA editing enzyme, catalytic polypeptide 3	-	4.92167	2.08759	2.83407	0.683696	2.5054e-10
Sntb2:chr8:107018216	0.00571184	3_prime_UTR_variant	c.*6832A>G	-	protein_coding	Sntb2	TRUE	syntrophin, basic 2	-	59.2017	68.4559	-9.25426	0.237078	0.0552821
Vcl:chr14:21032419	0.0372925	3_prime_UTR_variant	c.*686A>G	-	protein_coding	Vcl	FALSE	vinculin	-	0.395	1.11556	-0.720556	-0.121309	0.331908
Gnl3l:chrX:150985523	0.000568873	3_prime_UTR_variant	c.*581A>G	-	protein_coding	Gnl3l	TRUE	guanine nucleotide binding protein-like 3 (nucleolar)-like	-	56.5325	68.4822	-11.9497	0.0573284	0.647516
Uri1:chr7:37961306	0.0453733	3_prime_UTR_variant	c.*209A>G	-	protein_coding	Uri1	FALSE	URI1, prefoldin-like chaperone	-	0.421667	2.00111	-1.57944	-0.0819567	0.512983
Arhgap31:chr16:38599821	0.0329665	3_prime_UTR_variant	c.*1604A>G	-	protein_coding	Arhgap31	FALSE	Rho GTPase activating protein 31	-	0.326667	1.31037	-0.983704	-0.141972	0.255489
Dcaf10:chr4:45377141	0.000483695	3_prime_UTR_variant	c.*2864A>G	-	protein_coding	Dcaf10	TRUE	DDB1 and CUL4 associated factor 10	-	36.4925	56.0262	-19.5337	0.094459	0.454188
Plpp5:chr8:25723704	0.000485081	intron_variant	c.623-376A>G	-	protein_coding	Plpp5	FALSE	phospholipid phosphatase 5	-	10.6129	37.164	-26.5511	-0.665854	0.000150155
Wdr76:chr2:121543262	0.000486239	3_prime_UTR_variant	c.*700A>G	-	protein_coding	Wdr76	TRUE	WD repeat domain 76	-	47.137	72.0541	-24.9171	-0.124209	0.361733
Abhd4:chr14:54268772	0.041691	3_prime_UTR_variant	c.*915A>G	-	protein_coding	Abhd4	FALSE	abhydrolase domain containing 4	-	0.480833	1.79926	-1.31843	-0.327976	0.00717988
Ggcx:chr6:72430557	0.000492402	3_prime_UTR_variant	c.*401A>G	-	protein_coding	Ggcx	TRUE	gamma-glutamyl carboxylase	-	10.7375	16.3215	-5.58398	0.299355	0.0146149
Spred1:chr2:117179975	0.015162	3_prime_UTR_variant	c.*2026A>G	-	protein_coding	Spred1	TRUE	sprouty protein with EVH-1 domain 1, related sequence	-	4.3575	9.93315	-5.57565	0.127274	0.3085
Wls:chr3:159935256	0.0406349	3_prime_UTR_variant	c.*896A>G	-	protein_coding	Wls	FALSE	wntless WNT ligand secretion mediator	-	0.320833	2.48037	-2.15954	-0.219511	0.076576
Dtx3l:chr16:35928036	0.0312438	3_prime_UTR_variant	c.*1263A>G	-	protein_coding	Dtx3l	FALSE	deltex 3-like, E3 ubiquitin ligase	-	0.330833	1.87529	-1.54446	0.628922	3.39293e-08
Usp45:chr4:21834548	0.00050156	3_prime_UTR_variant	c.*183A>G	-	protein_coding	Usp45	TRUE	ubiquitin specific petidase 45	-	59.96	76.859	-16.899	0.216322	0.102896
Dennd5b:chr6:148989059	0.0274768	3_prime_UTR_variant	c.*4647A>G	-	protein_coding	Dennd5b	FALSE	DENN/MADD domain containing 5B	-	3.659	10.2273	-6.56829	0.0993345	0.458161
Ankhd1:chr18:36560936	0.000505672	missense_variant	c.199A>G	p.S67G	protein_coding	Ankhd1	FALSE	ankyrin repeat and KH domain containing 1	tolerated_low_confidence	12.164	2.84864	9.31536	-0.126691	0.489597
Gtf3c3:chr1:54397361	0.0153129	3_prime_UTR_variant	c.*519A>G	-	protein_coding	Gtf3c3	FALSE	general transcription factor IIIC, polypeptide 3	-	1.35273	6.91407	-5.56135	0.0927973	0.462201
Gnl3l:chrX:150985347	0.033425	3_prime_UTR_variant	c.*757A>G	-	protein_coding	Gnl3l	FALSE	guanine nucleotide binding protein-like 3 (nucleolar)-like	-	0.333333	2.41685	-2.08352	0.00215819	0.986278
Fxr2:chr11:69651028	0.0305419	missense_variant	c.1292A>G	p.Y431C	protein_coding	Fxr2	FALSE	fragile X mental retardation, autosomal homolog 2	tolerated	0.534167	1.95509	-1.42093	-0.069827	0.580459
Gm6712:chr17:17317945	0.0444173	non_coding_transcript_exon_variant	n.367A>G	-	lincRNA	Gm6712	FALSE	predicted gene 6712	-	1.4825	7.90479	-6.42229	0.37565	0.00433086
Birc2:chr9:7825917	0.00864384	intron_variant	c.1054-254A>G	-	protein_coding	Birc2	FALSE	baculoviral IAP repeat-containing 2	-	4.35222	16.6559	-12.3036	0.234014	0.101907
Coro7:chr16:4626376	0.00454956	3_prime_UTR_variant	c.*1118A>G	-	protein_coding	Coro7	TRUE	coronin 7	-	29.0682	47.5421	-18.474	-0.35368	0.00937707
Sppl2a:chr2:126891466	0.0118363	3_prime_UTR_variant	c.*2746A>G	-	protein_coding	Sppl2a	TRUE	signal peptide peptidase like 2A	-	21.4158	27.1544	-5.73861	0.331242	0.00659237
Lsm12:chr11:102163661	0.0295845	3_prime_UTR_variant	c.*414A>G	-	protein_coding	Lsm12	TRUE	LSM12 homolog	-	2.05583	4.965	-2.90917	0.0787506	0.529659
Sema3e:chr5:14256628	0.0445326	3_prime_UTR_variant	c.*3838A>G	-	protein_coding	Sema3e	FALSE	sema domain, immunoglobulin domain (Ig), short basic domain, secreted, (semaphorin) 3E	-	1.01167	9.33523	-8.32356	-0.508508	6.2975e-05
Wapl:chr14:34747161	0.0224889	3_prime_UTR_variant	c.*1471A>G	-	protein_coding	Wapl	FALSE	WAPL cohesin release factor	-	0.6525	2.12241	-1.46991	0.0402957	0.748029
Gypc:chr18:32528847	0.0235988	3_prime_UTR_variant	c.*1158A>G	-	protein_coding	Gypc	TRUE	glycophorin C	-	2.40583	6.00321	-3.59737	0.6078	7.90358e-08
Mapkapk2:chr1:131054660	0.0223636	3_prime_UTR_variant	c.*432A>G	-	protein_coding	Mapkapk2	FALSE	MAP kinase-activated protein kinase 2	-	0.303333	0.928704	-0.62537	0.360036	0.00298446
Leprot:chr4:101658240	0.0489327	3_prime_UTR_variant	c.*286A>G	-	protein_coding	Leprot	FALSE	leptin receptor overlapping transcript	-	0.775	1.87278	-1.09778	0.2671	0.0301564
Mdc1:chr17:35858620	0.000544855	3_prime_UTR_variant	c.*990A>G	-	protein_coding	Mdc1	TRUE	mediator of DNA damage checkpoint 1	-	26.731	42.1555	-15.4245	-0.382467	0.00332357
Mtmr2:chr9:13806326	0.0233712	3_prime_UTR_variant	c.*790A>G	-	protein_coding	Mtmr2	FALSE	myotubularin related protein 2	-	10.43	19.1461	-8.71611	-0.0878651	0.482967
Prxl2c:chr13:64290957	0.0102539	3_prime_UTR_variant	c.*1144A>G	-	protein_coding	Prxl2c	FALSE	AhpC/TSA antioxidant enzyme domain containing 1	-	0.445	1.96741	-1.52241	0.0360086	0.774083
Isca1:chr13:59756213	0.000914134	3_prime_UTR_variant	c.*642A>G	-	protein_coding	Isca1	FALSE	iron-sulfur cluster assembly 1	-	21.5358	34.6413	-13.1055	-0.355155	0.00343119
Soat1:chr1:156427964	0.000595145	3_prime_UTR_variant	c.*3095A>G	-	protein_coding	Soat1	TRUE	sterol O-acyltransferase 1	-	6.74583	21.7683	-15.0225	0.228108	0.0654583
Zbtb6:chr2:37426555	0.012159	3_prime_UTR_variant	c.*2088A>G	-	protein_coding	Zbtb6	FALSE	zinc finger and BTB domain containing 6	-	3.9425	12.7031	-8.76064	0.058243	0.650248
Slfn5:chr11:82963832	0.0472055	3_prime_UTR_variant	c.*2128A>G	-	protein_coding	Slfn5	FALSE	schlafen 5	-	0.955	2.65204	-1.69704	0.707648	3.0671e-11
Cd36:chr5:17783166	0.0408196	3_prime_UTR_variant	c.*184A>G	-	protein_coding	Cd36	FALSE	CD36 molecule	-	0.424167	0.928889	-0.504722	-0.273768	0.0261292
Trim12c:chr7:104339263	0.0216817	3_prime_UTR_variant	c.*1512A>G	-	protein_coding	Trim12c	FALSE	tripartite motif-containing 12C	-	2.26833	5.30981	-3.04148	0.373931	0.00198265
Met:chr6:17572247	0.0173868	3_prime_UTR_variant	c.*424A>G	-	protein_coding	Met	FALSE	met proto-oncogene	-	8.2075	2.18962	6.01788	-0.632764	1.55837e-08
Zfp827:chr8:79178941	0.0323175	missense_variant	c.2546A>G	p.Y849C	protein_coding	Zfp827	FALSE	zinc finger protein 827	deleterious	0	6.04353	-6.04353	-0.433852	0.00290663
Stam:chr2:14148681	0.000585513	3_prime_UTR_variant	c.*2201A>G	-	protein_coding	Stam	TRUE	signal transducing adaptor molecule (SH3 domain and ITAM motif) 1	-	36.115	68.3406	-32.2256	0.0269635	0.872337
Selenop:chr15:3280059	0.046483	3_prime_UTR_variant	c.*349A>G	-	protein_coding	Selenop	TRUE	selenoprotein P	-	0.585	1.15315	-0.568148	-0.391837	0.00113938
Zzz3:chr3:152422670	0.00369786	5_prime_UTR_variant	c.-132A>G	-	protein_coding	Zzz3	FALSE	zinc finger, ZZ domain containing 3	-	38.7892	10.2828	28.5063	-0.474146	6.61125e-05
Akap5:chr12:76330803	0.000597619	3_prime_UTR_variant	c.*749A>G	-	protein_coding	Akap5	FALSE	A kinase (PRKA) anchor protein 5	-	0.534167	1.43944	-0.905278	0.166008	0.18281
Akap5:chr12:76331129	0.0290644	3_prime_UTR_variant	c.*1075A>G	-	protein_coding	Akap5	FALSE	A kinase (PRKA) anchor protein 5	-	0.08	0.546667	-0.466667	-0.326105	0.00753678
Ppp1r15b:chr1:133137165	0.0388749	3_prime_UTR_variant	c.*278A>G	-	protein_coding	Ppp1r15b	FALSE	protein phosphatase 1, regulatory subunit 15B	-	1.10833	3.4813	-2.37296	0.422844	0.00040466
Nol10:chr12:17429884	0.0178363	3_prime_UTR_variant	c.*650A>G	-	protein_coding	Nol10	TRUE	nucleolar protein 10	-	23.011	40.4847	-17.4737	-0.0382915	0.781353
Med14:chrX:12746702	0.0256051	synonymous_variant	c.963A>G	p.L321=	protein_coding	Med14	FALSE	mediator complex subunit 14	-	0.753333	4.17315	-3.41981	0.0112034	0.928859
Slc44a1:chr4:53565473	0.0103121	intron_variant	c.1947+2252A>G	-	protein_coding	Slc44a1	TRUE	solute carrier family 44, member 1	-	0.566667	2.4187	-1.85204	0.056734	0.650932
Slc6a6:chr6:91755213	0.0213797	3_prime_UTR_variant	c.*156A>G	-	protein_coding	Slc6a6	TRUE	solute carrier family 6 (neurotransmitter transporter, taurine), member 6	-	2.3425	4.82222	-2.47972	-0.207768	0.0941331
Gm29427:chr1:130693739	0.0463179	intron_variant	c.*38+4940A>G	-	nonsense_mediated_decay	Gm29427	FALSE	predicted gene 29427	-	0.535	2.425	-1.89	-0.0400688	0.749401
Mpeg1:chr19:12464946	0.000630932	3_prime_UTR_variant	c.*1604A>G	-	protein_coding	Mpeg1	TRUE	macrophage expressed gene 1	-	33.5883	9.665	23.9233	0.798179	1.01141e-15
Ppm1f:chr16:16927280	0.0258556	3_prime_UTR_variant	c.*3258A>G	-	protein_coding	Ppm1f	FALSE	protein phosphatase 1F (PP2C domain containing)	-	0.385833	1.43019	-1.04435	0.120492	0.335198
Rufy2:chr10:63012315	0.0218329	3_prime_UTR_variant	c.*582A>G	-	protein_coding	Rufy2	FALSE	RUN and FYVE domain-containing 2	-	1.13667	7.6098	-6.47313	-0.267034	0.0358964
Pofut1:chr2:153266697	0.0388229	3_prime_UTR_variant	c.*814A>G	-	protein_coding	Pofut1	FALSE	protein O-fucosyltransferase 1	-	0.745833	3.2434	-2.49756	0.164602	0.190104
4930453N24Rik:chr16:64762650	0.0176346	3_prime_UTR_variant	c.*3663A>G	-	protein_coding	4930453N24Rik	FALSE	RIKEN cDNA 4930453N24 gene	-	5.87917	16.6763	-10.7972	0.215431	0.0873363
Inmt:chr6:55174291	0.0123044	intron_variant	c.157+536A>G	-	protein_coding	Inmt	FALSE	indolethylamine N-methyltransferase	-	5.81571	23.0958	-17.2801	0.143723	0.389317
Gnl3l:chrX:150985497	0.0163486	3_prime_UTR_variant	c.*607A>G	-	protein_coding	Gnl3l	TRUE	guanine nucleotide binding protein-like 3 (nucleolar)-like	-	34.515	45.0161	-10.5011	-0.0447841	0.72105
Ggps1:chr13:14052057	0.000870857	3_prime_UTR_variant	c.*1637A>G	-	protein_coding	Ggps1	TRUE	geranylgeranyl diphosphate synthase 1	-	15.1717	25.3733	-10.2017	0.26335	0.032642
Gna11:chr10:81529923	0.0349561	3_prime_UTR_variant	c.*872A>G	-	protein_coding	Gna11	FALSE	guanine nucleotide binding protein, alpha 11	-	4.84667	10.4409	-5.59426	-0.0730495	0.559962
H2ac21:chr3:96220275	0.000680385	synonymous_variant	c.360A>G	p.K120=	protein_coding	H2ac21	TRUE	histone cluster 2, H2ab	-	9.92333	3.48111	6.44222	-0.0358903	0.808642
Efr3a:chr15:65873650	0.0344243	3_prime_UTR_variant	c.*2392A>G	-	protein_coding	Efr3a	FALSE	EFR3 homolog A	-	0.115833	0.801667	-0.685833	-0.0978436	0.434464
Arhgef15:chr11:68951736	0.017031	synonymous_variant	c.1167A>G	p.E389=	protein_coding	Arhgef15	FALSE	Rho guanine nucleotide exchange factor (GEF) 15	-	1.0675	3.60352	-2.53602	-0.128103	0.305336
Tent5c:chr3:100472016	0.0164741	3_prime_UTR_variant	c.*247A>G	-	protein_coding	Tent5c	FALSE	terminal nucleotidyltransferase 5C	-	0.543333	2.28611	-1.74278	0.475833	5.3917e-05
Ankrd28:chr14:31700663	0.000709986	3_prime_UTR_variant	c.*1357A>G	-	protein_coding	Ankrd28	TRUE	ankyrin repeat domain 28	-	47.9825	61.2728	-13.2903	0.106757	0.393565
Tfrc:chr16:32630903	0.0369266	3_prime_UTR_variant	c.*567A>G	-	protein_coding	Tfrc	FALSE	transferrin receptor	-	0.4575	1.96	-1.5025	-0.183042	0.141268
Ndnf:chr6:65707800	0.0332305	3_prime_UTR_variant	c.*3355A>G	-	protein_coding	Ndnf	FALSE	neuron-derived neurotrophic factor	-	0.516667	2.95148	-2.43481	0.129665	0.299424
Ssu72:chr4:155717056	0.0436649	intron_variant	c.224+1451A>G	-	protein_coding	Ssu72	TRUE	Ssu72 RNA polymerase II CTD phosphatase homolog (yeast)	-	0.463333	3.50058	-3.03724	0.100452	0.429656
Rab27a:chr9:73097111	0.00748581	3_prime_UTR_variant	c.*1655A>G	-	protein_coding	Rab27a	TRUE	RAB27A, member RAS oncogene family	-	2.2725	4.73796	-2.46546	-0.0964364	0.441133
Cd274:chr19:29385579	0.0413038	3_prime_UTR_variant	c.*167A>G	-	protein_coding	Cd274	FALSE	CD274 antigen	-	0.250833	0.955472	-0.704638	0.633865	1.44579e-08
Dennd3:chr15:73524196	0.032639	missense_variant	c.553A>G	p.R185G	protein_coding	Dennd3	FALSE	DENN/MADD domain containing 3	tolerated	0.231667	1.56537	-1.3337	0.0114945	0.927016
Rsad1:chr11:94542024	0.0353808	3_prime_UTR_variant	c.*506A>G	-	protein_coding	Rsad1	TRUE	radical S-adenosyl methionine domain containing 1	-	3.4525	16.1182	-12.6657	-0.335066	0.0300766
Urb2:chr8:124047550	0.000747823	3_prime_UTR_variant	c.*244A>G	-	protein_coding	Urb2	FALSE	URB2 ribosome biogenesis 2 homolog (S. cerevisiae)	-	40.9127	13.2046	27.7081	0.0786798	0.546687
Lamb2:chr9:108486847	0.0433599	missense_variant	c.3071A>G	p.K1024R	protein_coding	Lamb2	FALSE	laminin, beta 2	tolerated	0.186667	0.794259	-0.607593	-0.269007	0.0289548
Rbfox2:chr15:77082623	0.0361086	3_prime_UTR_variant	c.*1539A>G	-	protein_coding	Rbfox2	FALSE	RNA binding protein, fox-1 homolog (C. elegans) 2	-	0.346667	1.74407	-1.39741	0.0353696	0.777988
Serpine1:chr5:137062692	0.0454506	3_prime_UTR_variant	c.*482A>G	-	protein_coding	Serpine1	FALSE	serine (or cysteine) peptidase inhibitor, clade E, member 1	-	3.71	8.04833	-4.33833	0.753937	2.73454e-13
Rasa3:chr8:13568620	0.0323083	3_prime_UTR_variant	c.*71A>G	-	protein_coding	Rasa3	FALSE	RAS p21 protein activator 3	-	0.4275	1.35481	-0.927315	0.272271	0.0269912
Pank3:chr11:35786876	0.0334289	3_prime_UTR_variant	c.*1418A>G	-	protein_coding	Pank3	FALSE	pantothenate kinase 3	-	0.329167	1.62778	-1.29861	0.442152	0.000201644
Zfp799:chr17:32818792	0.0433877	3_prime_UTR_variant	c.*552A>G	-	protein_coding	Zfp799	TRUE	zinc finger protein 799	-	27.1638	38.3437	-11.18	-0.206996	0.144996
Gm5148:chr3:37714903	0.0086623	missense_variant	c.167A>G	p.Y56C	protein_coding	Gm5148	FALSE	predicted gene 5148	tolerated_low_confidence	0.200833	0.883889	-0.683056	-0.339668	0.00526714
Trim16:chr11:62840773	0.0347024	missense_variant	c.1469A>G	p.Y490C	protein_coding	Trim16	FALSE	tripartite motif-containing 16	deleterious	0.0875	0.592037	-0.504537	0.289782	0.0182698
Rnf11:chr4:109454050	0.0286702	3_prime_UTR_variant	c.*201A>G	-	protein_coding	Rnf11	TRUE	ring finger protein 11	-	4.87833	8.45056	-3.57222	-0.327568	0.00725638
Ywhab:chr2:164017879	0.0479504	3_prime_UTR_variant	c.*1154A>G	-	protein_coding	Ywhab	FALSE	tyrosine 3-monooxygenase/tryptophan 5-monooxygenase activation protein, beta polypeptide	-	0.2075	1.02796	-0.820463	-0.313432	0.0103888
Ap2a2:chr7:141632474	0.0242207	3_prime_UTR_variant	c.*1105A>G	-	protein_coding	Ap2a2	TRUE	adaptor-related protein complex 2, alpha 2 subunit	-	5.04833	9.21556	-4.16722	0.0130288	0.917306
Pias1:chr9:62880743	0.0401139	3_prime_UTR_variant	c.*1225A>G	-	protein_coding	Pias1	TRUE	protein inhibitor of activated STAT 1	-	0.37	2.61604	-2.24604	-0.286851	0.0205197
Mier3:chr13:111717718	0.0219061	3_prime_UTR_variant	c.*2577A>G	-	protein_coding	Mier3	TRUE	MIER family member 3	-	12.8558	23.4048	-10.549	0.0551194	0.660248
Cap1:chr4:122859880	0.0445333	3_prime_UTR_variant	c.*254A>G	-	protein_coding	Cap1	TRUE	CAP, adenylate cyclase-associated protein 1 (yeast)	-	4.21417	7.675	-3.46083	0.505031	1.52859e-05
Lactb2:chr1:13625819	0.0185936	3_prime_UTR_variant	c.*1042A>G	-	protein_coding	Lactb2	TRUE	lactamase, beta 2	-	10.1683	20.6752	-10.5069	-0.367322	0.00241379
Irgm2:chr11:58221668	0.025807	3_prime_UTR_variant	c.*996A>G	-	protein_coding	Irgm2	FALSE	immunity-related GTPase family M member 2	-	0.195	0.693519	-0.498519	0.29327	0.0168566
Map3k7:chr4:32022583	0.0328442	3_prime_UTR_variant	c.*2902A>G	-	protein_coding	Map3k7	FALSE	mitogen-activated protein kinase kinase kinase 7	-	1.525	5.72792	-4.20292	-0.217094	0.0823716
Nudt21:chr8:94017902	0.000852585	3_prime_UTR_variant	c.*1781A>G	-	protein_coding	Nudt21	FALSE	nudix (nucleoside diphosphate linked moiety X)-type motif 21	-	31.0258	49.7413	-18.7155	-0.0846794	0.505872
Dffa:chr4:149118210	0.0014499	intron_variant	c.783+287A>G	-	protein_coding	Dffa	TRUE	DNA fragmentation factor, alpha subunit	-	12.1345	27.9483	-15.8137	-0.299741	0.0170034
Mid1:chrX:169982841	0.000860492	intron_variant	c.1013+808A>G	-	protein_coding	Mid1	FALSE	midline 1	-	83.0229	29.3162	53.7067	0.722956	0.000316556
Hnrnpc:chr14:52074474	0.0109354	3_prime_UTR_variant	c.*606A>G	-	protein_coding	Hnrnpc	FALSE	heterogeneous nuclear ribonucleoprotein C	-	1.49833	0.367407	1.13093	0.229364	0.0639487
Sfxn2:chr19:46596343	0.032853	3_prime_UTR_variant	c.*1572A>G	-	protein_coding	Sfxn2	FALSE	sideroflexin 2	-	0.7175	3.46245	-2.74495	0.260195	0.0363259
Cds2:chr2:132309855	0.0331233	3_prime_UTR_variant	c.*4570A>G	-	protein_coding	Cds2	TRUE	CDP-diacylglycerol synthase (phosphatidate cytidylyltransferase) 2	-	16.3542	22.0124	-5.65824	-0.329231	0.00694889
Lrrc58:chr16:37882715	0.03005	3_prime_UTR_variant	c.*1253A>G	-	protein_coding	Lrrc58	FALSE	leucine rich repeat containing 58	-	0.2775	1.795	-1.5175	0.080808	0.518927
Gbp8:chr5:105031259	0.000871364	missense_variant	c.373A>G	p.I125V	protein_coding	Gbp8	FALSE	guanylate-binding protein 8	tolerated	9.19273	3.2644	5.92833	0.59815	3.56861e-07
N4bp2l2:chr5:150640556	0.0484711	3_prime_UTR_variant	c.*2558A>G	-	protein_coding	N4bp2l2	TRUE	NEDD4 binding protein 2-like 2	-	26.8225	34.4296	-7.60712	0.119917	0.345253
Zkscan7:chr9:122896255	0.000889981	3_prime_UTR_variant	c.*131A>G	-	protein_coding	Zkscan7	TRUE	zinc finger with KRAB and SCAN domains 7	-	7.079	25.6469	-18.5679	-0.393223	0.00392903
Dnajc18:chr18:35672425	0.0303578	3_prime_UTR_variant	c.*2694A>G	-	protein_coding	Dnajc18	TRUE	DnaJ heat shock protein family (Hsp40) member C18	-	8.0675	17.9974	-9.92986	-0.150377	0.231827
Zfp655:chr5:145246018	0.04498	3_prime_UTR_variant	c.*1059A>G	-	protein_coding	Zfp655	FALSE	zinc finger protein 655	-	1.45167	5.36148	-3.90981	-0.0433338	0.729733
Sfxn2:chr19:46596730	0.047124	3_prime_UTR_variant	c.*1959A>G	-	protein_coding	Sfxn2	FALSE	sideroflexin 2	-	0	2.84389	-2.84389	0.168036	0.177447
Rnf168:chr16:32299862	0.0331425	3_prime_UTR_variant	c.*536A>G	-	protein_coding	Rnf168	TRUE	ring finger protein 168	-	19.3308	11.2292	8.1016	-0.172033	0.174052
Ryk:chr9:102906900	0.0318847	missense_variant	c.1724A>G	p.K575R	protein_coding	Ryk	FALSE	receptor-like tyrosine kinase	deleterious	0.473333	1.55759	-1.08426	-0.188611	0.129354
Ro60:chr1:143755383	0.000914122	3_prime_UTR_variant	c.*2359A>G	-	protein_coding	Ro60	TRUE	TROVE domain family, member 2	-	48.4067	62.8358	-14.4292	-0.0965621	0.455302
Gnl3l:chrX:150985743	0.0430299	3_prime_UTR_variant	c.*361A>G	-	protein_coding	Gnl3l	TRUE	guanine nucleotide binding protein-like 3 (nucleolar)-like	-	12.5433	22.9963	-10.453	-0.32348	0.00806366
Lamp2:chrX:38420481	0.044687	intron_variant	c.1108+3786A>G	-	protein_coding	Lamp2	FALSE	lysosomal-associated membrane protein 2	-	0.32	1.11037	-0.79037	0.270487	0.0280503
Ggps1:chr13:14053445	0.00183629	3_prime_UTR_variant	c.*249A>G	-	protein_coding	Ggps1	FALSE	geranylgeranyl diphosphate synthase 1	-	6.455	17.1711	-10.7161	0.133076	0.286784
Septin8:chr11:53541458	0.049536	intron_variant	c.1286+3543A>G	-	protein_coding	Septin8	FALSE	septin 8	-	1.495	3.95481	-2.45981	-0.0365918	0.770523
Mfap1a:chr2:121492885	0.00174183	3_prime_UTR_variant	c.*1780A>G	-	protein_coding	Mfap1a	TRUE	microfibrillar-associated protein 1A	-	19.6142	30.243	-10.6288	0.0560098	0.655104
Ttc9c:chr19:8811101	0.0342497	3_prime_UTR_variant	c.*643A>G	-	protein_coding	Ttc9c	FALSE	tetratricopeptide repeat domain 9C	-	2.23083	6.7817	-4.55086	0.308956	0.0122748
Rnf11:chr4:109453593	0.0367606	3_prime_UTR_variant	c.*658A>G	-	protein_coding	Rnf11	FALSE	ring finger protein 11	-	0.43	1.35741	-0.927407	-0.125607	0.314934
Dusp3:chr11:101972690	0.037504	3_prime_UTR_variant	c.*2044A>G	-	protein_coding	Dusp3	FALSE	dual specificity phosphatase 3 (vaccinia virus phosphatase VH1-related)	-	1.685	4.09815	-2.41315	-0.437532	0.000239121
Pafah1b2:chr9:45967265	0.0469176	3_prime_UTR_variant	c.*1423A>G	-	protein_coding	Pafah1b2	TRUE	platelet-activating factor acetylhydrolase, isoform 1b, subunit 2	-	8.38333	16.8419	-8.45852	-0.0382235	0.760589
Atl3:chr19:7535571	0.0222089	3_prime_UTR_variant	c.*1535A>G	-	protein_coding	Atl3	FALSE	atlastin GTPase 3	-	1.70167	4.09907	-2.39741	-0.13468	0.280963
Dtx3l:chr16:35926832	0.0368703	3_prime_UTR_variant	c.*2467A>G	-	protein_coding	Dtx3l	FALSE	deltex 3-like, E3 ubiquitin ligase	-	0.389167	1.35389	-0.964722	0.703441	4.50271e-11
Dnajc18:chr18:35672898	0.0303822	3_prime_UTR_variant	c.*2221A>G	-	protein_coding	Dnajc18	FALSE	DnaJ heat shock protein family (Hsp40) member C18	-	0.3625	2.29759	-1.93509	0.0193426	0.87749
Pianp:chr6:125002473	0.00101197	3_prime_UTR_variant	c.*489A>G	-	protein_coding	Pianp	FALSE	PILR alpha associated neural protein	-	4.23111	10.4522	-6.22111	0.0123903	0.961083
Apobec3:chr15:79907839	0.035522	3_prime_UTR_variant	c.*470A>G	-	protein_coding	Apobec3	FALSE	apolipoprotein B mRNA editing enzyme, catalytic polypeptide 3	-	0.26	1.70377	-1.44377	0.484757	4.27518e-05
Plec:chr15:76177232	0.034438	missense_variant	c.9014A>G	p.N3005S	protein_coding	Plec	FALSE	plectin	tolerated	0.551667	1.67241	-1.12074	0.164701	0.18633
Gpalpp1:chr14:76088232	0.00101831	3_prime_UTR_variant	c.*2296A>G	-	protein_coding	Gpalpp1	TRUE	GPALPP motifs containing 1	-	1.76833	5.42444	-3.65611	-0.00579611	0.96316
Gda:chr19:21394660	0.0305125	3_prime_UTR_variant	c.*528A>G	-	protein_coding	Gda	FALSE	guanine deaminase	-	0.150833	0.953333	-0.8025	0.41781	0.000481994
Ikbip:chr10:91097721	0.0125916	3_prime_UTR_variant	c.*1104A>G	-	protein_coding	Ikbip	FALSE	IKBKB interacting protein	-	5.4875	15.42	-9.9325	0.129591	0.299705
Cd36:chr5:17783170	0.0200037	3_prime_UTR_variant	c.*180A>G	-	protein_coding	Cd36	FALSE	CD36 molecule	-	0.35	0.982963	-0.632963	-0.212611	0.0865445
Tent5c:chr3:100471442	0.00275495	3_prime_UTR_variant	c.*821A>G	-	protein_coding	Tent5c	FALSE	terminal nucleotidyltransferase 5C	-	3.24667	10.293	-7.0463	0.517527	8.59542e-06
Grap:chr11:61672120	0.0291926	3_prime_UTR_variant	c.*262A>G	-	protein_coding	Grap	FALSE	GRB2-related adaptor protein	-	0.218333	0.710185	-0.491852	0.0628094	0.616363
Pin1:chr9:20663466	0.0408929	3_prime_UTR_variant	c.*182A>G	-	protein_coding	Pin1	FALSE	protein (peptidyl-prolyl cis/trans isomerase) NIMA-interacting 1	-	0.336667	1.02074	-0.684074	0.211002	0.0890109
Klhl24:chr16:20124328	0.0304445	3_prime_UTR_variant	c.*1222A>G	-	protein_coding	Klhl24	FALSE	kelch-like 24	-	0.273333	1.11759	-0.844259	-0.0654848	0.601394
Dnajc18:chr18:35674252	0.007934	3_prime_UTR_variant	c.*867A>G	-	protein_coding	Dnajc18	FALSE	DnaJ heat shock protein family (Hsp40) member C18	-	2.59167	8.18426	-5.59259	-0.00620064	0.960591
Sgpl1:chr10:61099101	0.0370333	3_prime_UTR_variant	c.*1767A>G	-	protein_coding	Sgpl1	FALSE	sphingosine phosphate lyase 1	-	0.475	1.52074	-1.04574	0.306049	0.0124499
Plekhd1:chr12:80722703	0.0301438	3_prime_UTR_variant	c.*218A>G	-	protein_coding	Plekhd1	TRUE	pleckstrin homology domain containing, family D (with coiled-coil domains) member 1	-	7.62	18.6562	-11.0362	-0.639686	1.26887e-08
Fam49b:chr15:63931617	0.0269425	synonymous_variant	c.974A>G	p.*325=	protein_coding	Fam49b	FALSE	family with sequence similarity 49, member B	-	0.515	1.57093	-1.05593	0.51983	7.7108e-06
Epas1:chr17:86831046	0.0462278	missense_variant	c.2569A>G	p.S857G	protein_coding	Epas1	FALSE	endothelial PAS domain protein 1	deleterious	0.405	0.852037	-0.447037	-0.255255	0.0385947
Lpl:chr8:68905807	0.048981	3_prime_UTR_variant	c.*1301A>G	-	protein_coding	Lpl	TRUE	lipoprotein lipase	-	5.37	11.8796	-6.50963	-0.304386	0.01296
Slc6a6:chr6:91758759	0.00333267	3_prime_UTR_variant	c.*3702A>G	-	protein_coding	Slc6a6	TRUE	solute carrier family 6 (neurotransmitter transporter, taurine), member 6	-	1.24583	3.54556	-2.29972	-0.0655956	0.600777
Ncl:chr1:86347801	0.00190775	3_prime_UTR_variant	c.*2819A>G	-	protein_coding	Ncl	TRUE	nucleolin	-	5.53917	17.68	-12.1408	-0.141754	0.275826
H2ac21:chr3:96220263	0.00109523	synonymous_variant	c.348A>G	p.L116=	protein_coding	H2ac21	TRUE	histone cluster 2, H2ab	-	27.7367	12.8331	14.9036	-0.171322	0.244304
Rpa1:chr11:75300999	0.00175142	3_prime_UTR_variant	c.*306A>G	-	protein_coding	Rpa1	TRUE	replication protein A1	-	3.55167	6.17722	-2.62556	-0.148528	0.233966
Tor1aip1:chr1:156005064	0.0336856	3_prime_UTR_variant	c.*1861A>G	-	protein_coding	Tor1aip1	TRUE	torsin A interacting protein 1	-	1.855	4.72491	-2.86991	0.607979	7.81623e-08
Emc8:chr8:120655643	0.00601375	3_prime_UTR_variant	c.*2446A>G	-	protein_coding	Emc8	TRUE	ER membrane protein complex subunit 8	-	33.9358	53.7255	-19.7896	-0.173497	0.166928
Pclaf:chr9:65902572	0.0469395	3_prime_UTR_variant	c.*969A>G	-	protein_coding	Pclaf	TRUE	PCNA clamp associated factor	-	19.7144	38.69	-18.9756	0.0495062	0.719644
Ssu72:chr4:155716520	0.00112623	intron_variant	c.224+915A>G	-	protein_coding	Ssu72	TRUE	Ssu72 RNA polymerase II CTD phosphatase homolog (yeast)	-	10.3108	22.1744	-11.8636	0.275634	0.0301308
Itga4:chr2:79329197	0.0297967	3_prime_UTR_variant	c.*2582A>G	-	protein_coding	Itga4	FALSE	integrin alpha 4	-	3.67727	10.3524	-6.67512	0.186043	0.165866
Ogdh:chr11:6355673	0.0411943	stop_lost	c.3104A>G	p.*1035Wext*14	protein_coding	Ogdh	TRUE	oxoglutarate (alpha-ketoglutarate) dehydrogenase (lipoamide)	-	7.925	15.3876	-7.46259	-0.254945	0.0388398
Ankrd28:chr14:31700629	0.0301203	3_prime_UTR_variant	c.*1391A>G	-	protein_coding	Ankrd28	TRUE	ankyrin repeat domain 28	-	27.4158	38.9437	-11.5279	0.331663	0.00651977
Ip6k1:chr9:108047210	0.0480052	3_prime_UTR_variant	c.*1238A>G	-	protein_coding	Ip6k1	FALSE	inositol hexaphosphate kinase 1	-	0.249167	1.10944	-0.860278	0.0233261	0.852518
Gabpb2:chr3:95183940	0.00309433	3_prime_UTR_variant	c.*4730A>G	-	protein_coding	Gabpb2	TRUE	GA repeat binding protein, beta 2	-	20.23	32.2637	-12.0337	-0.326572	0.00744638
6820431F20Rik:chr8:20271228	0.00115372	non_coding_transcript_exon_variant	n.1717A>G	-	processed_transcript	6820431F20Rik	FALSE	RIKEN cDNA 6820431F20 gene	-	79.24	49.1219	30.1181	0.530934	4.31483e-05
Eapp:chr12:54671755	0.00116138	3_prime_UTR_variant	c.*1828A>G	-	protein_coding	Eapp	TRUE	E2F-associated phosphoprotein	-	24.725	49.322	-24.597	-0.247312	0.054659
Pwp1:chr10:85888542	0.0338484	3_prime_UTR_variant	c.*400A>G	-	protein_coding	Pwp1	FALSE	PWP1 homolog, endonuclein	-	1.19	4.54611	-3.35611	-0.0261299	0.835026
Azin1:chr15:38490381	0.0117301	missense_variant	c.1327A>G	p.S443G	protein_coding	Azin1	FALSE	antizyme inhibitor 1	tolerated_low_confidence	0.341667	1.00296	-0.661296	0.084343	0.500747
Sntb2:chr8:107018236	0.0385667	3_prime_UTR_variant	c.*6852A>G	-	protein_coding	Sntb2	FALSE	syntrophin, basic 2	-	0.405833	1.90241	-1.49657	0.0572912	0.647729
Otud7b:chr3:96158871	0.0361199	3_prime_UTR_variant	c.*2903A>G	-	protein_coding	Otud7b	FALSE	OTU domain containing 7B	-	1.26667	5.44093	-4.17426	-0.324426	0.00787009
Itsn2:chr12:4676237	0.030757	intron_variant	c.3460+2630A>G	-	protein_coding	Itsn2	TRUE	intersectin 2	-	8.375	16.438	-8.06296	0.247179	0.0454043
Apobec3:chr15:79907567	0.0196479	3_prime_UTR_variant	c.*198A>G	-	protein_coding	Apobec3	FALSE	apolipoprotein B mRNA editing enzyme, catalytic polypeptide 3	-	0.498333	1.92426	-1.42593	0.475834	5.39161e-05
Usp45:chr4:21834787	0.00121117	3_prime_UTR_variant	c.*422A>G	-	protein_coding	Usp45	TRUE	ubiquitin specific petidase 45	-	30.6244	51.1183	-20.4939	0.171531	0.206207
Sfxn2:chr19:46596385	0.0232102	3_prime_UTR_variant	c.*1614A>G	-	protein_coding	Sfxn2	TRUE	sideroflexin 2	-	1.3875	5.24685	-3.85935	0.154258	0.216209
Plpp5:chr8:25723401	0.0204558	intron_variant	c.623-679A>G	-	protein_coding	Plpp5	FALSE	phospholipid phosphatase 5	-	3.22	16.3279	-13.1079	-0.227466	0.182139
Gbp11:chr5:105327492	0.0362508	missense_variant	c.989A>G	p.D330G	protein_coding	Gbp11	FALSE	guanylate binding protein 11	tolerated	1.07636	6.97686	-5.90049	-0.401842	0.00563734
Snapin:chr3:90489396	0.00127007	3_prime_UTR_variant	c.*96A>G	-	protein_coding	Snapin	FALSE	SNAP-associated protein	-	3.52333	1.03704	2.4863	-0.332346	0.00640361
Ccdc6:chr10:70192643	0.0286173	3_prime_UTR_variant	c.*3365A>G	-	protein_coding	Ccdc6	FALSE	coiled-coil domain containing 6	-	2.67917	6.28852	-3.60935	0.16276	0.191645
Wapl:chr14:34747160	0.0237339	3_prime_UTR_variant	c.*1470A>G	-	protein_coding	Wapl	TRUE	WAPL cohesin release factor	-	2.25417	5.18463	-2.93046	-0.0750086	0.549457
Icam1:chr9:21020886	0.0119594	intron_variant	c.328+1707A>G	-	protein_coding	Icam1	TRUE	intercellular adhesion molecule 1	-	11.1964	20.1115	-8.9151	0.29353	0.0346877
Ube2l6:chr2:84809405	0.00367707	3_prime_UTR_variant	c.*249A>G	-	protein_coding	Ube2l6	FALSE	ubiquitin-conjugating enzyme E2L 6	-	1.895	4.03593	-2.14093	-0.360287	0.00296301
Selenot:chr3:58592292	0.0478127	3_prime_UTR_variant	c.*1627A>G	-	protein_coding	Selenot	FALSE	selenoprotein T	-	0.190833	0.695	-0.504167	0.049366	0.693855
Dnajc18:chr18:35674437	0.0277453	3_prime_UTR_variant	c.*682A>G	-	protein_coding	Dnajc18	TRUE	DnaJ heat shock protein family (Hsp40) member C18	-	1.83417	6.77604	-4.94187	-0.303003	0.0141486
Mdc1:chr17:35858853	0.0384302	3_prime_UTR_variant	c.*1223A>G	-	protein_coding	Mdc1	FALSE	mediator of DNA damage checkpoint 1	-	1.33818	4.88048	-3.54229	0.0408306	0.771599
Cpd:chr11:76781872	0.0348653	3_prime_UTR_variant	c.*312A>G	-	protein_coding	Cpd	FALSE	carboxypeptidase D	-	0.238333	1.07407	-0.835741	0.137649	0.270395
Slc35e2:chr4:155621968	0.00143753	3_prime_UTR_variant	c.*3219A>G	-	protein_coding	Slc35e2	TRUE	solute carrier family 35, member E2	-	25.3975	41.3913	-15.9938	0.127019	0.313319
Lbp:chr2:158332175	0.0389711	3_prime_UTR_variant	c.*225A>G	-	protein_coding	Lbp	FALSE	lipopolysaccharide binding protein	-	0.333333	1.12944	-0.796111	0.353777	0.0035676
Clic5:chr17:44276444	0.0401554	3_prime_UTR_variant	c.*1063A>G	-	protein_coding	Clic5	FALSE	chloride intracellular channel 5	-	0.463333	1.00796	-0.54463	-0.34878	0.00410364
C330018D20Rik:chr18:56956985	0.00136621	3_prime_UTR_variant	c.*757A>G	-	protein_coding	C330018D20Rik	FALSE	RIKEN cDNA C330018D20 gene	-	15.25	37.43	-22.18	-0.0891145	0.538275
Malt1:chr18:65478449	0.0162574	3_prime_UTR_variant	c.*2024A>G	-	protein_coding	Malt1	TRUE	MALT1 paracaspase	-	4.5075	8.30302	-3.79552	0.128248	0.308622
Tent5c:chr3:100472049	0.00138225	3_prime_UTR_variant	c.*214A>G	-	protein_coding	Tent5c	TRUE	terminal nucleotidyltransferase 5C	-	4.67417	12.733	-8.0588	0.581454	3.06314e-07
Dusp11:chr6:85944850	0.047978	3_prime_UTR_variant	c.*2755A>G	-	protein_coding	Dusp11	TRUE	dual specificity phosphatase 11 (RNA/RNP complex 1-interacting)	-	3.7525	8.87852	-5.12602	0.187689	0.131271
Gm11613:chr11:97644873	0.0143908	non_coding_transcript_exon_variant	n.1583A>G	-	processed_transcript	Gm11613	FALSE	predicted gene 11613	-	15.5873	31.6162	-16.0289	-0.00462688	0.978317
Magt1:chrX:105971194	0.0492695	3_prime_UTR_variant	c.*270A>G	-	protein_coding	Magt1	FALSE	magnesium transporter 1	-	1.1775	3.87741	-2.69991	0.079727	0.524552
Dtx3l:chr16:35927277	0.0461282	3_prime_UTR_variant	c.*2022A>G	-	protein_coding	Dtx3l	FALSE	deltex 3-like, E3 ubiquitin ligase	-	0.545	1.63537	-1.09037	0.77865	1.40312e-14
Pfas:chr11:68985937	0.00153297	3_prime_UTR_variant	c.*2026A>G	-	protein_coding	Pfas	TRUE	phosphoribosylformylglycinamidine synthase (FGAR amidotransferase)	-	33.085	49.6037	-16.5188	-0.0225465	0.876494
Ndnf:chr6:65707338	0.0014705	3_prime_UTR_variant	c.*2893A>G	-	protein_coding	Ndnf	TRUE	neuron-derived neurotrophic factor	-	26.71	37.4893	-10.7793	0.135903	0.276576
Arhgef10:chr8:15000823	0.0414676	3_prime_UTR_variant	c.*993A>G	-	protein_coding	Arhgef10	FALSE	Rho guanine nucleotide exchange factor (GEF) 10	-	4.0675	9.04679	-4.97929	-0.292231	0.0181695
Iws1:chr18:32102895	0.0388465	3_prime_UTR_variant	c.*5614A>G	-	protein_coding	Iws1	TRUE	IWS1, SUPT6 interacting protein	-	8.11364	17.8683	-9.75462	0.229786	0.0855221
Herc1:chr9:66373543	0.00149472	intron_variant	c.930+802A>G	-	protein_coding	Herc1	TRUE	HECT and RLD domain containing E3 ubiquitin protein ligase family member 1	-	42.22	77.7865	-35.5665	0.191339	0.393661
Eapp:chr12:54671750	0.0206759	3_prime_UTR_variant	c.*1833A>G	-	protein_coding	Eapp	FALSE	E2F-associated phosphoprotein	-	2.9075	9.47042	-6.56292	-0.230145	0.076889
Sptbn1:chr11:30107256	0.0363577	intron_variant	c.6417+1833A>G	-	protein_coding	Sptbn1	FALSE	spectrin beta, non-erythrocytic 1	-	3.4575	7.04759	-3.59009	-0.315225	0.00993575
Dcaf12:chr4:41292236	0.0229694	3_prime_UTR_variant	c.*820A>G	-	protein_coding	Dcaf12	FALSE	DDB1 and CUL4 associated factor 12	-	0.479167	1.94944	-1.47028	-0.15999	0.199418
Ecm2:chr13:49531484	0.00151248	3_prime_UTR_variant	c.*53A>G	-	protein_coding	Ecm2	FALSE	extracellular matrix protein 2, female organ and adipocyte specific	-	12.6018	4.99647	7.60535	-0.0054222	0.966638
Tent5c:chr3:100468170	0.0120368	3_prime_UTR_variant	c.*4093A>G	-	protein_coding	Tent5c	FALSE	terminal nucleotidyltransferase 5C	-	0.6025	2.26241	-1.65991	0.53665	3.40366e-06
Tmem245:chr4:56875101	0.0420659	3_prime_UTR_variant	c.*5146A>G	-	protein_coding	Tmem245	FALSE	transmembrane protein 245	-	0.640833	4.87548	-4.23464	-0.125182	0.367096
Slc35e1:chr8:72482552	0.028639	3_prime_UTR_variant	c.*1214A>G	-	protein_coding	Slc35e1	TRUE	solute carrier family 35, member E1	-	14.6033	24.4726	-9.86931	0.00399974	0.974774
Pum2:chr12:8750515	0.0452901	3_prime_UTR_variant	c.*795A>G	-	protein_coding	Pum2	FALSE	pumilio RNA-binding family member 2	-	1.8475	4.41519	-2.56769	-0.142569	0.253474
Lnpep:chr17:17527398	0.0274455	3_prime_UTR_variant	c.*2351A>G	-	protein_coding	Lnpep	FALSE	leucyl/cystinyl aminopeptidase	-	0.545833	2.68741	-2.14157	0.111165	0.374213
Sec24c:chr14:20686589	0.0482654	synonymous_variant	c.1074A>G	p.L358=	protein_coding	Sec24c	FALSE	Sec24 related gene family, member C (S. cerevisiae)	-	0.220833	1.60907	-1.38824	0.126384	0.311925
Gnl3l:chrX:150984293	0.029687	3_prime_UTR_variant	c.*1811A>G	-	protein_coding	Gnl3l	FALSE	guanine nucleotide binding protein-like 3 (nucleolar)-like	-	3.52917	8.6013	-5.07213	-0.124914	0.31763
Soat1:chr1:156427611	0.00157495	3_prime_UTR_variant	c.*3448A>G	-	protein_coding	Soat1	FALSE	sterol O-acyltransferase 1	-	4.262	14.5504	-10.2884	-0.0892259	0.529328
Zfp799:chr17:32819186	0.00157763	3_prime_UTR_variant	c.*158A>G	-	protein_coding	Zfp799	TRUE	zinc finger protein 799	-	41.11	57.4434	-16.3334	-0.0284766	0.830472
2900097C17Rik:chr2:156390252	0.0334374	non_coding_transcript_exon_variant	n.2728A>G	-	lincRNA	2900097C17Rik	FALSE	RIKEN cDNA 2900097C17 gene	-	0.438333	1.41833	-0.98	-0.0960633	0.44291
Igfbp7:chr5:77407731	0.00161662	missense_variant	c.284A>G	p.K95R	protein_coding	Igfbp7	TRUE	insulin-like growth factor binding protein 7	tolerated	46.1092	39.0943	7.01491	0.612141	4.72483e-08
Zbtb6:chr2:37425939	0.0128399	3_prime_UTR_variant	c.*2704A>G	-	protein_coding	Zbtb6	TRUE	zinc finger and BTB domain containing 6	-	22.2167	32.9978	-10.7811	0.0383503	0.759818
Tent5c:chr3:100468166	0.00330378	3_prime_UTR_variant	c.*4097A>G	-	protein_coding	Tent5c	FALSE	terminal nucleotidyltransferase 5C	-	4.38	12.0072	-7.62722	0.464283	8.60852e-05
N4bp2l2:chr5:150638269	0.00264574	3_prime_UTR_variant	c.*4845A>G	-	protein_coding	N4bp2l2	TRUE	NEDD4 binding protein 2-like 2	-	21.5108	32.4826	-10.9718	0.107257	0.395095
Ube2r2:chr4:41189254	0.0174075	synonymous_variant	c.465A>G	p.K155=	protein_coding	Ube2r2	FALSE	ubiquitin-conjugating enzyme E2R 2	-	0.154167	0.655741	-0.501574	-0.0730769	0.559815
Nfat5:chr8:107371337	0.0376631	3_prime_UTR_variant	c.*186A>G	-	protein_coding	Nfat5	FALSE	nuclear factor of activated T cells 5	-	2.99083	9.0498	-6.05897	-0.10969	0.396054
Dnajc1:chr2:18214617	0.0231683	3_prime_UTR_variant	c.*2640A>G	-	protein_coding	Dnajc1	TRUE	DnaJ heat shock protein family (Hsp40) member C1	-	5.09083	10.7402	-5.64935	0.138095	0.268829
Hinfp:chr9:44292779	0.00168863	3_prime_UTR_variant	c.*3417A>G	-	protein_coding	Hinfp	TRUE	histone H4 transcription factor	-	11.6718	26.0154	-14.3436	-0.114889	0.377954
Pvr:chr7:19904691	0.0447439	3_prime_UTR_variant	c.*436A>G	-	protein_coding	Pvr	FALSE	poliovirus receptor	-	8.20667	16.8391	-8.63241	0.673412	5.81532e-10
Gm10557:chr18:4198532	0.0157489	non_coding_transcript_exon_variant	n.407A>G	-	processed_pseudogene	Gm10557	FALSE	predicted gene 10557	-	1.18	4.79038	-3.61038	-0.506763	1.65125e-05
2900026A02Rik:chr5:113087781	0.0306724	3_prime_UTR_variant	c.*3248A>G	-	protein_coding	2900026A02Rik	TRUE	RIKEN cDNA 2900026A02 gene	-	13.1783	22.0602	-8.88187	-0.106816	0.408622
Vta1:chr10:14655563	0.0315475	3_prime_UTR_variant	c.*137A>G	-	protein_coding	Vta1	FALSE	vesicle (multivesicular body) trafficking 1	-	0.258333	1.11093	-0.852593	0.400923	0.000849904
Gabpb2:chr3:95184744	0.034747	3_prime_UTR_variant	c.*3926A>G	-	protein_coding	Gabpb2	FALSE	GA repeat binding protein, beta 2	-	5.86333	10.6526	-4.78926	-0.215455	0.0823184
Soat1:chr1:156427546	0.00174074	3_prime_UTR_variant	c.*3513A>G	-	protein_coding	Soat1	FALSE	sterol O-acyltransferase 1	-	5.312	13.5207	-8.20865	-0.136517	0.339457
Ankrd28:chr14:31701502	0.0427618	3_prime_UTR_variant	c.*518A>G	-	protein_coding	Ankrd28	FALSE	ankyrin repeat domain 28	-	1.1775	4.82558	-3.64808	0.107983	0.395701
2610005L07Rik:chr8:20396954	0.00174854	intron_variant,non_coding_transcript_variant	n.1388+2142A>G	-	processed_transcript	2610005L07Rik	FALSE	RIKEN cDNA 2610005L07 gene	-	15.315	4.94483	10.3702	0.639351	1.17971e-05
Mier1:chr4:103164739	0.0371851	3_prime_UTR_variant	c.*1988A>G	-	protein_coding	Mier1	TRUE	MEIR1 treanscription regulator	-	11.4317	19.065	-7.63333	-0.0840022	0.502485
Prxl2a:chr14:40994375	0.0453998	3_prime_UTR_variant	c.*149A>G	-	protein_coding	Prxl2a	FALSE	family with sequence similarity 213, member A	-	0.315833	1.41685	-1.10102	-0.167825	0.178
Ndnf:chr6:65710605	0.0415568	3_prime_UTR_variant	c.*6160A>G	-	protein_coding	Ndnf	TRUE	neuron-derived neurotrophic factor	-	51.3858	57.8096	-6.4238	-0.0176417	0.888191
Sfxn2:chr19:46596325	0.0284806	3_prime_UTR_variant	c.*1554A>G	-	protein_coding	Sfxn2	FALSE	sideroflexin 2	-	0.463333	2.67811	-2.21478	0.132283	0.293519
Slc44a1:chr4:53565519	0.038867	intron_variant	c.1947+2298A>G	-	protein_coding	Slc44a1	TRUE	solute carrier family 44, member 1	-	2.88417	6.20685	-3.32269	-0.0282414	0.821905
Sema7a:chr9:57961383	0.0469603	missense_variant	c.1777A>G	p.S593G	protein_coding	Sema7a	FALSE	sema domain, immunoglobulin domain (Ig), and GPI membrane anchor, (semaphorin) 7A	tolerated	0.258333	1.11333	-0.855	0.55287	1.48207e-06
Arpp19:chr9:75057037	0.0302447	3_prime_UTR_variant	c.*232A>G	-	protein_coding	Arpp19	FALSE	cAMP-regulated phosphoprotein 19	-	0.67	2.64537	-1.97537	-0.0890329	0.477146
Birc6:chr17:74703149	0.0371245	3_prime_UTR_variant	c.*766A>G	-	protein_coding	Birc6	FALSE	baculoviral IAP repeat-containing 6	-	0.823333	3.61833	-2.795	0.0843823	0.500547
Chordc1:chr9:18314323	0.0311793	3_prime_UTR_variant	c.*1402A>G	-	protein_coding	Chordc1	FALSE	cysteine and histidine-rich domain (CHORD)-containing, zinc-binding protein 1	-	3.23917	10.3961	-7.15691	0.0590302	0.645835
Ccdc28b:chr4:129620225	0.00181613	intron_variant	c.548+232A>G	-	protein_coding	Ccdc28b	TRUE	coiled coil domain containing 28B	-	4.87375	16.6358	-11.762	-0.0772997	0.582213
Spag9:chr11:94123674	0.00276819	3_prime_UTR_variant	c.*837A>G	-	protein_coding	Spag9	FALSE	sperm associated antigen 9	-	4.8775	11.1952	-6.31769	0.0522734	0.676794
Ssr3:chr3:65381308	0.0369924	3_prime_UTR_variant	c.*660A>G	-	protein_coding	Ssr3	FALSE	signal sequence receptor, gamma	-	0.148333	0.56537	-0.417037	0.0342617	0.784772
Pak2:chr16:32018230	0.040801	3_prime_UTR_variant	c.*1950A>G	-	protein_coding	Pak2	TRUE	p21 (RAC1) activated kinase 2	-	1.07667	2.81	-1.73333	0.0897165	0.473756
Gm10687:chr9:44124037	0.00186585	non_coding_transcript_exon_variant	n.1382A>G	-	antisense	Gm10687	TRUE	predicted gene 10687	-	37.0262	59.0406	-22.0144	-0.350694	0.00866439
Tasor:chr14:27483446	0.0420141	3_prime_UTR_variant	c.*2749A>G	-	protein_coding	Tasor	TRUE	family with sequence similarity 208, member A	-	1.12583	3.36611	-2.24028	0.0239573	0.848573
Ovca2:chr11:75177441	0.0402927	3_prime_UTR_variant	c.*453A>G	-	protein_coding	Ovca2	TRUE	candidate tumor suppressor in ovarian cancer 2	-	2.10167	5.58352	-3.48185	0.0160423	0.89827
Atl3:chr19:7535506	0.0411383	3_prime_UTR_variant	c.*1470A>G	-	protein_coding	Atl3	TRUE	atlastin GTPase 3	-	3.38083	7.60907	-4.22824	-0.180693	0.146532
Celf2:chr2:6544756	0.0371211	3_prime_UTR_variant	c.*2068A>G	-	protein_coding	Celf2	TRUE	CUGBP, Elav-like family member 2	-	7.39455	12.6946	-5.30005	-0.326274	0.0102816
Hinfp:chr9:44294838	0.00196125	3_prime_UTR_variant	c.*1358A>G	-	protein_coding	Hinfp	FALSE	histone H4 transcription factor	-	5.29167	17.4713	-12.1796	-0.0155945	0.90668
Pum2:chr12:8749773	0.0346897	3_prime_UTR_variant	c.*53A>G	-	protein_coding	Pum2	TRUE	pumilio RNA-binding family member 2	-	1.5425	3.6137	-2.0712	-0.128979	0.302013
Dnajc18:chr18:35672432	0.0370422	3_prime_UTR_variant	c.*2687A>G	-	protein_coding	Dnajc18	FALSE	DnaJ heat shock protein family (Hsp40) member C18	-	1.63917	5.44113	-3.80197	0.00129871	0.991808
Cds2:chr2:132309884	0.0445547	3_prime_UTR_variant	c.*4599A>G	-	protein_coding	Cds2	TRUE	CDP-diacylglycerol synthase (phosphatidate cytidylyltransferase) 2	-	25.6242	33.4544	-7.83028	-0.273216	0.0264443
Mad2l1:chr6:66540755	0.0451404	3_prime_UTR_variant	c.*337A>G	-	protein_coding	Mad2l1	FALSE	MAD2 mitotic arrest deficient-like 1	-	5.61083	11.7134	-6.10256	0.0219026	0.862511
Slfn5:chr11:82963283	0.0411243	3_prime_UTR_variant	c.*1579A>G	-	protein_coding	Slfn5	FALSE	schlafen 5	-	3.4475	4.88944	-1.44194	0.481484	4.26221e-05
Coro2b:chr9:62420401	0.0361116	3_prime_UTR_variant	c.*881A>G	-	protein_coding	Coro2b	FALSE	coronin, actin binding protein, 2B	-	3.405	11.8682	-8.46321	-0.181471	0.275547
Cyb5r3:chr15:83154217	0.00396781	3_prime_UTR_variant	c.*333A>G	-	protein_coding	Cyb5r3	FALSE	cytochrome b5 reductase 3	-	1.0975	0.575	0.5225	0.233483	0.0591933
Mtmr2:chr9:13806322	0.0493503	3_prime_UTR_variant	c.*786A>G	-	protein_coding	Mtmr2	FALSE	myotubularin related protein 2	-	0.6375	1.75444	-1.11694	-0.21423	0.0841183
Rel:chr11:23737221	0.0479272	3_prime_UTR_variant	c.*5044A>G	-	protein_coding	Rel	FALSE	reticuloendotheliosis oncogene	-	3.447	8.44568	-4.99868	0.204056	0.138863
Pfas:chr11:68986887	0.0421793	3_prime_UTR_variant	c.*1076A>G	-	protein_coding	Pfas	TRUE	phosphoribosylformylglycinamidine synthase (FGAR amidotransferase)	-	12.903	23.3069	-10.4039	-0.271717	0.0513455
Ebna1bp2:chr4:118626808	0.00214288	3_prime_UTR_variant	c.*938A>G	-	protein_coding	Ebna1bp2	TRUE	EBNA1 binding protein 2	-	43.438	62.0832	-18.6452	-0.0427391	0.758951
Iws1:chr18:32102928	0.0028423	3_prime_UTR_variant	c.*5647A>G	-	protein_coding	Iws1	TRUE	IWS1, SUPT6 interacting protein	-	9.84818	21.4602	-11.612	0.192288	0.144554
Sfxn2:chr19:46595207	0.0412219	3_prime_UTR_variant	c.*436A>G	-	protein_coding	Sfxn2	FALSE	sideroflexin 2	-	2.32818	8.3198	-5.99162	0.246152	0.0558409
Mier1:chr4:103165402	0.0388797	3_prime_UTR_variant	c.*2651A>G	-	protein_coding	Mier1	TRUE	MEIR1 treanscription regulator	-	1.64583	3.91204	-2.2662	-0.0622812	0.619337
Dtx3l:chr16:35928864	0.0433028	3_prime_UTR_variant	c.*435A>G	-	protein_coding	Dtx3l	FALSE	deltex 3-like, E3 ubiquitin ligase	-	0.345833	1.27315	-0.927315	0.746473	6.2664e-13
Soat1:chr1:156429238	0.00223932	3_prime_UTR_variant	c.*1821A>G	-	protein_coding	Soat1	TRUE	sterol O-acyltransferase 1	-	7.1975	17.8013	-10.6038	0.707631	3.07189e-11
Txnrd1:chr10:82897474	0.00863692	3_prime_UTR_variant	c.*1429A>G	-	protein_coding	Txnrd1	FALSE	thioredoxin reductase 1	-	1.23833	0.378704	0.85963	0.0289258	0.817662
Sppl2a:chr2:126892919	0.0129364	3_prime_UTR_variant	c.*1293A>G	-	protein_coding	Sppl2a	TRUE	signal peptide peptidase like 2A	-	49.2333	56.9715	-7.73815	-0.048808	0.697148
Calcrl:chr2:84332723	0.0025961	3_prime_UTR_variant	c.*731A>G	-	protein_coding	Calcrl	FALSE	calcitonin receptor-like	-	0.593333	1.71463	-1.1213	-0.107985	0.388118
Tra2a:chr6:49258830	0.00227798	intron_variant	c.36+5008A>G	-	protein_coding	Tra2a	TRUE	transformer 2 alpha	-	11.35	3.05333	8.29667	0.466451	0.00936954
Mgat4a:chr1:37442392	0.0022979	3_prime_UTR_variant	c.*2267A>G	-	protein_coding	Mgat4a	TRUE	mannoside acetylglucosaminyltransferase 4, isoenzyme A	-	22.9183	36.2919	-13.3736	0.262214	0.0348501
Inmt:chr6:55174292	0.00230699	intron_variant	c.157+535A>G	-	protein_coding	Inmt	FALSE	indolethylamine N-methyltransferase	-	9.28571	31.5561	-22.2703	0.15539	0.338343
AW011738:chr4:156209664	0.049043	non_coding_transcript_exon_variant	n.1977A>G	-	lincRNA	AW011738	FALSE	expressed sequence AW011738	-	2.29125	9.59311	-7.30186	0.379705	0.0050435
Gm5511:chr19:11438421	0.00234577	non_coding_transcript_exon_variant	n.391A>G	-	processed_pseudogene	Gm5511	FALSE	predicted gene 5511	-	46.6667	83.6174	-36.9507	0.470472	0.0152852
Hinfp:chr9:44293226	0.0359333	3_prime_UTR_variant	c.*2970A>G	-	protein_coding	Hinfp	FALSE	histone H4 transcription factor	-	2.5175	8.16231	-5.64481	0.129339	0.308389
Rnf168:chr16:32300291	0.00238137	3_prime_UTR_variant	c.*965A>G	-	protein_coding	Rnf168	FALSE	ring finger protein 168	-	7.08667	3.58759	3.49907	-0.0562642	0.653637
Mad2l1:chr6:66540283	0.00238921	intron_variant	c.*8-143A>G	-	protein_coding	Mad2l1	TRUE	MAD2 mitotic arrest deficient-like 1	-	26.873	42.3329	-15.4599	-0.219797	0.151689
Pip4k2b:chr11:97716513	0.0336575	3_prime_UTR_variant	c.*2346A>G	-	protein_coding	Pip4k2b	FALSE	phosphatidylinositol-5-phosphate 4-kinase, type II, beta	-	5.2575	11.5781	-6.32065	0.0300695	0.810584
Gnl3l:chrX:150985656	0.0393675	3_prime_UTR_variant	c.*448A>G	-	protein_coding	Gnl3l	TRUE	guanine nucleotide binding protein-like 3 (nucleolar)-like	-	22.28	31.7569	-9.47685	-0.219926	0.0760068
Sfxn2:chr19:46596324	0.0297732	3_prime_UTR_variant	c.*1553A>G	-	protein_coding	Sfxn2	TRUE	sideroflexin 2	-	7.87417	17.2015	-9.32731	0.0572496	0.647968
Amotl1:chr9:14546961	0.0298167	3_prime_UTR_variant	c.*831A>G	-	protein_coding	Amotl1	FALSE	angiomotin-like 1	-	0.785833	3.07537	-2.28954	-0.186634	0.133493
Pkd2:chr5:104504427	0.00331338	3_prime_UTR_variant	c.*739A>G	-	protein_coding	Pkd2	FALSE	polycystic kidney disease 2	-	3.19333	7.25241	-4.05907	-0.135073	0.279549
Plek:chr11:16973049	0.0282831	3_prime_UTR_variant	c.*1101A>G	-	protein_coding	Plek	FALSE	pleckstrin	-	0.208333	1.13407	-0.925741	0.67603	4.70802e-10
Sntb2:chr8:107018196	0.0396001	3_prime_UTR_variant	c.*6812A>G	-	protein_coding	Sntb2	FALSE	syntrophin, basic 2	-	4.21917	8.48148	-4.26231	0.0635556	0.612172
Gm10687:chr9:44123655	0.00258331	non_coding_transcript_exon_variant	n.1764A>G	-	antisense	Gm10687	FALSE	predicted gene 10687	-	19.7725	5.83273	13.9398	-0.110959	0.513245
Zkscan7:chr9:122897194	0.0465743	3_prime_UTR_variant	c.*1070A>G	-	protein_coding	Zkscan7	FALSE	zinc finger with KRAB and SCAN domains 7	-	2.08333	8.68102	-6.59769	-0.265263	0.0388211
Tmem69:chr4:116552361	0.0496267	intron_variant	c.*553-17A>G	-	protein_coding	Tmem69	FALSE	transmembrane protein 69	-	9.667	21.3608	-11.6938	-0.161253	0.284349
Dtx3l:chr16:35928019	0.0489171	3_prime_UTR_variant	c.*1280A>G	-	protein_coding	Dtx3l	FALSE	deltex 3-like, E3 ubiquitin ligase	-	4.939	9.3134	-4.3744	0.754332	1.24248e-11
Cep170b:chr12:112745151	0.0478493	3_prime_UTR_variant	c.*239A>G	-	protein_coding	Cep170b	FALSE	centrosomal protein 170B	-	10.5875	20.2874	-9.69991	-0.0859661	0.492512
Sptbn1:chr11:30107719	0.0404717	intron_variant	c.6417+1370A>G	-	protein_coding	Sptbn1	FALSE	spectrin beta, non-erythrocytic 1	-	4.37167	8.10611	-3.73444	-0.382709	0.00151699
Gabpb2:chr3:95186187	0.00286129	3_prime_UTR_variant	c.*2483A>G	-	protein_coding	Gabpb2	TRUE	GA repeat binding protein, beta 2	-	9.9425	17.5778	-7.63528	-0.114615	0.359473
Osr1:chr12:9581379	0.0226661	3_prime_UTR_variant	c.*754A>G	-	protein_coding	Osr1	FALSE	odd-skipped related transcription factor 1	-	1.566	6.59778	-5.03178	0.315222	0.01907
Tspan14:chr14:40907022	0.041767	3_prime_UTR_variant	c.*1036A>G	-	protein_coding	Tspan14	TRUE	tetraspanin 14	-	4.62583	8.31167	-3.68583	0.146929	0.239096
Fitm2:chr2:163468870	0.0218935	3_prime_UTR_variant	c.*633A>G	-	protein_coding	Fitm2	TRUE	fat storage-inducing transmembrane protein 2	-	8.07833	15.798	-7.71963	-0.349803	0.00398843
Sod2:chr17:13016917	0.00895284	3_prime_UTR_variant	c.*1746A>G	-	protein_coding	Sod2	FALSE	superoxide dismutase 2, mitochondrial	-	0.990833	3.81907	-2.82824	0.220824	0.0747864
Serbp1:chr6:67284680	0.0319266	3_prime_UTR_variant	c.*721A>G	-	protein_coding	Serbp1	FALSE	serpine1 mRNA binding protein 1	-	0.675833	2.55833	-1.8825	-0.209621	0.0911703
Tnfrsf1b:chr4:145213666	0.0496399	3_prime_UTR_variant	c.*2121A>G	-	protein_coding	Tnfrsf1b	FALSE	tumor necrosis factor receptor superfamily, member 1b	-	0.506667	1.44259	-0.935926	0.380272	0.00163524
Apobec1:chr6:122578496	0.0486315	3_prime_UTR_variant	c.*311A>G	-	protein_coding	Apobec1	TRUE	apolipoprotein B mRNA editing enzyme, catalytic polypeptide 1	-	6.10333	11.1306	-5.02724	0.566124	1.0855e-06
Mtx3:chr13:92853992	0.0205807	3_prime_UTR_variant	c.*1098A>G	-	protein_coding	Mtx3	FALSE	metaxin 3	-	3.03	12.35	-9.32	-0.348556	0.00788082
Slfn5:chr11:82962584	0.00306932	3_prime_UTR_variant	c.*880A>G	-	protein_coding	Slfn5	TRUE	schlafen 5	-	34.0742	41.8378	-7.76361	0.626717	1.80982e-08
Gsr:chr8:33697541	0.0110156	3_prime_UTR_variant	c.*246A>G	-	protein_coding	Gsr	FALSE	glutathione reductase	-	0.238333	1.1463	-0.907963	0.27598	0.0248974
Dnajc18:chr18:35674319	0.0232071	3_prime_UTR_variant	c.*800A>G	-	protein_coding	Dnajc18	FALSE	DnaJ heat shock protein family (Hsp40) member C18	-	1.8975	5.50315	-3.60565	-0.158525	0.203617
Cds2:chr2:132309633	0.00313932	3_prime_UTR_variant	c.*4348A>G	-	protein_coding	Cds2	TRUE	CDP-diacylglycerol synthase (phosphatidate cytidylyltransferase) 2	-	61.3067	71.1098	-9.80315	-0.0792635	0.526973
Cbx1:chr11:96807066	0.0438423	intron_variant	c.*4+302A>G	-	protein_coding	Cbx1	FALSE	chromobox 1	-	4.31	8.49019	-4.18019	-0.327873	0.00719912
H2ac20:chr3:96220489	0.00315641	missense_variant	c.356A>G	p.K119R	protein_coding	H2ac20	TRUE	histone cluster 2, H2ac	tolerated_low_confidence	1.80667	0.805111	1.00156	-0.109205	0.459987
Slfn5:chr11:82962566	0.0206958	3_prime_UTR_variant	c.*862A>G	-	protein_coding	Slfn5	TRUE	schlafen 5	-	24.8533	31.8894	-7.03611	0.703507	4.47569e-11
Tent5c:chr3:100469573	0.00320347	3_prime_UTR_variant	c.*2690A>G	-	protein_coding	Tent5c	FALSE	terminal nucleotidyltransferase 5C	-	6.725	20.5881	-13.8631	0.550341	1.69204e-06
Prxl2c:chr13:64290351	0.00320959	3_prime_UTR_variant	c.*1750A>G	-	protein_coding	Prxl2c	TRUE	AhpC/TSA antioxidant enzyme domain containing 1	-	49.8933	27.975	21.9183	-0.827951	0
4933434E20Rik:chr3:90060617	0.00324476	intron_variant	c.567-1021A>G	-	protein_coding	4933434E20Rik	TRUE	RIKEN cDNA 4933434E20 gene	-	22.5318	38.6922	-16.1604	-0.364312	0.00533623
Polr3f:chr2:144540438	0.00406761	3_prime_UTR_variant	c.*1749A>G	-	protein_coding	Polr3f	TRUE	polymerase (RNA) III (DNA directed) polypeptide F	-	28.0042	41.2804	-13.2762	0.154598	0.215187
Mgat4a:chr1:37442393	0.00325932	3_prime_UTR_variant	c.*2266A>G	-	protein_coding	Mgat4a	TRUE	mannoside acetylglucosaminyltransferase 4, isoenzyme A	-	29.7625	43.2323	-13.4698	0.323146	0.00865013
Zfp626:chr7:27821943	0.00328426	3_prime_UTR_variant	c.*2317A>G	-	protein_coding	Zfp626	TRUE	zinc finger protein 626	-	41.0983	58.1606	-17.0623	-0.05912	0.648075
Gabpb2:chr3:95187516	0.00330521	3_prime_UTR_variant	c.*1154A>G	-	protein_coding	Gabpb2	TRUE	GA repeat binding protein, beta 2	-	5.30167	10.7559	-5.45426	-0.369842	0.00224039
Soat1:chr1:156429222	0.0436013	3_prime_UTR_variant	c.*1837A>G	-	protein_coding	Soat1	FALSE	sterol O-acyltransferase 1	-	0.58	2.08741	-1.50741	0.300302	0.0142901
Soat1:chr1:156429166	0.00333313	3_prime_UTR_variant	c.*1893A>G	-	protein_coding	Soat1	FALSE	sterol O-acyltransferase 1	-	1.49667	4.23296	-2.7363	0.345925	0.00444092
Akap5:chr12:76330829	0.00336478	3_prime_UTR_variant	c.*775A>G	-	protein_coding	Akap5	FALSE	A kinase (PRKA) anchor protein 5	-	0.613333	1.44519	-0.831852	0.484439	3.7629e-05
Soat1:chr1:156429239	0.0186611	3_prime_UTR_variant	c.*1820A>G	-	protein_coding	Soat1	FALSE	sterol O-acyltransferase 1	-	0.2425	1.23204	-0.989537	0.534552	3.77824e-06
Hinfp:chr9:44292778	0.00342897	3_prime_UTR_variant	c.*3418A>G	-	protein_coding	Hinfp	TRUE	histone H4 transcription factor	-	11.5991	22.1471	-10.548	-0.266411	0.0363469
Snapc1l:chr12:73947507	0.00348934	intron_variant	c.148+9707A>G	-	protein_coding	Snapc1l	FALSE	predicted gene, 49321	-	55.176	72.1353	-16.9593	NA	NA
Cdh13:chr8:119323469	0.0275245	3_prime_UTR_variant	c.*67A>G	-	protein_coding	Cdh13	FALSE	cadherin 13	-	2.95455	11.9372	-8.98266	-0.0145099	0.917061
Amer1:chrX:95423491	0.0422962	3_prime_UTR_variant	c.*1621A>G	-	protein_coding	Amer1	FALSE	APC membrane recruitment 1	-	15.4378	31.5179	-16.0801	0.363605	0.00587681
Rnf141:chr7:110814808	0.0190997	3_prime_UTR_variant	c.*1892A>G	-	protein_coding	Rnf141	FALSE	ring finger protein 141	-	0.173333	0.875556	-0.702222	-0.0516036	0.68071
Cds2:chr2:132310706	0.00359034	3_prime_UTR_variant	c.*5421A>G	-	protein_coding	Cds2	FALSE	CDP-diacylglycerol synthase (phosphatidate cytidylyltransferase) 2	-	6.92583	13.085	-6.15917	-0.108303	0.386712
Gclm:chr3:122262763	0.0263104	synonymous_variant	c.501A>G	p.L167=	protein_coding	Gclm	FALSE	glutamate-cysteine ligase, modifier subunit	-	0.348333	1.28093	-0.932593	-0.111507	0.372733
Ndnf:chr6:65707177	0.0455031	3_prime_UTR_variant	c.*2732A>G	-	protein_coding	Ndnf	FALSE	neuron-derived neurotrophic factor	-	17.65	28.9671	-11.3171	0.293458	0.0407094
9930104L06Rik:chr4:124943288	0.00365253	3_prime_UTR_variant	c.*626A>G	-	protein_coding	9930104L06Rik	TRUE	RIKEN cDNA 9930104L06 gene	-	6.37909	15.1431	-8.76405	-0.223668	0.0805438
Fam107b:chr2:3780748	0.032827	3_prime_UTR_variant	c.*1131A>G	-	protein_coding	Fam107b	FALSE	family with sequence similarity 107, member B	-	1.9575	4.19074	-2.23324	-0.0372435	0.766551
Dusp3:chr11:101972676	0.0214206	3_prime_UTR_variant	c.*2058A>G	-	protein_coding	Dusp3	FALSE	dual specificity phosphatase 3 (vaccinia virus phosphatase VH1-related)	-	0.423333	1.53667	-1.11333	-0.23104	0.0619775
Gbp10:chr5:105216972	0.0038255	3_prime_UTR_variant	c.*333A>G	-	protein_coding	Gbp10	FALSE	guanylate-binding protein 10	-	8.71182	29.0024	-20.2906	-0.707388	7.67329e-10
Mpeg1:chr19:12464309	0.0437677	3_prime_UTR_variant	c.*967A>G	-	protein_coding	Mpeg1	TRUE	macrophage expressed gene 1	-	2.6475	5.05556	-2.40806	0.63722	8.78473e-09
Zfp799:chr17:32818830	0.0466572	3_prime_UTR_variant	c.*514A>G	-	protein_coding	Zfp799	TRUE	zinc finger protein 799	-	20.7525	33.9205	-13.168	-0.335772	0.0160035
Isoc1:chr18:58679914	0.00394454	3_prime_UTR_variant	c.*2003A>G	-	protein_coding	Isoc1	TRUE	isochorismatase domain containing 1	-	24.9092	10.0615	14.8477	0.293628	0.016717
Slc44a1:chr4:53565547	0.0377991	intron_variant	c.1947+2326A>G	-	protein_coding	Slc44a1	FALSE	solute carrier family 44, member 1	-	0.678333	2.64796	-1.96963	0.0931923	0.456723
Gnl3l:chrX:150985522	0.00403872	3_prime_UTR_variant	c.*582A>G	-	protein_coding	Gnl3l	TRUE	guanine nucleotide binding protein-like 3 (nucleolar)-like	-	37.7408	49.3811	-11.6403	0.00475962	0.969745
Ptp4a2:chr4:129848670	0.0348513	3_prime_UTR_variant	c.*848A>G	-	protein_coding	Ptp4a2	TRUE	protein tyrosine phosphatase 4a2	-	0.345833	1.15741	-0.811574	-0.0241479	0.847383
Slc39a14:chr14:70305511	0.0164022	3_prime_UTR_variant	c.*1155A>G	-	protein_coding	Slc39a14	FALSE	solute carrier family 39 (zinc transporter), member 14	-	1.82417	5.28722	-3.46306	0.255499	0.0384034
1600014C10Rik:chr7:38195899	0.029182	3_prime_UTR_variant	c.*929A>G	-	protein_coding	1600014C10Rik	FALSE	RIKEN cDNA 1600014C10 gene	-	0.435	1.82296	-1.38796	0.293928	0.0166006
Gnl3l:chrX:150985752	0.0283929	3_prime_UTR_variant	c.*352A>G	-	protein_coding	Gnl3l	FALSE	guanine nucleotide binding protein-like 3 (nucleolar)-like	-	1.52833	5.17259	-3.64426	-0.125697	0.314582
Siglec1:chr2:131069324	0.00412738	3_prime_UTR_variant	c.*528A>G	-	protein_coding	Siglec1	FALSE	sialic acid binding Ig-like lectin 1, sialoadhesin	-	16.1742	5.44039	10.7338	0.500895	2.90168e-05
Kif21b:chr1:136174125	0.0170227	3_prime_UTR_variant	c.*34A>G	-	protein_coding	Kif21b	FALSE	kinesin family member 21B	-	2.291	9.56805	-7.27705	-0.277506	0.0486584
Dnajc18:chr18:35674533	0.0141904	3_prime_UTR_variant	c.*586A>G	-	protein_coding	Dnajc18	TRUE	DnaJ heat shock protein family (Hsp40) member C18	-	42.3358	57.4354	-15.0995	-0.198866	0.10943
Ttbk2:chr2:120736975	0.00430939	3_prime_UTR_variant	c.*2757A>G	-	protein_coding	Ttbk2	TRUE	tau tubulin kinase 2	-	26.779	43.2911	-16.5121	-0.084571	0.53166
Polr3f:chr2:144540439	0.00448002	3_prime_UTR_variant	c.*1750A>G	-	protein_coding	Polr3f	TRUE	polymerase (RNA) III (DNA directed) polypeptide F	-	8.5875	16.2813	-7.6938	0.0560365	0.65495
Grb10:chr11:11932286	0.0447386	3_prime_UTR_variant	c.*1177A>G	-	protein_coding	Grb10	TRUE	growth factor receptor bound protein 10	-	0.7325	2.46019	-1.72769	0.11191	0.370999
Dnajc18:chr18:35674353	0.0265548	3_prime_UTR_variant	c.*766A>G	-	protein_coding	Dnajc18	TRUE	DnaJ heat shock protein family (Hsp40) member C18	-	20.6558	32.2433	-11.5875	-0.242907	0.0493885
Haus2:chr2:120620643	0.0409619	3_prime_UTR_variant	c.*1462A>G	-	protein_coding	Haus2	FALSE	HAUS augmin-like complex, subunit 2	-	3.07083	7.16	-4.08917	0.172925	0.164987
Mtmr2:chr9:13805848	0.0467813	3_prime_UTR_variant	c.*312A>G	-	protein_coding	Mtmr2	TRUE	myotubularin related protein 2	-	21.1825	31.812	-10.6295	-0.187276	0.132137
Il7r:chr15:9507351	0.0474623	3_prime_UTR_variant	c.*504A>G	-	protein_coding	Il7r	FALSE	interleukin 7 receptor	-	5.21417	10.8267	-5.6125	0.478143	0.000111636
Pcyox1:chr6:86388118	0.0433318	3_prime_UTR_variant	c.*595A>G	-	protein_coding	Pcyox1	FALSE	prenylcysteine oxidase 1	-	0.218333	0.833333	-0.615	-0.0208762	0.86786
Itsn2:chr12:4676238	0.0259582	intron_variant	c.3460+2631A>G	-	protein_coding	Itsn2	TRUE	intersectin 2	-	9.53667	16.7393	-7.20259	0.243763	0.0485675
Fnbp1:chr2:31030966	0.0479195	intron_variant	c.1843+2064A>G	-	protein_coding	Fnbp1	TRUE	formin binding protein 1	-	17.98	30.0141	-12.0341	-0.155463	0.248192
Sppl2a:chr2:126904975	0.0440192	missense_variant	c.1432A>G	p.T478A	protein_coding	Sppl2a	FALSE	signal peptide peptidase like 2A	deleterious	0.159167	0.596481	-0.437315	0.520988	7.29868e-06
Mfap1a:chr2:121492422	0.0150541	3_prime_UTR_variant	c.*2243A>G	-	protein_coding	Mfap1a	TRUE	microfibrillar-associated protein 1A	-	29	40.8476	-11.8476	-0.254612	0.0391044
