# Supplementary material for: Host A-to-I RNA editing signatures in intracellular bacterial and single-strand RNA viral infections
Source: Front Immunol. 2023 Apr 4;14:1121096. doi: 10.3389/fimmu.2023.1121096 (PMC10112020; doi:10.3389/fimmu.2023.1121096)
Supplement: Supplementary file 10 [file Table_6.xlsx]

## Sheet: sheet1
Table S6. Shared biological process between IBP and viral pneumonia
Description	GeneRatio	qvalue	Count	Type	Genes
neutrophil activation involved in immune response (GO:0002283)	33/485	4.79861e-08	33	Bacterium	B4GALT1;RAB3D;FGL2;STXBP2;CTSZ;PRCP;IQGAP1;MAGT1;ITGAL;AP2A2;NRAS;LAMP1;GM2A;LAMP2;TIMP2;STOM;RAB6A;CD33;CAP1;SYK;AGL;RAB27A;CYBB;TNFRSF1B;RHOA;IGF2R;RAP2C;FGR;TSPAN14;RAB14;NPC2;PAFAH1B2;VCL
neutrophil degranulation (GO:0043312)	32/481	1.28689e-07	32	Bacterium	B4GALT1;RAB3D;FGL2;STXBP2;CTSZ;PRCP;IQGAP1;MAGT1;ITGAL;AP2A2;NRAS;LAMP1;GM2A;LAMP2;TIMP2;STOM;RAB6A;CD33;CAP1;AGL;RAB27A;CYBB;TNFRSF1B;RHOA;IGF2R;RAP2C;FGR;TSPAN14;RAB14;NPC2;PAFAH1B2;VCL
neutrophil mediated immunity (GO:0002446)	32/488	1.78394e-07	32	Bacterium	B4GALT1;RAB3D;FGL2;STXBP2;CTSZ;PRCP;IQGAP1;MAGT1;ITGAL;AP2A2;NRAS;LAMP1;GM2A;LAMP2;TIMP2;STOM;RAB6A;CD33;CAP1;AGL;RAB27A;CYBB;TNFRSF1B;RHOA;IGF2R;RAP2C;FGR;TSPAN14;RAB14;NPC2;PAFAH1B2;VCL
extracellular matrix organization (GO:0030198)	22/300	2.55751e-06	22	Bacterium	ECM2;ITGB5;ELN;COL12A1;SERPINE1;BGN;HTRA1;NDNF;LAMC1;NID1;ITGAL;ICAM1;CTSL;CDH1;SPOCK2;SH3PXD2B;PXDN;COL4A3;DAG1;TIMP2;LCP1;P4HB
cellular protein localization (GO:0034613)	22/329	1.11981e-05	22	Bacterium	ARF3;RAB1A;COPA;SEPTIN2;RAB1B;COG3;STXBP2;SEPTIN4;WIPI2;BICD2;ARCN1;EHD1;RAB43;IFT22;RAB14;TBC1D5;RRAGD;SH3PXD2B;TMED3;FLNA;RAB6A;VCL
retrograde vesicle-mediated transport, Golgi to endoplasmic reticulum (GO:0006890)	10/85	2.91504e-05	10	Bacterium	ARF3;RAB1A;COPA;KDELR1;RAB1B;COG3;TMED3;RAB6A;BICD2;ARCN1
endoplasmic reticulum to Golgi vesicle-mediated transport (GO:0006888)	14/185	0.000121417	14	Bacterium	RAB1A;COPA;ATL3;KDELR1;RAB1B;COG3;TRAPPC5;CTSZ;ARCN1;LMAN1;CAPZA2;TMED3;YKT6;SPTBN1
protein transport (GO:0015031)	21/369	0.000178142	21	Bacterium	ARF3;RAB1A;COPA;CALCRL;RAB3D;RAB1B;STXBP2;CLU;ARCN1;EHD1;RAB43;IFT22;RAB14;TBC1D5;CANX;LAMP2;TMED3;RAB6A;SPTBN1;RAB8A;RAB8B
extracellular structure organization (GO:0043062)	15/216	0.000182676	15	Bacterium	ECM2;ITGB5;ELN;SERPINE1;BGN;NDNF;LAMC1;NID1;ITGAL;ICAM1;CDH1;SPOCK2;PXDN;COL4A3;DAG1
external encapsulating structure organization (GO:0045229)	15/217	0.000192125	15	Bacterium	ECM2;ITGB5;ELN;SERPINE1;BGN;NDNF;LAMC1;NID1;ITGAL;ICAM1;CDH1;SPOCK2;PXDN;COL4A3;DAG1
protein-containing complex assembly (GO:0065003)	17/267	0.000198019	17	Bacterium	ANKRD28;KMT2D;RAB1A;WIPF1;CSNK1A1;RAB1B;CTSZ;TRAPPC5;LAMC1;LMAN1;CXCL12;SH3PXD2B;CAPZA2;FADD;TEAD1;VAMP3;BOK
positive regulation of cellular component biogenesis (GO:0044089)	9/92	0.000303527	9	Bacterium	SH3GLB1;BCL2L11;SMAD3;GNL3L;SYK;SDC4;PIH1D1;ATP13A2;CLU
regulation of mast cell degranulation (GO:0043304)	4/16	0.000430751	4	Bacterium	FGR;CD84;SYK;STXBP2
establishment of endothelial barrier (GO:0061028)	5/29	0.000512622	5	Bacterium	PPP1R16B;RAP2C;RAB1A;RAB1B;ICAM1
receptor-mediated endocytosis (GO:0006898)	11/143	0.000553726	11	Bacterium	CALCRL;SYK;CTSL;SFTPD;CANX;M6PR;AP1S1;AP2A2;SORL1;IGF2R;PDLIM7
membrane organization (GO:0061024)	15/242	0.000611988	15	Bacterium	SH3GLB1;HIP1;NUP155;FNBP1;SH3KBP1;M6PR;ARRB1;AP2A2;TOR1AIP1;IGF2R;SLC2A8;NPC1;CHP1;SPTBN1;VAMP3
positive regulation of endocytic recycling (GO:2001137)	3/8	0.000653106	3	Bacterium	EHD1;AKAP5;SORL1
proteoglycan biosynthetic process (GO:0030166)	5/31	0.000705785	5	Bacterium	BMPR2;CHST11;B3GAT3;FAM20B;EXTL3
regulation of exocytosis (GO:0017157)	6/52	0.00130135	6	Bacterium	SEPTIN2;RAB3D;RAB27A;SEPTIN4;RAB8A;RAB8B
positive regulation of protein-containing complex assembly (GO:0031334)	9/118	0.00183482	9	Bacterium	SH3GLB1;CUL4A;BCL2L11;GNL3L;SYK;PIH1D1;RPA1;LCP1;CLU
regulation of vesicle-mediated transport (GO:0060627)	8/96	0.00185989	8	Bacterium	FGR;HIP1;SYK;SEPTIN2;RAB3D;SEPTIN4;RAB8A;RAB8B
positive regulation of intracellular protein transport (GO:0090316)	10/148	0.0025792	10	Bacterium	SH3GLB1;PPP3R1;SMAD3;CDH1;B3GAT3;CHP1;FLNA;AKAP5;SORL1;YWHAG
COPII vesicle coating (GO:0048208)	6/63	0.00350203	6	Bacterium	ANKRD28;RAB1A;LMAN1;RAB1B;CTSZ;TRAPPC5
vesicle coating (GO:0006901)	6/63	0.00350203	6	Bacterium	ANKRD28;RAB1A;LMAN1;RAB1B;CTSZ;TRAPPC5
vesicle targeting, rough ER to cis-Golgi (GO:0048207)	6/63	0.00350203	6	Bacterium	ANKRD28;RAB1A;LMAN1;RAB1B;CTSZ;TRAPPC5
regulation of cell migration (GO:0030334)	19/408	0.00366612	19	Bacterium	SPAG9;DUSP3;SERPINE2;YTHDF3;IGFBP5;SERPINE1;SORL1;RHOA;RAP2C;FGR;CXCL12;CDH1;DAG1;FLNA;PLXNA1;PHACTR1;NF2;SGK1;VCL
regulation of protein transport (GO:0051223)	4/28	0.00388211	4	Bacterium	DNAJC1;CHP1;ATP13A2;LCP1
regulation of sequestering of triglyceride (GO:0010889)	3/15	0.00469707	3	Bacterium	LPL;PLIN3;FITM2
negative regulation of protein kinase activity (GO:0006469)	7/90	0.00517324	7	Bacterium	SPRED1;DEPTOR;DUSP3;CHP1;PAK2;SORL1;YWHAG
endothelial cell apoptotic process (GO:0072577)	2/5	0.00521386	2	Bacterium	BMPR2;COL4A3
organelle assembly (GO:0070925)	19/425	0.0056477	19	Bacterium	RAB1A;DDX6;YTHDF3;SEPTIN2;RAB1B;NEK7;FITM2;WIPI2;LIMD1;HAUS2;EHD1;RAB43;MAP1LC3A;SH3PXD2B;EXOC4;FLNA;RAB8A;CDS2;RAB8B
COPII-coated vesicle budding (GO:0090114)	6/70	0.00589638	6	Bacterium	ANKRD28;RAB1A;LMAN1;RAB1B;CTSZ;TRAPPC5
positive regulation of cell-substrate adhesion (GO:0010811)	6/70	0.00589638	6	Bacterium	ECM2;FLNA;NDNF;P4HB;TRIOBP;CRKL
cytosolic transport (GO:0016482)	8/116	0.00595867	8	Bacterium	SPAG9;LAMP1;RAB14;TBC1D5;SORT1;RAB6A;YKT6;VAMP3
regulation of protein-containing complex assembly (GO:0043254)	8/116	0.00595867	8	Bacterium	SH3GLB1;BCL2L11;GNL3L;SYK;PIH1D1;HJURP;CLU;SORL1
extrinsic apoptotic signaling pathway (GO:0097191)	6/72	0.00675826	6	Bacterium	CASP9;SMAD3;SORT1;FADD;TNFRSF1B;BOK
positive regulation of cysteine-type endopeptidase activity involved in apoptotic process (GO:0043280)	8/119	0.00692643	8	Bacterium	CASP9;SMAD3;HIP1;SYK;COL4A3;FADD;MALT1;BOK
negative regulation of protein metabolic process (GO:0051248)	5/52	0.00723078	5	Bacterium	CD84;FLNA;CLU;AZIN1;MAD2L1
positive regulation of cholesterol storage (GO:0010886)	2/6	0.00770001	2	Bacterium	EHD1;LPL
positive regulation of phosphoprotein phosphatase activity (GO:0032516)	3/18	0.00799717	3	Bacterium	PPP1R15B;CALM1;CD33
ubiquitin-dependent protein catabolic process (GO:0006511)	16/354	0.00960165	16	Bacterium	RNF11;DTX3L;OTUD7B;UBE2L6;ARRB1;UBE2G2;UBE3B;RNF4;RNF168;CUL4A;ATXN3;PSMA3;TBL1XR1;GID8;UBAP1;MAD2L1
negative regulation of protein phosphorylation (GO:0001933)	9/152	0.00964954	9	Bacterium	PPP1R15B;SPRED1;DEPTOR;CHP1;GPD1L;CALM1;PAK2;YWHAG;CRKL
regulation of immune response (GO:0050776)	10/179	0.00967986	10	Bacterium	FGR;CXADR;SYK;SPPL2A;SFTPD;CD300LF;ITGAL;PVR;CD33;ICAM1
positive regulation of exocytosis (GO:0045921)	4/37	0.0106191	4	Bacterium	SDC4;RAB3D;RAB27A;ATP13A2
regulation of receptor-mediated endocytosis (GO:0048259)	4/39	0.0127513	4	Bacterium	MKLN1;HIP1;SERPINE1;CLU
cellular protein catabolic process (GO:0044257)	5/60	0.0130618	5	Bacterium	CTSL;CTSZ;UBE2G2;AP2A2;MALT1
regulation of protein localization to early endosome (GO:1902965)	2/8	0.0139341	2	Bacterium	DTX3L;SORL1
positive regulation of protein localization to early endosome (GO:1902966)	2/8	0.0139341	2	Bacterium	DTX3L;SORL1
positive regulation of protein localization to endosome (GO:1905668)	2/8	0.0139341	2	Bacterium	DTX3L;SORL1
negative regulation of kinase activity (GO:0033673)	5/62	0.0149037	5	Bacterium	SPRED1;DEPTOR;CHP1;PAK2;YWHAG
regulation of protein serine!!threonine kinase activity (GO:0071900)	7/111	0.015543	7	Bacterium	RPTOR;CCND2;CCNI;PIH1D1;CCNG1;CALM1;RHOA
negative regulation of protein catabolic process (GO:0042177)	4/42	0.0164309	4	Bacterium	TIMP2;FLNA;AZIN1;MAD2L1
retrograde transport, endosome to Golgi (GO:0042147)	6/88	0.0172013	6	Bacterium	SPAG9;LMAN1;TBC1D5;RAB6A;YKT6;VAMP3
regulation of PERK-mediated unfolded protein response (GO:1903897)	2/9	0.0176403	2	Bacterium	PPP1R15B;BOK
epithelial cell apoptotic process (GO:1904019)	2/9	0.0176403	2	Bacterium	BMPR2;COL4A3
negative regulation of systemic arterial blood pressure (GO:0003085)	2/9	0.0176403	2	Bacterium	BMPR2;PRCP
positive regulation of cellular component organization (GO:0051130)	7/114	0.0177542	7	Bacterium	SH3GLB1;LMAN1;BCL2L11;GNL3L;SYK;PIH1D1;CLU
cholesterol efflux (GO:0033344)	3/24	0.0178884	3	Bacterium	NPC1;SOAT1;NPC2
positive regulation of receptor recycling (GO:0001921)	2/10	0.0217125	2	Bacterium	ECE1;VAMP3
clathrin-dependent endocytosis (GO:0072583)	3/26	0.0222048	3	Bacterium	ITSN2;CANX;AP2A2
negative regulation of telomere maintenance via telomere lengthening (GO:1904357)	3/26	0.0222048	3	Bacterium	GNL3L;HNRNPC;DCP2
positive regulation of interleukin-2 production (GO:0032743)	3/26	0.0222048	3	Bacterium	MAP3K7;MALT1;SPTBN1
positive regulation of organelle assembly (GO:1902117)	4/46	0.0222792	4	Bacterium	SH3GLB1;SDC4;PIP4K2B;LCP1
macroautophagy (GO:0016236)	7/120	0.0228238	7	Bacterium	MAP1LC3A;TBC1D5;LAMP2;LIX1L;PIP4K2B;ATP13A2;WIPI2
leukocyte cell-cell adhesion (GO:0007159)	3/28	0.0270377	3	Bacterium	SYK;ITGAL;ICAM1
protein localization to Golgi apparatus (GO:0034067)	3/28	0.0270377	3	Bacterium	RAB6A;SORL1;BICD2
regulation of apoptotic process (GO:0042981)	26/742	0.0272135	26	Bacterium	HIP1;CLU;MALT1;AQP1;CASP9;DSTYK;BCLAF1;BCL2L11;CCND2;ARHGDIA;MYO18A;FLNA;FADD;VHL;PAK2;BOK;DFFA;ARHGEF12;DHCR24;SEPTIN4;VAV2;SON;TAX1BP1;NF2;SGK1;MAD2L1
regulation of cytokine-mediated signaling pathway (GO:0001959)	5/74	0.029625	5	Bacterium	SYK;IRAK2;SPPL2A;TAX1BP1;FADD
production of miRNAs involved in gene silencing by miRNA (GO:0035196)	3/29	0.0296473	3	Bacterium	TUT7;SMAD3;PUM2
magnesium ion transport (GO:0015693)	2/12	0.0308795	2	Bacterium	MMGT1;MAGT1
P-body assembly (GO:0033962)	2/12	0.0308795	2	Bacterium	DDX6;LIMD1
positive regulation of endoplasmic reticulum unfolded protein response (GO:1900103)	2/12	0.0308795	2	Bacterium	BCL2L11;BOK
cholesterol transport (GO:0030301)	4/51	0.031173	4	Bacterium	NPC1;SOAT1;NPC2;CLU
positive regulation of macroautophagy (GO:0016239)	4/53	0.0352363	4	Bacterium	SH3GLB1;PIP4K2B;MAP3K7;PAFAH1B2
intra-Golgi vesicle-mediated transport (GO:0006891)	3/32	0.038241	3	Bacterium	COPA;COG3;RAB6A
cellular protein modification process (GO:0006464)	33/1025	0.0401795	33	Bacterium	RAB1A;MTMR2;BMPR2;RAB1B;UBE2L6;LAMC1;TRIOBP;FBXL20;FASTK;IGFBP7;VHL;ST3GAL1;PAK2;RAB8A;CDK18;MAP4K2;ICMT;IGFBP5;SYK;CSNK1A1;NEK7;COG3;WIPI2;SSH1;CUL4A;FGR;PSMA3;PRKAR1B;NPC1;MGAT4A;FAM20B;P4HB;SGK1
cellular response to low-density lipoprotein particle stimulus (GO:0071404)	2/14	0.0412907	2	Bacterium	SYK;LPL
regulation of protein ubiquitination (GO:0031396)	6/109	0.0429966	6	Bacterium	GNL3L;DERL1;CHP1;ARRB1;SEPTIN4;MALT1
negative regulation of extrinsic apoptotic signaling pathway via death domain receptors (GO:1902042)	3/34	0.0445973	3	Bacterium	SERPINE1;FADD;ICAM1
positive regulation of protein dephosphorylation (GO:0035307)	3/34	0.0445973	3	Bacterium	PPP1R16B;PPP1R15B;CALM1
modification-dependent protein catabolic process (GO:0019941)	9/201	0.0474674	9	Bacterium	RNF168;ATXN3;RNF11;DTX3L;UBE2L6;ARRB1;UBE2G2;UBE3B;MAD2L1
modification-dependent protein catabolic process (GO:0019941)	26/201	9.65492e-07	26	Viruses	RNF11;PSMD11;RNF34;ANAPC16;PSMD13;UBR4;UBE2L6;RNF6;TRIM25;PSMF1;DTX3L;AMFR;UBE2E1;RC3H1;BFAR;NTAN1;FBXL14;RC3H2;MIB1;RNF168;PINK1;UBE2R2;RLIM;BIRC6;PCYOX1;MAD2L1
endothelial cell apoptotic process (GO:0072577)	4/5	1.84563e-05	4	Viruses	BMPR2;COL4A3;DAB2IP;HIPK1
ubiquitin-dependent protein catabolic process (GO:0006511)	32/354	0.000113021	32	Viruses	RNF11;PSMD11;RNF34;ANAPC16;PSMD13;UBR4;OTUD7B;UBE2L6;RNF6;TRIM25;PSMF1;DTX3L;USP9X;AMFR;UBE2E1;RC3H1;BFAR;VPS37A;NTAN1;FBXL14;RC3H2;MIB1;RNF168;PINK1;UBE2R2;PSME4;GID8;RLIM;UBAP1;BIRC6;BIRC2;MAD2L1
cellular protein modification process (GO:0006464)	70/1025	0.000209721	70	Viruses	GMFB;BMPR2;CCNT1;PTPRM;UBE2L6;CHRDL1;DCAF7;LOXL2;UFL1;PTAR1;UBXN7;JMJD4;SYK;DAPK1;PRKCB;DAPK2;PRKCD;UBE2E1;TYK2;SUMF1;DUSP7;CDC25B;DNAJC3;PTP4A2;LATS2;PRKAR1B;B3GNT5;PSME4;MAPKAPK2;BMP2K;MXRA8;FAM20B;B3GNT2;BIRC6;B4GALT5;PSMD11;UBA7;PSMD13;TNKS;DCUN1D3;ASB13;ZC3HAV1;LTBP1;PPM1F;FBXL20;IGFBP7;PSMF1;DCAF10;WDTC1;SLC35A1;ICMT;LAMB2;CSNK1A1;RYK;PTPN12;HIPK1;FBXL14;HIPK3;SSH1;HIPK2;RAB11B;FAM220A;CDK8…
epithelial cell apoptotic process (GO:1904019)	4/9	0.000403075	4	Viruses	BMPR2;COL4A3;DAB2IP;HIPK1
positive regulation of macroautophagy (GO:0016239)	9/53	0.000483503	9	Viruses	SH3GLB1;FYCO1;BNIP3L;PINK1;HTT;SMCR8;MAP3K7;OPTN;RAB3GAP1
retrograde transport, endosome to Golgi (GO:0042147)	12/88	0.000490941	12	Viruses	SPAG9;TRAPPC10;CLTC;SNX12;VTI1A;ANKFY1;UBE2O;RAB6A;EVI5;RAB6B;VAMP3;CLN5
neutrophil activation involved in immune response (GO:0002283)	37/485	0.000972274	37	Viruses	PSMD11;B4GALT1;ATP8A1;PSMD13;RAB3D;PTAFR;STXBP2;UBR4;MAGT1;AP2A2;LGALS3;MMP25;NRAS;CYB5R3;GM2A;SIRPA;STOM;CPNE3;ENPP4;CD36;RAB6A;CTSB;DYNC1H1;SYK;CD93;AGL;PRKCD;RAB27A;CYBB;DNAJC3;RAP2C;TSPAN14;NPC2;CAT;PECAM1;PADI2;CDK13
regulation of vesicle-mediated transport (GO:0060627)	12/96	0.00108168	12	Viruses	RINT1;HIP1;SYK;RAB3D;RUFY2;SNX12;CDH13;CHMP3;STON2;SEPTIN4;RAB8B;RAB11B
membrane organization (GO:0061024)	22/242	0.00117178	22	Viruses	SH3GLB1;SUN1;HIP1;TFRC;FNBP1;CLTC;TGFA;TOR1AIP2;STAM;STON2;AP2A2;LEMD2;TOR1AIP1;SLC2A8;SPAST;TMEM33;REPS2;CHP1;CHMP3;VAMP4;SPTBN1;VAMP3
P-body assembly (GO:0033962)	4/12	0.00142315	4	Viruses	DDX6;DYNC1H1;RC3H1;LIMD1
neutrophil degranulation (GO:0043312)	36/481	0.00157608	36	Viruses	PSMD11;B4GALT1;ATP8A1;PSMD13;RAB3D;PTAFR;STXBP2;UBR4;MAGT1;AP2A2;LGALS3;MMP25;NRAS;CYB5R3;GM2A;SIRPA;STOM;CPNE3;ENPP4;CD36;RAB6A;CTSB;DYNC1H1;CD93;AGL;PRKCD;RAB27A;CYBB;DNAJC3;RAP2C;TSPAN14;NPC2;CAT;PECAM1;PADI2;CDK13
cholesterol transport (GO:0030301)	8/51	0.00168492	8	Viruses	MSR1;SOAT1;ABCA5;NPC2;LIPG;OSBP;APOC1;CD36
COPII vesicle coating (GO:0048208)	9/63	0.00174123	9	Viruses	ANKRD28;SEC23IP;PPP6R1;TRAPPC10;TRAPPC4;PPP6R3;TRAPPC5;TGFA;SEC24C
vesicle coating (GO:0006901)	9/63	0.00174123	9	Viruses	ANKRD28;SEC23IP;PPP6R1;TRAPPC10;TRAPPC4;PPP6R3;TRAPPC5;TGFA;SEC24C
vesicle targeting, rough ER to cis-Golgi (GO:0048207)	9/63	0.00174123	9	Viruses	ANKRD28;SEC23IP;PPP6R1;TRAPPC10;TRAPPC4;PPP6R3;TRAPPC5;TGFA;SEC24C
cytosolic transport (GO:0016482)	13/116	0.00188642	13	Viruses	SPAG9;CLTC;CLN5;MYO1D;DOP1B;VTI1A;ANKFY1;UBE2O;CORO7;RAB6A;EVI5;RAB6B;VAMP3
neutrophil mediated immunity (GO:0002446)	36/488	0.00201477	36	Viruses	PSMD11;B4GALT1;ATP8A1;PSMD13;RAB3D;PTAFR;STXBP2;UBR4;MAGT1;AP2A2;LGALS3;MMP25;NRAS;CYB5R3;GM2A;SIRPA;STOM;CPNE3;ENPP4;CD36;RAB6A;CTSB;DYNC1H1;CD93;AGL;PRKCD;RAB27A;CYBB;DNAJC3;RAP2C;TSPAN14;NPC2;CAT;PECAM1;PADI2;CDK13
negative regulation of protein kinase activity (GO:0006469)	11/90	0.00206586	11	Viruses	WWTR1;SPRED1;DEPTOR;DUSP3;TESK1;DAB2IP;CHP1;SMCR8;SORL1;PPM1F;SNCA
negative regulation of protein catabolic process (GO:0042177)	7/42	0.00227153	7	Viruses	SNRNP70;SNX12;DAB2IP;FLNA;AZIN1;SNCA;MAD2L1
positive regulation of cellular component biogenesis (GO:0044089)	11/92	0.00246445	11	Viruses	SH3GLB1;LGALS3;SLF2;SMAD3;GNL3L;TFRC;SYK;SDC4;PLEK;DAB2IP;STAM
cellular response to low-density lipoprotein particle stimulus (GO:0071404)	4/14	0.00268096	4	Viruses	SYK;LPL;CDH13;CD36
negative regulation of protein phosphorylation (GO:0001933)	15/152	0.00311719	15	Viruses	WWTR1;PPP1R15B;PRKCD;TESK1;DAB2IP;PPM1F;DNAJC3;SPRED1;DEPTOR;CHP1;SIRPA;PMEPA1;SMCR8;CALM1;SNCA
regulation of protein ubiquitination (GO:0031396)	12/109	0.00321972	12	Viruses	AMER1;UFL1;PINK1;GNL3L;MYCBP2;CHP1;UBE3A;PTTG1IP;SEPTIN4;BIRC2;MALT1;SASH1
extracellular structure organization (GO:0043062)	19/216	0.00354593	19	Viruses	ECM2;ITGA4;LAMB2;MMP2;SERPINE1;SPINK5;NDNF;HSPG2;ICAM1;COL1A1;MMP25;SH3PXD2A;COL4A3;PECAM1;COL4A5;MATN4;DDR2;JAM3;ITGA9
COPII-coated vesicle budding (GO:0090114)	9/70	0.00363585	9	Viruses	ANKRD28;SEC23IP;PPP6R1;TRAPPC10;TRAPPC4;PPP6R3;TRAPPC5;TGFA;SEC24C
external encapsulating structure organization (GO:0045229)	19/217	0.00372981	19	Viruses	ECM2;ITGA4;LAMB2;MMP2;SERPINE1;SPINK5;NDNF;HSPG2;ICAM1;COL1A1;MMP25;SH3PXD2A;COL4A3;PECAM1;COL4A5;MATN4;DDR2;JAM3;ITGA9
regulation of protein serine!!threonine kinase activity (GO:0071900)	12/111	0.00374025	12	Viruses	CDK7;CCND2;CCNI;CCNT1;CDC37;BCCIP;TESK1;DAB2IP;HTT;CALM1;CNPPD1;SNCA
regulation of cytokine-mediated signaling pathway (GO:0001959)	9/74	0.00528461	9	Viruses	SYK;CDC37;SPPL2A;FADD;HIPK1;BIRC2;TRIM44;PIAS1;RUNX1
regulation of protein-containing complex assembly (GO:0043254)	12/116	0.0053415	12	Viruses	SH3GLB1;LGALS3;PINK1;GNL3L;SLF2;TFRC;SYK;HJURP;DAB2IP;CD36;SORL1;SEPTIN8
negative regulation of systemic arterial blood pressure (GO:0003085)	3/9	0.00595423	3	Viruses	BMPR2;ADRB1;SOD2
regulation of PERK-mediated unfolded protein response (GO:1903897)	3/9	0.00595423	3	Viruses	PPP1R15A;PPP1R15B;TMEM33
protein transport (GO:0015031)	27/369	0.00764786	27	Viruses	CALCRL;TFRC;UNC93B1;RAB3D;STXBP2;CLTC;DNAJC27;KIF3B;CD36;RAB6A;EVI5;RAB6B;SPTBN1;WLS;RAB8B;RABGAP1L;PRKCB;TBC1D9;TBC1D2B;ARCN1;RAB11B;SEC23IP;SGSM3;CHMP3;VAMP4;OPTN;MON1A
negative regulation of protein metabolic process (GO:0051248)	7/52	0.00769213	7	Viruses	CD84;SNX12;FLNA;TREM2;PFDN2;AZIN1;MAD2L1
positive regulation of receptor recycling (GO:0001921)	3/10	0.00822822	3	Viruses	ECE1;SNCA;VAMP3
receptor-mediated endocytosis (GO:0006898)	13/143	0.0110948	13	Viruses	COLEC12;MSR1;CALCRL;TFRC;SYK;CLTC;HSPG2;AP2A2;SORL1;MRC1;HYOU1;CD36;SNCA
cellular protein localization (GO:0034613)	24/329	0.0118527	24	Viruses	CEP68;RABGAP1L;UNC93B1;STXBP2;CLTC;TBC1D9;FOXJ1;TBC1D2B;SEPTIN4;ATG13;DNAJC27;TM9SF4;BICD2;ARCN1;SEPTIN8;SEC23IP;SGSM3;RRAGD;FLNA;RAB6A;EVI5;RAB6B;WLS;JAM3
positive regulation of cell-substrate adhesion (GO:0010811)	8/70	0.0119895	8	Viruses	ECM2;TESK1;CDH13;FLNA;NDNF;CD36;UTRN;PPM1F
positive regulation of cellular component organization (GO:0051130)	11/114	0.0123298	11	Viruses	SH3GLB1;PPP1R15A;LGALS3;GNL3L;SLF2;TFRC;SYK;DAB2IP;TREM2;RUNX1;SNCA
intra-Golgi vesicle-mediated transport (GO:0006891)	5/32	0.0125655	5	Viruses	GABARAPL2;TRAPPC10;VTI1A;RAB6A;RAB6B
retrograde vesicle-mediated transport, Golgi to endoplasmic reticulum (GO:0006890)	9/85	0.0128315	9	Viruses	RINT1;KIF3B;LMAN2;HTT;KIF3C;RAB6A;RAB6B;BICD2;ARCN1
regulation of immune response (GO:0050776)	15/179	0.0135777	15	Viruses	COLEC12;CXADR;PIANP;RSAD2;ITGA4;SYK;SPPL2A;SPINK5;ERAP1;TREM2;ICAM1;FOXP1;ZMPSTE24;COL1A1;BIRC2
magnesium ion transport (GO:0015693)	3/12	0.0141192	3	Viruses	MMGT1;NIPA1;MAGT1
positive regulation of endoplasmic reticulum unfolded protein response (GO:1900103)	3/12	0.0141192	3	Viruses	TMEM33;DAB2IP;ATF6
positive regulation of organelle assembly (GO:1902117)	6/46	0.015356	6	Viruses	SH3GLB1;DYNC1H1;CNOT6;SDC4;HTT;RAB3GAP1
positive regulation of protein-containing complex assembly (GO:0031334)	11/118	0.015661	11	Viruses	SH3GLB1;LGALS3;GNL3L;SLF2;TFRC;SYK;PLEK;DAB2IP;RPA1;CD36;SNCA
negative regulation of extrinsic apoptotic signaling pathway via death domain receptors (GO:1902042)	5/34	0.0161504	5	Viruses	RNF34;SERPINE1;FADD;ICAM1;BMP5
positive regulation of protein dephosphorylation (GO:0035307)	5/34	0.0161504	5	Viruses	PPP1R15A;PPP1R16B;PPP1R15B;PRKCD;CALM1
cellular protein catabolic process (GO:0044257)	7/60	0.016404	7	Viruses	BNIP3L;CLTC;DAB2IP;DENND3;AP2A2;MALT1;CTSB
positive regulation of cysteine-type endopeptidase activity involved in apoptotic process (GO:0043280)	11/119	0.0165903	11	Viruses	CASP9;REST;SMAD3;HIP1;SYK;DAPK1;COL4A3;FADD;MALT1;PPM1F;SNCA
negative regulation of kinase activity (GO:0033673)	7/62	0.0193725	7	Viruses	WWTR1;SPRED1;DEPTOR;CHP1;SMCR8;PPM1F;SNCA
cholesterol efflux (GO:0033344)	4/24	0.0200366	4	Viruses	ABCA5;SOAT1;NPC2;APOC1
positive regulation of exocytosis (GO:0045921)	5/37	0.0227058	5	Viruses	SDC4;RAB3D;RAB27A;STAM;SNCA
organelle assembly (GO:0070925)	28/425	0.0241934	28	Viruses	DDX6;TNKS;FITM2;LIMD1;CCDC28B;TTBK2;ARL13B;KIF3B;FLNA;RAB8B;GABARAPL2;DYNC1H1;YTHDF3;TMOD3;VTA1;TMOD2;RC3H1;FOXJ1;VPS37A;STAM;ATG13;DYNLL2;HAUS2;RP2;CHMP3;EXOC5;TUBGCP4;CDS2
regulation of cell migration (GO:0030334)	27/408	0.0252296	27	Viruses	SEMA7A;CLIC4;SEMA3C;ZMYND8;SERPINE1;SEMA3B;PRKX;FOXO3;PPM1F;TTBK2;MGAT5;FLNA;PHACTR1;CPNE3;ARPIN;SASH1;SPAG9;DUSP3;YTHDF3;SOD2;SORL1;COL1A1;RAP2C;PECAM1;CDH13;NF2;AMOTL1
positive regulation of cholesterol storage (GO:0010886)	2/6	0.0261073	2	Viruses	MSR1;LPL
clathrin-dependent endocytosis (GO:0072583)	4/26	0.0262989	4	Viruses	ITSN2;CLTC;SIGLEC1;AP2A2
negative regulation of telomere maintenance via telomere lengthening (GO:1904357)	4/26	0.0262989	4	Viruses	STN1;GNL3L;TNKS;HNRNPC
positive regulation of interleukin-2 production (GO:0032743)	4/26	0.0262989	4	Viruses	MAP3K7;MALT1;SPTBN1;RUNX1
regulation of sequestering of triglyceride (GO:0010889)	3/15	0.026458	3	Viruses	LPL;FITM2;TREM2
extracellular matrix organization (GO:0030198)	21/300	0.0265253	21	Viruses	ECM2;ITGA4;LAMB2;MMP2;SERPINE1;SPINK5;NDNF;HSPG2;ICAM1;LOXL2;COL1A1;MMP25;SH3PXD2A;COL4A3;PECAM1;COL4A5;MATN4;DDR2;JAM3;ITGA9;PLEC
regulation of exocytosis (GO:0017157)	6/52	0.0267412	6	Viruses	RAB3D;CHMP3;RAB27A;SEPTIN4;RAB8B;SNCA
regulation of receptor-mediated endocytosis (GO:0048259)	5/39	0.0279111	5	Viruses	MKLN1;HIP1;SERPINE1;APOC1;BMP2K
protein-containing complex assembly (GO:0065003)	19/267	0.0290994	19	Viruses	AMER1;MAGI1;ANKRD28;KMT2D;CSNK1A1;TRAPPC10;TRAPPC4;TRAPPC5;TGFA;P2RX7;SEC23IP;PPP6R1;PPP6R3;REPS2;FADD;TUBGCP4;KPNA3;SEC24C;VAMP3
regulation of mast cell degranulation (GO:0043304)	3/16	0.0315155	3	Viruses	CD84;SYK;STXBP2
positive regulation of intracellular protein transport (GO:0090316)	12/148	0.0318537	12	Viruses	SH3GLB1;LEPROT;PINK1;SMAD3;YWHAB;PRKCD;CHP1;FLNA;AKAP5;ATG13;SORL1;TM9SF4
leukocyte cell-cell adhesion (GO:0007159)	4/28	0.0336102	4	Viruses	ITGA4;SYK;PECAM1;ICAM1
protein localization to Golgi apparatus (GO:0034067)	4/28	0.0336102	4	Viruses	RAB6A;SORL1;BICD2;OPTN
regulation of protein transport (GO:0051223)	4/28	0.0336102	4	Viruses	DNAJC1;SNX12;CHP1;PPM1F
endoplasmic reticulum to Golgi vesicle-mediated transport (GO:0006888)	14/185	0.0360546	14	Viruses	DYNC1H1;ATL3;TRAPPC4;TRAPPC5;TGFA;DYNLL2;ARCN1;SPAST;LMAN2;VTI1A;HYOU1;VAMP4;SEC24C;SPTBN1
establishment of endothelial barrier (GO:0061028)	4/29	0.0376658	4	Viruses	PPP1R16B;RAP2C;PECAM1;ICAM1
production of miRNAs involved in gene silencing by miRNA (GO:0035196)	4/29	0.0376658	4	Viruses	TUT7;SMAD3;TUT4;AGO1
extrinsic apoptotic signaling pathway (GO:0097191)	7/72	0.0398955	7	Viruses	CASP9;P2RX7;SMAD3;DAB2IP;DELE1;FADD;HIPK1
macroautophagy (GO:0016236)	10/120	0.0405144	10	Viruses	GABARAPL2;PINK1;VTA1;LIX1L;MFN1;CHMP3;VPS37A;STAM;ATG13;DYNLL2
positive regulation of phosphoprotein phosphatase activity (GO:0032516)	3/18	0.0430248	3	Viruses	PPP1R15A;PPP1R15B;CALM1
regulation of apoptotic process (GO:0042981)	43/742	0.0440775	43	Viruses	HIP1;TFRC;DCUN1D3;DDX42;HTT;FOXO3;MALT1;CASP9;MYDGF;DSTYK;BCLAF1;CCND2;FLNA;CD38;FADD;RBM5;CTSB;SNCA;BNIP3L;DFFA;DAPK1;API5;DAPK2;OSR1;DAB2IP;BFAR;SEPTIN4;HIPK3;DNAJC3;PINK1;REST;SON;LATS2;IRF3;CAT;UBE2O;BIRC6;NF2;IL6ST;ATF6;BIRC2;SLC27A4;MAD2L1
positive regulation of endocytic recycling (GO:2001137)	2/8	0.0459514	2	Viruses	AKAP5;SORL1
positive regulation of protein localization to early endosome (GO:1902966)	2/8	0.0459514	2	Viruses	DTX3L;SORL1
positive regulation of protein localization to endosome (GO:1905668)	2/8	0.0459514	2	Viruses	DTX3L;SORL1
regulation of protein localization to early endosome (GO:1902965)	2/8	0.0459514	2	Viruses	DTX3L;SORL1
proteoglycan biosynthetic process (GO:0030166)	4/31	0.0465815	4	Viruses	BMPR2;CSGALNACT2;FAM20B;EXTL3
