# Supplementary material for: Host A-to-I RNA editing signatures in intracellular bacterial and single-strand RNA viral infections
Source: Front Immunol. 2023 Apr 4;14:1121096. doi: 10.3389/fimmu.2023.1121096 (PMC10112020; doi:10.3389/fimmu.2023.1121096)
Supplement: Supplementary file 11 [file Table_7.xlsx]

## Sheet: sheet1
Table S7. Shared cellular component between IBP and viral pneumonia
Description	Count	GeneRatio	qvalue	Type	Genes
cytoskeleton	56	56/600	1.48061e-06	Viruses	CLIC5;CLIC4;HIP1;WIPF1;PPP1R9A;RND3;TRIOBP;MPRIP;CDH1;CHP1;TPM4;TMOD3;AFAP1;SHROOM3;RHOA;DNM1;PJA2;MMP14;CDC42EP4;RARA;RELL1;LCP1;UTRN;VCL;PLEC;CD274;MACF1;GYPC;TMEM63B;IQGAP1;ADD3;CNN2;EPB41L5;EIF1AD;NUAK1;KIF3B;ATXN7;STOM;WASF2;SPTBN1;VASP;STN1;SEPTIN2;MID1IP1;MX1;SEPTIN4;CORO2B;SEPTIN8;TTC17;MYO1E;TAOK1;CAPZA2;NF2;TUBGCP4;P4HB;CDK16
focal adhesion	40	40/387	4.26962e-06	Viruses	SCARB2;MDC1;NRP1;YWHAB;CLTC;IQGAP1;LIMD1;PVR;RND3;TRIOBP;ICAM1;CNN2;NCSTN;LASP1;MPRIP;CSRP1;TSPAN9;DAG1;CHP1;CPNE3;TNS1;VASP;CAP1;ARL14EP;TPM4;ITGA4;AFAP1;CORO2B;RHOA;IGF2R;MMP14;CAT;ADAM9;CDH13;HYOU1;LCP1;P4HB;VCL;PLEC;SNTB2
clathrin-coated vesicle	15	15/80	5.1361e-06	Viruses	HIP1;SFTPC;CLTC;ECE1;FURIN;STON2;SCAMP1;AP2A2;IGF2R;MYO1E;RAB14;VTI1A;RAB8A;RAB8B;VAMP3
cell-substrate junction	40	40/394	6.58814e-06	Viruses	SCARB2;MDC1;NRP1;YWHAB;CLTC;IQGAP1;LIMD1;PVR;RND3;TRIOBP;ICAM1;CNN2;NCSTN;LASP1;MPRIP;CSRP1;TSPAN9;DAG1;CHP1;CPNE3;TNS1;VASP;CAP1;ARL14EP;TPM4;ITGA4;AFAP1;CORO2B;RHOA;IGF2R;MMP14;CAT;ADAM9;CDH13;HYOU1;LCP1;P4HB;VCL;PLEC;SNTB2
secretory granule membrane	31	31/274	8.46314e-06	Viruses	B4GALT1;ATP8A1;RAB3D;UBR4;IQGAP1;MAGT1;TCIRG1;AP2A2;NCSTN;MMP25;NRAS;LAMP2;SIRPA;STOM;CPNE3;ENPP4;CD36;RAB6A;MANBA;TMEM30A;CD93;CD300A;APLP2;SCAMP1;TNFRSF1B;RHOA;IGF2R;RAP2C;TSPAN14;RAB14;PECAM1
lysosome	44	44/477	2.60515e-05	Viruses	SCARB2;SLC35F6;CALCRL;SDC4;UNC93B1;CLTC;SDC3;STXBP2;SPPL2A;ARRB1;ECE1;TCIRG1;SLC2A8;CLN5;FYCO1;NCSTN;CTSO;GM2A;GNA11;LAMP2;NEU1;ANKFY1;SLC39A8;ACP2;SLC36A1;SPAG9;CD164;ARSA;MANBA;ABCA5;DTX3L;SLC11A2;RAB27A;LNPEP;CYB561A3;SLC39A14;RAB14;NPC2;RRAGD;SDC1;TPP1;ATP13A2;VAMP4;PCYOX1
endosome membrane	32	32/325	9.63179e-05	Viruses	SCARB2;CD274;DAGLA;TFRC;CLTC;SNX12;ECE1;TCIRG1;AP2A2;NCSTN;IRAK2;LAMP2;VTI1A;ANKFY1;PMEPA1;MAP3K7;RAB8A;WLS;RAB8B;SLC11A2;VPS37A;CYB561A3;SCAMP1;SLC39A14;IGF2R;RAP2C;RAB14;DOP1B;UBAP1;ATP13A2;OPTN;VAMP3
lysosomal membrane	32	32/330	0.000128056	Viruses	SCARB2;SLC35F6;B4GALT1;ATP8A1;RAB3D;CLTC;SPPL2A;ARRB1;ECE1;MAGT1;TCIRG1;AP2A2;SLC2A8;CLN5;NCSTN;GNA11;LAMP2;ANKFY1;STOM;CPNE3;SLC39A8;SLC36A1;SPAG9;MANBA;TMEM30A;ABCA5;SLC11A2;LNPEP;CYB561A3;SLC39A14;RAB14;ATP13A2
azurophil granule membrane	10	10/58	0.000389802	Viruses	MANBA;NCSTN;B4GALT1;TMEM30A;ATP8A1;RAB3D;LAMP2;STOM;CPNE3;MAGT1
trans-Golgi network transport vesicle	5	5/15	0.000500986	Viruses	RAB14;FURIN;IGF2R;RAB8A;RAB8B
Golgi membrane	39	39/472	0.000687537	Viruses	SCARB2;RAB1A;B4GALT1;UNC93B1;CLTC;ARRB1;FURIN;ZDHHC21;PKD1;HID1;RAB43;LMAN1;NRAS;LMAN2;OSBP;VTI1A;TMED3;CHP1;PMEPA1;B4GALNT1;RAB6A;YKT6;RAB8A;WLS;GABARAPL2;SLC35A1;CSGALNACT2;SCAMP1;IL17RD;IGF2R;ARCN1;DOP1B;MGAT4A;B3GNT5;B3GNT2;VAMP4;OPTN;VAMP3;B4GALT5
clathrin-coated endocytic vesicle	12	12/85	0.000711725	Viruses	SCARB2;MYO1E;TFRC;SFTPC;CLTC;TGFA;VAMP4;IL7R;AP2A2;IGF2R;SLC2A8;VAMP3
endocytic vesicle	20	20/189	0.000764603	Viruses	SCARB2;COLEC12;MSR1;SH3KBP1;SFTPC;CLTC;DAB2IP;WNT7A;AP2A2;MPEG1;IGF2R;RAB43;MYO1E;SMO;RAB14;HYOU1;CD36;RAB8A;WLS;RAB8B
lysosomal lumen	12	12/86	0.000791778	Viruses	SCARB2;ARSA;MANBA;GM2A;SDC4;NPC2;LAMP2;SDC3;NEU1;SDC1;ATP13A2;TPP1
lytic vacuole	22	22/219	0.000864627	Viruses	ARSA;CD164;MANBA;CALCRL;ABCA5;DTX3L;UNC93B1;CLTC;RAB27A;CLN5;FYCO1;CTSO;RAB14;NPC2;RRAGD;NEU1;LAMP2;TPP1;ACP2;ATP13A2;VAMP4;PCYOX1
cytoplasmic stress granule	10	10/65	0.000988653	Viruses	DDX6;MBNL1;LARP1;RBPMS;YTHDF3;CELF1;TRIM25;RC3H1;RC3H2;PUM2
bounding membrane of organelle	56	56/767	0.00114955	Viruses	SCARB2;B4GALT1;TFRC;SPPL2A;ARRB1;TCIRG1;AP2A2;PKD1;OSBP;TMED3;ANKFY1;CHP1;PMEPA1;CD36;MAP3K7;RAB8A;WLS;GABARAPL2;CD93;CSGALNACT2;VPS37A;IL17RD;RHOA;SMO;B3GNT5;SCNN1A;PECAM1;B3GNT2;VAMP4;OPTN;B4GALT5;COLEC12;RAB1A;UNC93B1;TGFA;FURIN;ZDHHC21;IQGAP1;LMAN1;NCSTN;NRAS;IRAK2;LMAN2;VTI1A;B4GALNT1;RAB6A;YKT6;SLC35A1;MSR1;SEPTIN2;WNT7A;IGF2R;ARCN1;DOP1B;MGAT4A;UBAP1
azurophil granule	17	17/155	0.00124449	Viruses	CAP1;ARSA;MANBA;B4GALT1;TMEM30A;ATP8A1;RAB3D;STXBP2;MAGT1;DNAJC3;NCSTN;CYB5R3;GM2A;NPC2;LAMP2;STOM;CPNE3
endoplasmic reticulum lumen	26	26/285	0.00130142	Viruses	LAMC1;LTBP1;MYDGF;DAG1;IGFBP7;ARSA;TOR3A;IGFBP5;LAMB2;APLP2;WNT7A;SUMF1;COL1A1;DNAJC3;COL3A1;TSPAN14;COL1A2;COL4A2;COL4A1;MGAT4A;CANX;COL4A3;MXRA8;COL4A5;HYOU1;P4HB
cell-cell junction	25	25/271	0.00136749	Viruses	CLIC4;B4GALT1;BMPR2;LIMD1;PKD2;PVR;SAV1;CNN2;CDH1;PCDH1;PAK2;CXADR;TMOD3;SHROOM3;RPGRIP1L;KLHL24;RHOA;RAP2C;AFDN;MYO1E;MYH2;CDC42EP4;CDH11;PECAM1;VCL
endocytic vesicle membrane	17	17/158	0.00153595	Viruses	SCARB2;COLEC12;MSR1;TFRC;CLTC;TGFA;WNT7A;TCIRG1;AP2A2;IGF2R;SLC2A8;SMO;CD36;IL7R;VAMP4;WLS;VAMP3
clathrin-coated endocytic vesicle membrane	10	10/69	0.00158097	Viruses	SCARB2;TFRC;CLTC;TGFA;VAMP4;IL7R;AP2A2;IGF2R;SLC2A8;VAMP3
collagen type IV trimer	3	3/6	0.00196484	Viruses	COL4A2;COL4A1;COL4A3
caveola	9	9/60	0.00209635	Viruses	PLVAP;BMPR2;SMO;CAVIN1;CDH1;F2R;CDH13;EMP2;CD36
ficolin-1-rich granule membrane	9	9/61	0.00235675	Viruses	CD93;CD300A;LAMP2;UBR4;SIRPA;ENPP4;TCIRG1;AP2A2;RHOA
basement membrane	8	8/52	0.00310932	Viruses	COL4A1;LAMB2;COL4A3;LAMA3;DAG1;COL4A5;LAMC1;NID1
late endosome	18	18/189	0.00434012	Viruses	SCARB2;ABCA5;VTA1;SPPL2A;F2R;SLC11A2;RAB27A;CYB561A3;SLC39A14;IGF2R;FYCO1;RAB14;LAMP2;VTI1A;SDF4;CHMP3;ATP13A2;SIGLEC1
cell projection membrane	11	11/92	0.00446174	Viruses	SLC34A2;SLC6A6;B4GALT1;SMO;SEPTIN2;SLC11A2;SCNN1A;CD36;UTRN;PKD1;AQP1
microtubule cytoskeleton	27	27/331	0.00510209	Viruses	MACF1;CLIC4;NUMA1;CLTC;IQGAP1;KIF11;NUAK1;KIF3B;ATXN7;KIF5B;CHP1;KIF21B;KIF3C;SEPTIN2;MID1IP1;CBX1;MX1;SEPTIN4;MID1;DNM1;SEPTIN8;CDC42EP4;TAOK1;TBCE;RELL1;TUBGCP4;CDK16
actin cytoskeleton	26	26/316	0.00529811	Viruses	MACF1;CLIC5;CD274;CLIC4;TMEM63B;WIPF1;IQGAP1;PPP1R9A;TRIOBP;LASP1;MPRIP;CDH1;PLS3;WASF2;VASP;TPM4;SEPTIN2;AFAP1;SHROOM3;CORO2B;TTC17;MYO1E;CDC42EP4;CAPZA2;RARA;LCP1
autophagosome	9	9/69	0.0054854	Viruses	SH3GLB1;FYCO1;GABARAPL2;MAP1LC3B;GABARAPL1;LAMP2;VTI1A;PIP4K2B;ATP13A2
tertiary granule	16	16/164	0.00550404	Viruses	CD93;CD300A;STXBP2;UBR4;TCIRG1;AP2A2;RHOA;CNN2;RAP2C;NRAS;TSPAN14;RAB14;LAMP2;SIRPA;STOM;ENPP4
recycling endosome membrane	8	8/58	0.00615894	Viruses	RAP2C;CD274;RAB14;SCAMP1;RAB8A;OPTN;RAB8B;VAMP3
Golgi-associated vesicle	7	7/47	0.00666627	Viruses	RAB14;SPPL2A;FURIN;PKD1;RAB8A;IGF2R;RAB8B
coated vesicle	10	10/84	0.00675438	Viruses	LMAN1;SEC23IP;HIP1;LMAN2;CLTC;TMED3;VTI1A;STON2;SCAMP1;VAMP3
tertiary granule membrane	9	9/73	0.00793557	Viruses	RAP2C;NRAS;TSPAN14;CD93;RAB14;CD300A;UBR4;SIRPA;STOM
early endosome	22	22/266	0.00923462	Viruses	NRP1;CD274;RABGAP1L;DAGLA;DTX3L;MMGT1;SLC11A2;F2R;SNX12;LNPEP;SLC39A14;IGF2R;SNX27;RAB14;TMEM127;DOP1B;LIPG;ANKFY1;PMEPA1;SIGLEC1;NF2;WLS
lytic vacuole membrane	22	22/267	0.0096247	Viruses	SCARB2;SLC36A1;SPAG9;SLC35F6;ABCA5;SLC11A2;SPPL2A;LNPEP;ARRB1;ECE1;CYB561A3;TCIRG1;SLC39A14;SLC2A8;CLN5;NCSTN;RAB14;GNA11;LAMP2;ANKFY1;SLC39A8;ATP13A2
specific granule	15	15/160	0.0100343	Viruses	TMEM30A;ATP8A1;CD93;STXBP2;UBR4;RAB27A;SCAMP1;TNFRSF1B;CNN2;MMP25;TSPAN14;NEU1;STOM;CD36;VCL
vacuolar lumen	15	15/161	0.0105918	Viruses	SCARB2;CAP1;ARSA;MANBA;SDC4;SDC3;DNAJC3;CYB5R3;GM2A;NPC2;LAMP2;NEU1;SDC1;TPP1;ATP13A2
adherens junction	13	13/132	0.0108023	Viruses	CXADR;BMPR2;TMOD3;SHROOM3;KLHL24;LIMD1;PVR;AFDN;MYO1E;CDH1;CDC42EP4;CDH11;VCL
clathrin-coated vesicle membrane	10	10/90	0.0108414	Viruses	SCARB2;TFRC;CLTC;TGFA;VAMP4;IL7R;AP2A2;IGF2R;SLC2A8;VAMP3
specific granule membrane	10	10/91	0.0116735	Viruses	MMP25;TSPAN14;TMEM30A;ATP8A1;CD93;UBR4;STOM;CD36;SCAMP1;TNFRSF1B
late endosome membrane	8	8/68	0.0156613	Viruses	SCARB2;LAMP2;SLC11A2;VTI1A;RAB27A;ATP13A2;CYB561A3;SLC39A14
ficolin-1-rich granule	16	16/184	0.0156896	Viruses	PSMD11;CD93;CD300A;PSMD13;AGL;FGL2;UBR4;TCIRG1;AP2A2;RHOA;LAMP2;CAT;SIRPA;ENPP4;VCL;PAFAH1B2
cytoplasmic vesicle membrane	28	28/380	0.0162137	Viruses	SCARB2;COLEC12;RAB1A;B4GALT1;TFRC;SPPL2A;ARRB1;IQGAP1;TCIRG1;AP2A2;PKD1;NCSTN;IRAK2;ANKFY1;PMEPA1;CD36;RAB6A;MAP3K7;WLS;MSR1;CD93;WNT7A;VPS37A;RHOA;IGF2R;SMO;PECAM1;UBAP1
extracellular membrane-bounded organelle	7	7/56	0.0169911	Viruses	DNAJC3;TFRC;CLTC;SLC11A2;ATP1B1;VCL;AQP1
integral component of endoplasmic reticulum membrane	13	13/142	0.0189397	Viruses	SLC37A1;MMGT1;SPPL2A;DERL1;EMC10;BFAR;FITM2;PKD2;ZMPSTE24;SGPL1;TMEM33;ACER3;CANX
autophagosome membrane	4	4/22	0.0191955	Viruses	SH3GLB1;GABARAPL2;GABARAPL1;MAP1LC3B
oxoglutarate dehydrogenase complex	2	2/5	0.0208071	Viruses	OGDH;DLD
phagocytic vesicle	10	10/100	0.0214821	Viruses	RAB43;SYK;RAB14;UNC93B1;TCIRG1;CD36;MPEG1;RAB8A;RAB8B;VAMP3
RISC complex	3	3/13	0.021851	Viruses	DDX6;LIMD1;DCP2
recycling endosome	13	13/145	0.0221065	Viruses	CD274;TFRC;SLC11A2;AKAP5;SCAMP1;RAP2C;RAB14;TPP1;TUBGCP4;OPTN;RAB8A;RAB8B;VAMP3
spindle microtubule	7	7/61	0.0260705	Viruses	NUMA1;KIF3B;CLTC;KIF11;CALM1;HAUS2;SKA2
septin cytoskeleton	3	3/14	0.0268395	Viruses	SEPTIN2;SEPTIN4;SEPTIN8
septin ring	3	3/14	0.0268395	Viruses	SEPTIN2;SEPTIN4;SEPTIN8
integral component of organelle membrane	17	17/214	0.0287162	Viruses	SLC35A1;SLC37A1;MMGT1;CSGALNACT2;DERL1;EMC10;FITM2;BFAR;FURIN;LEMD2;ZMPSTE24;P2RX7;SGPL1;TMEM33;ACER3;A4GALT;WLS
intracellular organelle lumen	53	53/848	0.0289298	Viruses	ISCA1;LAMC1;GLS;MYDGF;DAG1;SDF4;ARSA;TOR3A;IGFBP5;APLP2;SUMF1;DNAJC3;MMP14;COL4A2;LACTB2;COL4A1;CANX;CAT;COL4A3;MXRA8;COL4A5;DLD;PAFAH1B2;VCL;PSMD11;SDC4;FECH;PSMD13;SDC3;FGL2;FURIN;PPM1K;FOXO3;LTBP1;CNN2;IGFBP7;LAMB2;AGL;GOT2;GSR;WNT7A;SOD2;WARS2;COL1A1;COQ3;COL3A1;TSPAN14;COL1A2;MGAT4A;OGDH;SDC1;HYOU1;P4HB
integral component of cytoplasmic side of endoplasmic reticulum membrane	2	2/6	0.0302283	Viruses	SPPL2A;PKD2
brush border membrane	5	5/37	0.0305185	Viruses	SLC34A2;B4GALT1;SLC11A2;CD36;AQP1
prespliceosome	3	3/15	0.0323813	Viruses	SNRNP70;LUC7L;SF3B1
U2-type prespliceosome	3	3/15	0.0323813	Viruses	SNRNP70;LUC7L;SF3B1
intracellular membrane-bounded organelle	273	273/5192	0.0370323	Viruses	ITSN2;MDC1;GABPB2;PANK3;TFRC;CCNI;TESK1;UBE2L6;ADARB1;ENO1;PWP1;AQP1;ZC3H12C;CCN5;DAG1;PCLAF;ANKFY1;PWWP2A;FAM53B;CPNE3;PIP4K2B;TMPO;MBNL1;RBFOX2;FNBP1;PRKCB;DAPK2;SLC11A2;KNL1;RC3H2;WDR76;RUNX1;UHMK1;XRN2;RRAGD;OPTN;MTMR2;URI1;DHX8;DCUN1D3;HSPA4L;RTF2;IQGAP1;PTTG1IP;ZBTB4;TTBK2;NUAK1;FXR2;MIER3;MIER1;NEU1;DPH3;VTI1A;NKX2-1;WWTR1;CDK18;ARL14EP;PHC2;RABGAP1L;ABCA5;XRCC2;STAM;PBX1;WAPL;FAM220A;EIF5…
trans-Golgi network	18	18/239	0.0392289	Viruses	ATP8A1;CLTC;FURIN;SCAMP1;IGF2R;RAB43;CDH1;DOP1B;OSBP;VTI1A;BIRC6;CORO7;VAMP4;RAB6A;OPTN;RAB8A;WLS;VAMP3
macropinosome	2	2/7	0.0409931	Viruses	MMP14;ANKFY1
pinosome	2	2/7	0.0409931	Viruses	MMP14;ANKFY1
plasma membrane raft	8	8/82	0.0424039	Viruses	PLVAP;BMPR2;SMO;CAVIN1;F2R;CDH13;EMP2;CD36
platelet alpha granule membrane	3	3/17	0.0450962	Viruses	APLP2;PECAM1;CD36
intracellular non-membrane-bounded organelle	68	68/1158	0.0471118	Viruses	MDC1;HIP1;NUMA1;TUT4;CLTC;KIF11;ADARB1;STON2;RND3;MYSM1;PWP1;HELB;CCND2;OSBP;CPNE3;NOM1;TPM4;TMOD3;SHROOM3;ZFP91;IMP4;URB2;CYB561A3;RHOA;FTSJ3;EBNA1BP2;CDC42EP4;NCL;XRN2;RARA;PLIN3;FAM32A;LCP1;UTRN;KDM7A;PAFAH1B2;VCL;MACF1;ZCCHC7;GTF3C3;ABHD4;NIP7;NOC4L;SDAD1;ADD3;CNN2;EPB41L5;CYB5R3;TRA2A;STOM;PCDH1;SPTBN1;ARL14EP;CBX5;CBX1;UBE2G2;WAPL;HINFP;MYO1E;MOB1A;CDK8;KLF6;GNL3L;ZZZ3;NOL10;P4HB;NF2;RAB3GA…
trans-Golgi network membrane	9	9/99	0.0477358	Viruses	RAB43;CLTC;VTI1A;SCAMP1;RAB6A;VAMP4;IGF2R;RAB8A;VAMP3
lysosome	30	30/477	7.61333e-07	Bacterium	CALCRL;SDC4;STXBP2;SDC3;CTSZ;SPPL2A;ECE1;ARRB1;SLC2A8;RPTOR;LAMP1;GM2A;CTSL;GNA11;LAMP2;AP1S1;ACP2;SPAG9;DTX3L;SORT1;SFTPD;BGN;RAB27A;CYB561A3;PLA2G15;NPC1;RAB14;NPC2;RRAGD;ATP13A2
focal adhesion	26	26/387	1.24792e-06	Bacterium	MDC1;ITGB5;IQGAP1;LIMD1;PVR;LPP;TRIOBP;ICAM1;ALCAM;TSPAN9;DAG1;FLNA;CHP1;SCARF2;YWHAG;PDLIM7;CAP1;RPL22;CORO2B;RHOA;IGF2R;LCP1;P4HB;PABPC1;VCL;SNTB2
cell-substrate junction	26	26/394	1.74089e-06	Bacterium	MDC1;ITGB5;IQGAP1;LIMD1;PVR;LPP;TRIOBP;ICAM1;ALCAM;TSPAN9;DAG1;FLNA;CHP1;SCARF2;YWHAG;PDLIM7;CAP1;RPL22;CORO2B;RHOA;IGF2R;LCP1;P4HB;PABPC1;VCL;SNTB2
clathrin-coated vesicle	11	11/80	2.16831e-06	Bacterium	HIP1;RAB14;SORT1;SFTPD;RAB35;ECE1;AP2A2;RAB8A;IGF2R;RAB8B;VAMP3
bounding membrane of organelle	39	39/767	3.56292e-06	Bacterium	ARF3;RAB1A;COPA;B4GALT1;CHPF;KDELR1;RAB1B;CTSZ;SPPL2A;ARRB1;IQGAP1;AP2A2;LMAN1;NRAS;CHST11;LAMP1;IRAK2;TMED3;AP1S1;CHP1;B4GALNT1;RAB6A;ST3GAL1;YKT6;MAP3K7;RAB8A;BOK;SEPTIN2;SORT1;COG3;SORL1;RHOA;IGF2R;ARCN1;EHD1;TBC1D5;MGAT4A;RAB35;UBAP1
lytic vacuole	17	17/219	1.39202e-05	Bacterium	CALCRL;DTX3L;SORT1;CTSZ;SFTPD;RAB27A;RPTOR;PLA2G15;LAMP1;NPC1;RAB14;CTSL;NPC2;RRAGD;LAMP2;ACP2;ATP13A2
Golgi membrane	27	27/472	1.543e-05	Bacterium	ARF3;RAB1A;COPA;B4GALT1;CHPF;KDELR1;RAB1B;ARRB1;LMAN1;NRAS;CHST11;TMED3;AP1S1;CHP1;B4GALNT1;RAB6A;ST3GAL1;YKT6;RAB8A;BOK;COG3;M6PR;SORL1;IGF2R;ARCN1;MGAT4A;VAMP3
endosome membrane	21	21/325	2.3565e-05	Bacterium	DAGLA;SORT1;ECE1;CYB561A3;AP2A2;SORL1;IGF2R;EHD1;LAMP1;RAB14;IRAK2;TBC1D5;LAMP2;RAB35;UBAP1;ATP13A2;MAP3K7;RAB8A;RAB8B;VAMP3;BOK
secretory granule membrane	18	18/274	7.21713e-05	Bacterium	B4GALT1;RAB3D;CYBB;IQGAP1;MAGT1;ITGAL;TNFRSF1B;AP2A2;RHOA;IGF2R;NRAS;TSPAN14;LAMP1;RAB14;LAMP2;STOM;RAB6A;CD33
collagen-containing extracellular matrix	22	22/380	7.89898e-05	Bacterium	SERPINE2;ELN;COL12A1;SERPINE1;SDC3;CTSZ;BGN;HTRA1;LAMC1;NID1;CLU;ICAM1;LMAN1;BCAM;CXCL12;CTSL;PXDN;COL4A3;DAG1;TIMP2;SERPING1;IGFBP7
lysosomal membrane	19	19/330	0.00025644	Bacterium	SPAG9;B4GALT1;RAB3D;SPPL2A;ARRB1;ECE1;MAGT1;CYB561A3;AP2A2;SLC2A8;RPTOR;LAMP1;NPC1;RAB14;GNA11;LAMP2;AP1S1;STOM;ATP13A2
trans-Golgi network transport vesicle	4	4/15	0.000310773	Bacterium	RAB14;IGF2R;RAB8A;RAB8B
recycling endosome membrane	7	7/58	0.000359898	Bacterium	EHD1;RAB14;RAB35;RAB8A;BOK;RAB8B;VAMP3
tertiary granule	12	12/164	0.000433402	Bacterium	NRAS;TSPAN14;LAMP1;RAB14;LAMP2;STXBP2;TIMP2;CYBB;STOM;AP2A2;CD33;RHOA
trans-Golgi network membrane	9	9/99	0.000470049	Bacterium	COG3;M6PR;AP1S1;RAB6A;ST3GAL1;IGF2R;RAB8A;BOK;VAMP3
COPI-coated vesicle membrane	4	4/17	0.000522397	Bacterium	COPA;KDELR1;TMED3;ARCN1
cell-cell junction	16	16/271	0.000588415	Bacterium	CXADR;B4GALT1;BMPR2;FRS2;KLHL24;LIMD1;PVR;RHOA;PDZD2;CDH1;CDC42EP4;FLNA;PCDH1;PAK2;VCL;PDLIM7
lysosomal lumen	8	8/86	0.000826601	Bacterium	GM2A;SDC4;CTSL;NPC2;LAMP2;SDC3;BGN;ATP13A2
endoplasmic reticulum-Golgi intermediate compartment membrane	6	6/49	0.000876969	Bacterium	LMAN1;KDELR1;RAB1B;CTSZ;TMED3;YKT6
adherens junction	10	10/132	0.000980591	Bacterium	CXADR;BMPR2;CDH1;CDC42EP4;FRS2;KLHL24;LIMD1;PVR;VCL;PDLIM7
autophagosome	7	7/69	0.00103964	Bacterium	SH3GLB1;MAP1LC3A;TBC1D5;LAMP2;PIP4K2B;ATP13A2;WIPI2
endoplasmic reticulum membrane	30	30/712	0.00116512	Bacterium	COPA;ATL3;KDELR1;PIGQ;RAB1B;DERL1;FITM2;ABHD12;ATXN3;LMAN1;NRAS;SGPL1;TMED3;RAB6A;EXTL3;BOK;ICMT;SFTPD;CYBB;DHCR24;RHOA;ARCN1;DNAJC18;SPCS3;SELENON;SOAT1;CANX;PNPLA6;SELENOT;CDS2
specific granule	11	11/160	0.00123933	Bacterium	TSPAN14;STXBP2;CTSZ;TIMP2;CYBB;RAB27A;STOM;ITGAL;TNFRSF1B;VCL;CD33
cytoplasmic vesicle membrane	19	19/380	0.00140483	Bacterium	RAB1A;B4GALT1;SORT1;SPPL2A;ARRB1;IQGAP1;AP2A2;SORL1;RHOA;IGF2R;EHD1;LAMP1;IRAK2;TBC1D5;RAB35;AP1S1;UBAP1;RAB6A;MAP3K7
endocytic vesicle	12	12/189	0.00150425	Bacterium	EHD1;ITGB5;RAB14;SH3KBP1;CTSL;RAB35;SFTPD;AP2A2;MPEG1;IGF2R;RAB8A;RAB8B
azurophil granule membrane	6	6/58	0.00213332	Bacterium	B4GALT1;LAMP1;RAB3D;LAMP2;STOM;MAGT1
phagocytic vesicle	8	8/100	0.00219389	Bacterium	ITGB5;SYK;RAB14;CYBB;MPEG1;RAB8A;RAB8B;VAMP3
integral component of vacuolar membrane	3	3/12	0.00229217	Bacterium	NPC1;LAMP2;ATP13A2
COPI vesicle coat	3	3/13	0.00292917	Bacterium	COPA;TMED3;ARCN1
RISC complex	3	3/13	0.00292917	Bacterium	DDX6;LIMD1;DCP2
azurophil granule	10	10/155	0.00323466	Bacterium	CAP1;B4GALT1;LAMP1;GM2A;NPC2;RAB3D;LAMP2;STXBP2;STOM;MAGT1
cytoskeleton	25	25/600	0.00337823	Bacterium	HIP1;WIPF1;IQGAP1;CLU;TRIOBP;CDH1;ARHGDIA;STOM;FLNA;CHP1;WASF2;SPTBN1;PDLIM7;SEPTIN2;SEPTIN4;CORO2B;RHOA;FGR;CDC42EP4;CAPZA2;HNRNPC;LCP1;NF2;P4HB;VCL
clathrin-coated endocytic vesicle	7	7/85	0.00347508	Bacterium	SFTPD;RAB35;M6PR;AP2A2;IGF2R;SLC2A8;VAMP3
lytic vacuole membrane	14	14/267	0.0037735	Bacterium	SPAG9;SPPL2A;ARRB1;ECE1;CYB561A3;SLC2A8;RPTOR;LAMP1;NPC1;RAB14;GNA11;LAMP2;AP1S1;ATP13A2
cytoplasmic stress granule	6	6/65	0.0038049	Bacterium	RPTOR;DDX6;YTHDF3;CELF1;PABPC1;PUM2
Golgi-associated vesicle	5	5/47	0.00440409	Bacterium	RAB14;SPPL2A;RAB8A;IGF2R;RAB8B
multivesicular body	5	5/47	0.00440409	Bacterium	CTSL;SFTPD;RAB27A;ATP13A2;SORL1
late endosome	11	11/189	0.00453371	Bacterium	LAMP1;RAB14;CTSL;SPPL2A;LAMP2;SFTPD;RAB27A;ATP13A2;CYB561A3;SORL1;IGF2R
oxoglutarate dehydrogenase complex	2	2/5	0.00506247	Bacterium	OGDH;DLD
clathrin-coated endocytic vesicle membrane	6	6/69	0.00511412	Bacterium	RAB35;M6PR;AP2A2;IGF2R;SLC2A8;VAMP3
recycling endosome	9	9/145	0.00653835	Bacterium	EHD1;RAB14;RAB35;AKAP5;SORL1;RAB8A;BOK;RAB8B;VAMP3
tertiary granule membrane	6	6/73	0.00672668	Bacterium	NRAS;TSPAN14;RAB14;CYBB;STOM;CD33
actin cytoskeleton	15	15/316	0.00687031	Bacterium	WIPF1;SEPTIN2;IQGAP1;CORO2B;TRIOBP;FGR;CDH1;CDC42EP4;SH3PXD2B;CAPZA2;FLNA;HNRNPC;LCP1;WASF2;PDLIM7
trans-Golgi network	12	12/239	0.00977448	Bacterium	CDH1;COG3;M6PR;MYO18A;AP1S1;RAB6A;ST3GAL1;SORL1;RAB8A;IGF2R;VAMP3;BOK
cytolytic granule	2	2/7	0.0103105	Bacterium	LAMP1;STXBP2
vacuolar lumen	9	9/161	0.0125168	Bacterium	CAP1;SDC4;GM2A;CTSL;NPC2;LAMP2;SDC3;BGN;ATP13A2
coated vesicle	6	6/84	0.0130216	Bacterium	LMAN1;HIP1;SORT1;CTSZ;TMED3;VAMP3
ESC!!E	2	2/8	0.013539	Bacterium	RBBP4;EZH1
secretory granule lumen	14	14/316	0.0154126	Bacterium	CAP1;AGL;SERPINE1;CTSZ;RAB27A;CLU;FGR;GM2A;NPC2;SELENOP;TIMP2;SERPING1;PAFAH1B2;VCL
multivesicular body membrane	2	2/9	0.017144	Bacterium	RAB27A;ATP13A2
clathrin-coated vesicle membrane	6	6/90	0.0177974	Bacterium	RAB35;M6PR;AP2A2;IGF2R;SLC2A8;VAMP3
intracellular non-membrane-bounded organelle	38	38/1158	0.0182488	Bacterium	MDC1;HIP1;HJURP;TULP3;CTCF;CLU;ATXN3;CCND2;ARHGDIA;SH3PXD2B;TRA2A;STOM;FLNA;PCDH1;SPTBN1;PIH1D1;CBX1;URB2;CYB561A3;UBE2G2;RHOA;THAP2;EHD1;FGR;EBNA1BP2;KLF6;GNL3L;CDC42EP4;NCL;AGPS;PLIN3;NOL10;FAM32A;LCP1;NF2;P4HB;PAFAH1B2;VCL
specific granule membrane	6	6/91	0.0186959	Bacterium	TSPAN14;CYBB;STOM;ITGAL;TNFRSF1B;CD33
cell projection membrane	6	6/92	0.0196249	Bacterium	SLC34A2;SLC6A6;B4GALT1;SEPTIN2;RAB35;AQP1
late endosome membrane	5	5/68	0.0202466	Bacterium	LAMP1;LAMP2;RAB27A;ATP13A2;CYB561A3
autolysosome	2	2/10	0.0211066	Bacterium	MAP1LC3A;LAMP2
integral component of lysosomal membrane	2	2/10	0.0211066	Bacterium	NPC1;ATP13A2
Golgi trans cisterna	2	2/11	0.0254083	Bacterium	B4GALT1;ST3GAL1
MLL3!!4 complex	2	2/11	0.0254083	Bacterium	KDM6B;KMT2D
ficolin-1-rich granule	9	9/184	0.0271966	Bacterium	LAMP1;AGL;LAMP2;CTSZ;TIMP2;AP2A2;VCL;RHOA;PAFAH1B2
cyclin-dependent protein kinase holoenzyme complex	3	3/30	0.0311672	Bacterium	CCND2;CCNI;CCNG1
basement membrane	4	4/52	0.0316349	Bacterium	COL4A3;DAG1;LAMC1;NID1
endoplasmic reticulum lumen	12	12/285	0.0333839	Bacterium	TSPAN14;IGFBP5;MGAT4A;COL12A1;CTSZ;CANX;COL4A3;DAG1;SERPING1;IGFBP7;LAMC1;P4HB
Golgi stack	3	3/31	0.0339329	Bacterium	RAB14;MGAT4A;SORL1
clathrin adaptor complex	2	2/13	0.0349592	Bacterium	AP1S1;AP2A2
podosome	2	2/13	0.0349592	Bacterium	SH3PXD2B;LCP1
intracellular membrane-bounded organelle	137	137/5192	0.0366353	Bacterium	ITSN2;MDC1;CD84;GABPB2;PANK3;CCNI;KDELR1;SPPL2A;HDLBP;ARID4A;UBE2L6;CLU;AQP1;CCND2;ZMIZ1;CREB3L2;KPNA6;DAG1;PCLAF;AP1S1;CHP1;PIP4K2B;MAP3K7;PPP1R16B;FNBP1;PIH1D1;RPL22;RPSA;CYB561A3;THAP2;PLA2G15;TBL1XR1;NCL;COL4A3;RRAGD;ATF7;PPIC;KMT2D;KHDRBS1;DDX6;MTMR2;INO80D;HSPA4L;ISG20L2;IQGAP1;ZBTB4;TOR1AIP1;ATXN3;PDZD2;IRAK2;MIER1;ZKSCAN3;CDK18;PHC2;CBX6;SMAD3;CBX1;DHCR24;PBX1;AZIN1;EHD1;ZBTB6;FUBP3;BHLHE…
non-motile cilium	3	3/32	0.0368214	Bacterium	SEPTIN2;TULP3;RAB8A
vesicle	10	10/226	0.0373098	Bacterium	ITSN2;SLC34A2;SERPINE2;COL12A1;STOM;ECE1;ATP13A2;CALM1;RHOA;VCL
extracellular membrane-bounded organelle	4	4/56	0.0399851	Bacterium	SERPINE2;COL12A1;VCL;AQP1
septin cytoskeleton	2	2/14	0.040175	Bacterium	SEPTIN2;SEPTIN4
septin ring	2	2/14	0.040175	Bacterium	SEPTIN2;SEPTIN4
integral component of endoplasmic reticulum membrane	7	7/142	0.0465374	Bacterium	SGPL1;MMGT1;SPPL2A;CANX;DERL1;FITM2;SLC37A3
vesicle coat	3	3/36	0.049582	Bacterium	COPA;TMED3;ARCN1
