# Supplementary material for: Host A-to-I RNA editing signatures in intracellular bacterial and single-strand RNA viral infections
Source: Front Immunol. 2023 Apr 4;14:1121096. doi: 10.3389/fimmu.2023.1121096 (PMC10112020; doi:10.3389/fimmu.2023.1121096)
Supplement: Supplementary file 12 [file Table_8.xlsx]

## Sheet: sheet1
Table S8. Shared molecular function between IBP and viral pneumonia
Description	Count	GeneRatio	qvalue	Type	Genes
cadherin binding	39	39/322	1.02296e-07	Viruses	MACF1;DDX6;RAB1A;BMPR2;YWHAB;HDLBP;ENO1;IQGAP1;BZW1;CRKL;CNN2;LASP1;LARP1;MPRIP;CDH1;KIF5B;EFHD2;EIF4H;TRIM25;PAK2;YKT6;WASF2;SPTBN1;TMPO;SH3GL1;VASP;SH3GLB1;SEPTIN2;TMOD3;DAB2IP;AFDN;EIF5;ABI1;SERBP1;CDH11;PLIN3;CDH13;VCL;PLEC
protein kinase binding	46	46/506	2.47575e-05	Viruses	PPP1R15A;GSK3B;BMPR2;TFRC;CLTC;PLEK;IQGAP1;KIF11;FOXO3;ZBTB4;AP2A2;PKD1;RND3;UFL1;SPRED1;CCND2;SIRPA;DACT3;RICTOR;PAK2;CEP68;SPAG9;MAP4K2;DUSP3;SMAD3;PRKCB;IL31RA;DAB2IP;NBEAL1;EMP2;RHOA;DNM1;PJA2;DUSP7;CDC25B;SKI;DNAJC3;MAPKAPK3;WNK1;MAPKAPK2;RARA;ADAM9;PIN1;SMCR8;UTRN;CALM1
RNA binding	98	98/1406	0.000105812	Viruses	TFRC;BCCIP;HDLBP;ADARB1;ENO1;BZW1;CRKL;IFIT2;ZC3H12C;HELB;TRIM25;LUC7L;CPNE3;TNS1;NOM1;MBNL1;RBFOX2;FNDC3B;RC3H1;IMP4;FNDC3A;RC3H2;FTSJ3;EBNA1BP2;HNRNPUL1;LACTB2;NCL;RPL7L1;XRN2;DDX6;MACF1;ZCCHC7;DHX8;ISG20L2;LARP1;FXR2;TASOR;SPTBN1;RBPMS;API5;GOT2;PRRC2C;ANKHD1;PRRC2A;PUM2;EIF5;SON;GNL3L;UBE2O;NOL10;TUT7;CELF1;TUT4;CELF2;CLTC;DDX42;DUSP11;RO60;CSRP1;SNRNP70;ZC3H7B;TNPO1;RBM5;APOBEC1;ZCCHC24;ZFR;…
iron ion transmembrane transporter activity	4	4/8	0.000313616	Viruses	SLC25A37;SLC11A2;SLC39A8;SLC39A14
platelet-derived growth factor binding	4	4/11	0.00131686	Viruses	COL1A1;COL3A1;COL1A2;COL4A1
GTPase activity	21	21/216	0.00168832	Viruses	RAB1A;GBP7;RALB;ATL3;SEPTIN2;MX1;RAB27A;SEPTIN4;RND3;RHOA;DNM1;SEPTIN8;RAP2C;RAB43;NRAS;RAB14;GNA11;RRAGD;RAB6A;RAB8A;RAB8B
nucleoside-triphosphatase activity	25	25/278	0.00194279	Viruses	RAB1A;RALB;ATL3;RND3;RAB43;NRAS;GNA11;KIF3C;RAB6A;RAB8A;RAB8B;TOR3A;GBP7;SEPTIN2;MX1;RAB27A;SEPTIN4;RHOA;DNM1;SEPTIN8;RAP2C;MYO1E;RAB14;RRAGD;PIN1
solute:cation symporter activity	3	3/6	0.00196484	Viruses	SLC11A2;SLC39A8;SLC39A14
protein serine/threonine kinase activity	29	29/344	0.0023638	Viruses	GSK3B;BMPR2;MAST4;TESK1;TTBK2;NUAK1;GRK2;IRAK2;CPNE3;PAK2;MAP3K7;MAP4K2;SYK;PRKCB;CSNK1A1;DAPK2;HIPK1;HIPK3;UHMK1;HIPK2;CDK8;CDK7;LATS2;MAPKAPK3;WNK1;TAOK1;MAPKAPK2;SGK1;CDK16
transition metal ion transmembrane transporter activity	6	6/30	0.00262664	Viruses	SLC25A37;SLC11A2;SLC39A8;SLC39A7;SLC39A1;SLC39A14
SH3 domain binding	9	9/62	0.0026422	Viruses	VASP;WIPF1;RUFY2;ABI1;DAB2IP;AFAP1;ADAM9;AKAP5;WASF2
RNA polymerase II CTD heptapeptide repeat phosphatase activity	3	3/7	0.00331623	Viruses	CTDSP2;CTDSPL;SSU72
manganese ion transmembrane transporter activity	3	3/7	0.00331623	Viruses	SLC11A2;SLC39A8;SLC39A14
oxidoreductase activity, acting on a sulfur group of donors, oxygen as acceptor	3	3/7	0.00331623	Viruses	P4HB;PCYOX1;SUMF1
GTPase binding	19	19/201	0.00373926	Viruses	RABGAP1L;ENO1;IQGAP1;TRIOBP;BICD2;AFDN;KIF3B;TMEM127;CDC42EP4;SGSM3;RRAGD;ANKFY1;LCP1;PAK2;EVI5;OPTN;SPTBN1;RAB8A;RAB3GAP1
mRNA binding	23	23/263	0.0040726	Viruses	DDX6;RBFOX2;YTHDF3;RBPMS;CELF1;CELF2;HDLBP;RC3H1;RBM4B;ADARB1;RC3H2;PUM2;PURB;ZC3H12C;NUDT21;FXR2;LARP1;SNRNP70;NCL;SERBP1;LUC7L;SF3B1;RBM5
myosin V binding	4	4/15	0.00467236	Viruses	RAB14;RAB3D;RAB6A;RAB8A
lipoprotein particle binding	5	5/24	0.00495481	Viruses	COLEC12;MSR1;LPL;CDH13;CD36
interleukin-17 receptor activity	3	3/8	0.00511781	Viruses	IL17RD;IL6ST;IL17RC
protein phosphatase regulator activity	8	8/57	0.00553624	Viruses	PPP1R16B;PPP1R15A;PPP1R15B;RCAN1;ENSA;PPP6R3;CALM1;ARPP19
solute:proton symporter activity	4	4/16	0.00599645	Viruses	SLC36A1;SLC25A3;SLC11A2;SLC39A8
cation transmembrane transporter activity	7	7/48	0.00748945	Viruses	SLC36A1;SLC6A6;MMGT1;SLC1A1;SFXN2;SLC39A1;SLC7A2
low-density lipoprotein particle binding	4	4/17	0.0075483	Viruses	COLEC12;MSR1;CDH13;CD36
ATPase binding	9	9/73	0.00793557	Viruses	GABARAPL2;NCSTN;RALB;DERL1;TOR1AIP2;TCIRG1;PKD2;ATP1B1;TOR1AIP1
ubiquitin-protein transferase activity	30	30/392	0.00801556	Viruses	RNF11;RNF34;UBA7;RNF38;UBR4;UBE2L6;UBE3A;RNF6;UBE3B;DTX4;RNF4;MALT1;TRIM25;TRIM44;FBXW8;DTX3L;RC3H1;ZFP91;BFAR;UBE2G2;RC3H2;PJA2;RNF168;GID4;UBE2R2;UBE2O;BIRC6;RNF141;BIRC2;RNF220
kinase binding	34	34/461	0.00861215	Viruses	PPP1R15A;GSK3B;MIDN;TFRC;CLTC;IQGAP1;KIF11;FOXO3;ZBTB4;AP2A2;PKD1;RND3;UFL1;SPRED1;CCND2;CHP1;RICTOR;PAK2;CEP68;DUSP3;SMAD3;IL31RA;DAB2IP;NBEAL1;EMP2;RHOA;DNM1;CDC25B;SKI;DNAJC3;WNK1;SMCR8;UTRN;CALM1
adenylate cyclase binding	3	3/10	0.0102056	Viruses	CAP1;AKAP5;CALM1
nuclear receptor coactivator activity	7	7/53	0.0127681	Viruses	MED14;CNOT6;PRKCB;USP22;NCOA7;TACC1;RNF4
miRNA binding	5	5/30	0.0131133	Viruses	TUT7;ZC3H7B;TUT4;RC3H1;PUM2
Toll-like receptor binding	3	3/11	0.0135388	Viruses	UNC93B1;DAB2IP;CD36
vinculin binding	3	3/11	0.0135388	Viruses	DAG1;UTRN;CORO2B
GABA receptor binding	3	3/11	0.0135388	Viruses	GABARAPL2;GABARAPL1;AKAP5
galactosyltransferase activity	3	3/11	0.0135388	Viruses	B4GALT1;A4GALT;B4GALT5
ATPase activator activity	4	4/20	0.013712	Viruses	DNAJC1;TOR1AIP2;ATP1B1;TOR1AIP1
zinc ion transmembrane transporter activity	4	4/20	0.013712	Viruses	SLC39A8;SLC39A7;SLC39A14;SLC39A1
GDP binding	8	8/67	0.0144042	Viruses	RAP2C;NRAS;RALB;RAB14;RRAGD;RAB27A;RAB8A;RAB8B
actinin binding	4	4/21	0.0163096	Viruses	CSRP1;DAG1;RARA;PKD2
K63-linked polyubiquitin modification-dependent protein binding	4	4/22	0.0191955	Viruses	RNF168;MINDY2;OTUD7B;OPTN
protein tyrosine/serine/threonine phosphatase activity	4	4/22	0.0191955	Viruses	MTMR2;DUSP3;PPM1F;DUSP7
sequence-specific single stranded DNA binding	2	2/5	0.0208071	Viruses	STN1;RPA1
lipoprotein lipase activity	2	2/5	0.0208071	Viruses	LIPG;LPL
organic anion transmembrane transporter activity	13	13/144	0.0210101	Viruses	SLC25A1;SLC36A1;SLC35A1;SLC26A2;SLC1A1;SLC7A2;SLC2A8;SLC6A6;SLCO2A1;SLC39A8;SFXN2;CD36;SLC25A25
small GTPase binding	15	15/175	0.0212383	Viruses	RABGAP1L;IQGAP1;BICD2;TRIOBP;AFDN;KIF3B;TMEM127;CDC42EP4;SGSM3;ANKFY1;EVI5;PAK2;OPTN;RAB8A;RAB3GAP1
microtubule minus-end binding	3	3/13	0.021851	Viruses	MACF1;NUMA1;TUBGCP4
semaphorin receptor binding	4	4/23	0.0223775	Viruses	SEMA7A;SEMA3C;SEMA3B;SEMA3E
disordered domain specific binding	4	4/23	0.0223775	Viruses	NUMA1;CLTC;CALM1;TEAD2
double-stranded RNA binding	8	8/73	0.0231562	Viruses	MBNL1;TFRC;CLTC;ZFR;EIF4H;RC3H1;ADARB1;RC3H2
phosphatidylinositol phosphate binding	10	10/102	0.0242964	Viruses	ADAP2;HIP1;RNF34;PLEKHB2;SNX27;OSBP;SNX12;DAB2IP;ANKFY1;IQGAP1
ubiquitin conjugating enzyme activity	5	5/35	0.0245672	Viruses	UBE2R2;UBE2O;UBE2L6;BIRC6;UBE2G2
protease binding	11	11/118	0.0261276	Viruses	COL1A1;GSK3B;COL3A1;COL1A2;SERPINE1;CLTC;DERL1;CHMP3;BFAR;FURIN;FADD
5'-3' exonuclease activity	3	3/14	0.0268395	Viruses	DCLRE1B;XRN2;DCP2
hexosyltransferase activity	11	11/119	0.0275929	Viruses	PIGB;B4GALT1;POFUT1;B3GNT5;MGAT4A;CSGALNACT2;B3GNT2;B4GALNT1;PIGM;A4GALT;B4GALT5
chemorepellent activity	4	4/25	0.0296543	Viruses	SEMA7A;SEMA3C;SEMA3B;SEMA3E
RNA adenylyltransferase activity	2	2/6	0.0302283	Viruses	TENT5A;TENT5C
STAT family protein binding	2	2/6	0.0302283	Viruses	FAM220A;DTX3L
uridylyltransferase activity	2	2/6	0.0302283	Viruses	TUT7;TUT4
leukemia inhibitory factor receptor activity	2	2/6	0.0302283	Viruses	IL6ST;IL13RA1
oncostatin-M receptor activity	2	2/6	0.0302283	Viruses	IL6ST;IL13RA1
protein carboxyl O-methyltransferase activity	2	2/6	0.0302283	Viruses	ICMT;PCMTD1
protein kinase activator activity	7	7/63	0.0304833	Viruses	WNK1;TAOK1;ABI1;RICTOR;IQGAP1;CALM1;PAK2
clathrin adaptor activity	3	3/15	0.0323813	Viruses	HIP1;STON2;AP2A2
Lys48-specific deubiquitinase activity	3	3/15	0.0323813	Viruses	MINDY2;USP9X;OTUD7B
mannose binding	3	3/15	0.0323813	Viruses	LMAN1;LMAN2;CLN5
ATPase regulator activity	5	5/38	0.0338049	Viruses	DNAJC1;BAG1;TOR1AIP2;ATP1B1;TOR1AIP1
ubiquitin-like protein conjugating enzyme activity	5	5/38	0.0338049	Viruses	UBE2R2;UBE2O;UBE2L6;BIRC6;UBE2G2
ubiquitin-like protein ligase activity	20	20/270	0.0360063	Viruses	RNF11;RNF34;DTX3L;RNF38;UBR4;RC3H1;UBE3A;BFAR;RNF6;UBE3B;DTX4;RC3H2;PIAS1;UFL1;GID4;TRIM25;UBE2O;BIRC2;TRIM44;RNF220
motor activity	7	7/66	0.0379998	Viruses	MYO1E;KIF3B;KIF5B;PIN1;KIF11;KIF21B;KIF3C
acetylgalactosaminyltransferase activity	4	4/27	0.0381749	Viruses	B3GNT5;CSGALNACT2;B3GNT2;B4GALNT1
metal ion transmembrane transporter activity	4	4/27	0.0381749	Viruses	MMGT1;SLC11A2;MAGT1;AQP1
nuclear import signal receptor activity	3	3/16	0.0384701	Viruses	KPNA6;TNPO1;KPNA3
serine-type exopeptidase activity	2	2/7	0.0409931	Viruses	CPD;TPP1
aminophospholipid flippase activity	2	2/7	0.0409931	Viruses	TMEM30A;ATP8A1
clathrin light chain binding	2	2/7	0.0409931	Viruses	HIP1;CLTC
regulatory RNA binding	5	5/40	0.041014	Viruses	TUT7;ZC3H7B;TUT4;RC3H1;PUM2
adrenergic receptor binding	3	3/17	0.0450962	Viruses	GRK2;AKAP5;SAV1
metalloaminopeptidase activity	3	3/17	0.0450962	Viruses	MMP14;XPNPEP3;LNPEP
cadherin binding	39	39/322	1.02296e-07	Bacterium	MACF1;DDX6;RAB1A;BMPR2;YWHAB;HDLBP;ENO1;IQGAP1;BZW1;CRKL;CNN2;LASP1;LARP1;MPRIP;CDH1;KIF5B;EFHD2;EIF4H;TRIM25;PAK2;YKT6;WASF2;SPTBN1;TMPO;SH3GL1;VASP;SH3GLB1;SEPTIN2;TMOD3;DAB2IP;AFDN;EIF5;ABI1;SERBP1;CDH11;PLIN3;CDH13;VCL;PLEC
protein kinase binding	46	46/506	2.47575e-05	Bacterium	PPP1R15A;GSK3B;BMPR2;TFRC;CLTC;PLEK;IQGAP1;KIF11;FOXO3;ZBTB4;AP2A2;PKD1;RND3;UFL1;SPRED1;CCND2;SIRPA;DACT3;RICTOR;PAK2;CEP68;SPAG9;MAP4K2;DUSP3;SMAD3;PRKCB;IL31RA;DAB2IP;NBEAL1;EMP2;RHOA;DNM1;PJA2;DUSP7;CDC25B;SKI;DNAJC3;MAPKAPK3;WNK1;MAPKAPK2;RARA;ADAM9;PIN1;SMCR8;UTRN;CALM1
RNA binding	98	98/1406	0.000105812	Bacterium	TFRC;BCCIP;HDLBP;ADARB1;ENO1;BZW1;CRKL;IFIT2;ZC3H12C;HELB;TRIM25;LUC7L;CPNE3;TNS1;NOM1;MBNL1;RBFOX2;FNDC3B;RC3H1;IMP4;FNDC3A;RC3H2;FTSJ3;EBNA1BP2;HNRNPUL1;LACTB2;NCL;RPL7L1;XRN2;DDX6;MACF1;ZCCHC7;DHX8;ISG20L2;LARP1;FXR2;TASOR;SPTBN1;RBPMS;API5;GOT2;PRRC2C;ANKHD1;PRRC2A;PUM2;EIF5;SON;GNL3L;UBE2O;NOL10;TUT7;CELF1;TUT4;CELF2;CLTC;DDX42;DUSP11;RO60;CSRP1;SNRNP70;ZC3H7B;TNPO1;RBM5;APOBEC1;ZCCHC24;ZFR;…
iron ion transmembrane transporter activity	4	4/8	0.000313616	Bacterium	SLC25A37;SLC11A2;SLC39A8;SLC39A14
platelet-derived growth factor binding	4	4/11	0.00131686	Bacterium	COL1A1;COL3A1;COL1A2;COL4A1
GTPase activity	21	21/216	0.00168832	Bacterium	RAB1A;GBP7;RALB;ATL3;SEPTIN2;MX1;RAB27A;SEPTIN4;RND3;RHOA;DNM1;SEPTIN8;RAP2C;RAB43;NRAS;RAB14;GNA11;RRAGD;RAB6A;RAB8A;RAB8B
nucleoside-triphosphatase activity	25	25/278	0.00194279	Bacterium	RAB1A;RALB;ATL3;RND3;RAB43;NRAS;GNA11;KIF3C;RAB6A;RAB8A;RAB8B;TOR3A;GBP7;SEPTIN2;MX1;RAB27A;SEPTIN4;RHOA;DNM1;SEPTIN8;RAP2C;MYO1E;RAB14;RRAGD;PIN1
solute:cation symporter activity	3	3/6	0.00196484	Bacterium	SLC11A2;SLC39A8;SLC39A14
protein serine/threonine kinase activity	29	29/344	0.0023638	Bacterium	GSK3B;BMPR2;MAST4;TESK1;TTBK2;NUAK1;GRK2;IRAK2;CPNE3;PAK2;MAP3K7;MAP4K2;SYK;PRKCB;CSNK1A1;DAPK2;HIPK1;HIPK3;UHMK1;HIPK2;CDK8;CDK7;LATS2;MAPKAPK3;WNK1;TAOK1;MAPKAPK2;SGK1;CDK16
transition metal ion transmembrane transporter activity	6	6/30	0.00262664	Bacterium	SLC25A37;SLC11A2;SLC39A8;SLC39A7;SLC39A1;SLC39A14
SH3 domain binding	9	9/62	0.0026422	Bacterium	VASP;WIPF1;RUFY2;ABI1;DAB2IP;AFAP1;ADAM9;AKAP5;WASF2
RNA polymerase II CTD heptapeptide repeat phosphatase activity	3	3/7	0.00331623	Bacterium	CTDSP2;CTDSPL;SSU72
manganese ion transmembrane transporter activity	3	3/7	0.00331623	Bacterium	SLC11A2;SLC39A8;SLC39A14
oxidoreductase activity, acting on a sulfur group of donors, oxygen as acceptor	3	3/7	0.00331623	Bacterium	P4HB;PCYOX1;SUMF1
GTPase binding	19	19/201	0.00373926	Bacterium	RABGAP1L;ENO1;IQGAP1;TRIOBP;BICD2;AFDN;KIF3B;TMEM127;CDC42EP4;SGSM3;RRAGD;ANKFY1;LCP1;PAK2;EVI5;OPTN;SPTBN1;RAB8A;RAB3GAP1
mRNA binding	23	23/263	0.0040726	Bacterium	DDX6;RBFOX2;YTHDF3;RBPMS;CELF1;CELF2;HDLBP;RC3H1;RBM4B;ADARB1;RC3H2;PUM2;PURB;ZC3H12C;NUDT21;FXR2;LARP1;SNRNP70;NCL;SERBP1;LUC7L;SF3B1;RBM5
myosin V binding	4	4/15	0.00467236	Bacterium	RAB14;RAB3D;RAB6A;RAB8A
lipoprotein particle binding	5	5/24	0.00495481	Bacterium	COLEC12;MSR1;LPL;CDH13;CD36
interleukin-17 receptor activity	3	3/8	0.00511781	Bacterium	IL17RD;IL6ST;IL17RC
protein phosphatase regulator activity	8	8/57	0.00553624	Bacterium	PPP1R16B;PPP1R15A;PPP1R15B;RCAN1;ENSA;PPP6R3;CALM1;ARPP19
solute:proton symporter activity	4	4/16	0.00599645	Bacterium	SLC36A1;SLC25A3;SLC11A2;SLC39A8
cation transmembrane transporter activity	7	7/48	0.00748945	Bacterium	SLC36A1;SLC6A6;MMGT1;SLC1A1;SFXN2;SLC39A1;SLC7A2
low-density lipoprotein particle binding	4	4/17	0.0075483	Bacterium	COLEC12;MSR1;CDH13;CD36
ATPase binding	9	9/73	0.00793557	Bacterium	GABARAPL2;NCSTN;RALB;DERL1;TOR1AIP2;TCIRG1;PKD2;ATP1B1;TOR1AIP1
ubiquitin-protein transferase activity	30	30/392	0.00801556	Bacterium	RNF11;RNF34;UBA7;RNF38;UBR4;UBE2L6;UBE3A;RNF6;UBE3B;DTX4;RNF4;MALT1;TRIM25;TRIM44;FBXW8;DTX3L;RC3H1;ZFP91;BFAR;UBE2G2;RC3H2;PJA2;RNF168;GID4;UBE2R2;UBE2O;BIRC6;RNF141;BIRC2;RNF220
kinase binding	34	34/461	0.00861215	Bacterium	PPP1R15A;GSK3B;MIDN;TFRC;CLTC;IQGAP1;KIF11;FOXO3;ZBTB4;AP2A2;PKD1;RND3;UFL1;SPRED1;CCND2;CHP1;RICTOR;PAK2;CEP68;DUSP3;SMAD3;IL31RA;DAB2IP;NBEAL1;EMP2;RHOA;DNM1;CDC25B;SKI;DNAJC3;WNK1;SMCR8;UTRN;CALM1
adenylate cyclase binding	3	3/10	0.0102056	Bacterium	CAP1;AKAP5;CALM1
nuclear receptor coactivator activity	7	7/53	0.0127681	Bacterium	MED14;CNOT6;PRKCB;USP22;NCOA7;TACC1;RNF4
miRNA binding	5	5/30	0.0131133	Bacterium	TUT7;ZC3H7B;TUT4;RC3H1;PUM2
Toll-like receptor binding	3	3/11	0.0135388	Bacterium	UNC93B1;DAB2IP;CD36
vinculin binding	3	3/11	0.0135388	Bacterium	DAG1;UTRN;CORO2B
GABA receptor binding	3	3/11	0.0135388	Bacterium	GABARAPL2;GABARAPL1;AKAP5
galactosyltransferase activity	3	3/11	0.0135388	Bacterium	B4GALT1;A4GALT;B4GALT5
ATPase activator activity	4	4/20	0.013712	Bacterium	DNAJC1;TOR1AIP2;ATP1B1;TOR1AIP1
zinc ion transmembrane transporter activity	4	4/20	0.013712	Bacterium	SLC39A8;SLC39A7;SLC39A14;SLC39A1
GDP binding	8	8/67	0.0144042	Bacterium	RAP2C;NRAS;RALB;RAB14;RRAGD;RAB27A;RAB8A;RAB8B
actinin binding	4	4/21	0.0163096	Bacterium	CSRP1;DAG1;RARA;PKD2
K63-linked polyubiquitin modification-dependent protein binding	4	4/22	0.0191955	Bacterium	RNF168;MINDY2;OTUD7B;OPTN
protein tyrosine/serine/threonine phosphatase activity	4	4/22	0.0191955	Bacterium	MTMR2;DUSP3;PPM1F;DUSP7
sequence-specific single stranded DNA binding	2	2/5	0.0208071	Bacterium	STN1;RPA1
lipoprotein lipase activity	2	2/5	0.0208071	Bacterium	LIPG;LPL
organic anion transmembrane transporter activity	13	13/144	0.0210101	Bacterium	SLC25A1;SLC36A1;SLC35A1;SLC26A2;SLC1A1;SLC7A2;SLC2A8;SLC6A6;SLCO2A1;SLC39A8;SFXN2;CD36;SLC25A25
small GTPase binding	15	15/175	0.0212383	Bacterium	RABGAP1L;IQGAP1;BICD2;TRIOBP;AFDN;KIF3B;TMEM127;CDC42EP4;SGSM3;ANKFY1;EVI5;PAK2;OPTN;RAB8A;RAB3GAP1
microtubule minus-end binding	3	3/13	0.021851	Bacterium	MACF1;NUMA1;TUBGCP4
semaphorin receptor binding	4	4/23	0.0223775	Bacterium	SEMA7A;SEMA3C;SEMA3B;SEMA3E
disordered domain specific binding	4	4/23	0.0223775	Bacterium	NUMA1;CLTC;CALM1;TEAD2
double-stranded RNA binding	8	8/73	0.0231562	Bacterium	MBNL1;TFRC;CLTC;ZFR;EIF4H;RC3H1;ADARB1;RC3H2
phosphatidylinositol phosphate binding	10	10/102	0.0242964	Bacterium	ADAP2;HIP1;RNF34;PLEKHB2;SNX27;OSBP;SNX12;DAB2IP;ANKFY1;IQGAP1
ubiquitin conjugating enzyme activity	5	5/35	0.0245672	Bacterium	UBE2R2;UBE2O;UBE2L6;BIRC6;UBE2G2
protease binding	11	11/118	0.0261276	Bacterium	COL1A1;GSK3B;COL3A1;COL1A2;SERPINE1;CLTC;DERL1;CHMP3;BFAR;FURIN;FADD
5'-3' exonuclease activity	3	3/14	0.0268395	Bacterium	DCLRE1B;XRN2;DCP2
hexosyltransferase activity	11	11/119	0.0275929	Bacterium	PIGB;B4GALT1;POFUT1;B3GNT5;MGAT4A;CSGALNACT2;B3GNT2;B4GALNT1;PIGM;A4GALT;B4GALT5
chemorepellent activity	4	4/25	0.0296543	Bacterium	SEMA7A;SEMA3C;SEMA3B;SEMA3E
RNA adenylyltransferase activity	2	2/6	0.0302283	Bacterium	TENT5A;TENT5C
STAT family protein binding	2	2/6	0.0302283	Bacterium	FAM220A;DTX3L
uridylyltransferase activity	2	2/6	0.0302283	Bacterium	TUT7;TUT4
leukemia inhibitory factor receptor activity	2	2/6	0.0302283	Bacterium	IL6ST;IL13RA1
oncostatin-M receptor activity	2	2/6	0.0302283	Bacterium	IL6ST;IL13RA1
protein carboxyl O-methyltransferase activity	2	2/6	0.0302283	Bacterium	ICMT;PCMTD1
protein kinase activator activity	7	7/63	0.0304833	Bacterium	WNK1;TAOK1;ABI1;RICTOR;IQGAP1;CALM1;PAK2
clathrin adaptor activity	3	3/15	0.0323813	Bacterium	HIP1;STON2;AP2A2
Lys48-specific deubiquitinase activity	3	3/15	0.0323813	Bacterium	MINDY2;USP9X;OTUD7B
mannose binding	3	3/15	0.0323813	Bacterium	LMAN1;LMAN2;CLN5
ATPase regulator activity	5	5/38	0.0338049	Bacterium	DNAJC1;BAG1;TOR1AIP2;ATP1B1;TOR1AIP1
ubiquitin-like protein conjugating enzyme activity	5	5/38	0.0338049	Bacterium	UBE2R2;UBE2O;UBE2L6;BIRC6;UBE2G2
ubiquitin-like protein ligase activity	20	20/270	0.0360063	Bacterium	RNF11;RNF34;DTX3L;RNF38;UBR4;RC3H1;UBE3A;BFAR;RNF6;UBE3B;DTX4;RC3H2;PIAS1;UFL1;GID4;TRIM25;UBE2O;BIRC2;TRIM44;RNF220
motor activity	7	7/66	0.0379998	Bacterium	MYO1E;KIF3B;KIF5B;PIN1;KIF11;KIF21B;KIF3C
acetylgalactosaminyltransferase activity	4	4/27	0.0381749	Bacterium	B3GNT5;CSGALNACT2;B3GNT2;B4GALNT1
metal ion transmembrane transporter activity	4	4/27	0.0381749	Bacterium	MMGT1;SLC11A2;MAGT1;AQP1
nuclear import signal receptor activity	3	3/16	0.0384701	Bacterium	KPNA6;TNPO1;KPNA3
serine-type exopeptidase activity	2	2/7	0.0409931	Bacterium	CPD;TPP1
aminophospholipid flippase activity	2	2/7	0.0409931	Bacterium	TMEM30A;ATP8A1
clathrin light chain binding	2	2/7	0.0409931	Bacterium	HIP1;CLTC
regulatory RNA binding	5	5/40	0.041014	Bacterium	TUT7;ZC3H7B;TUT4;RC3H1;PUM2
adrenergic receptor binding	3	3/17	0.0450962	Bacterium	GRK2;AKAP5;SAV1
metalloaminopeptidase activity	3	3/17	0.0450962	Bacterium	MMP14;XPNPEP3;LNPEP
