# Supplementary material for: Host A-to-I RNA editing signatures in intracellular bacterial and single-strand RNA viral infections
Source: Front Immunol. 2023 Apr 4;14:1121096. doi: 10.3389/fimmu.2023.1121096 (PMC10112020; doi:10.3389/fimmu.2023.1121096)
Supplement: Supplementary file 13 [file Table_9.xlsx]

## Sheet: sheet1
Table S9. Shared KEGG pathways between IBP and viral pneumonia
Term	Count	Generation	qvalue	Type	Genes
Cell adhesion molecules (CAMs)	16	16/170	0.00370996	Viruses	H2-T24;CD274;GM7030;SDC4;ITGA4;H2-Q7;PTPRM;CD8B1;H2-Q2;GLG1;ICAM1;PECAM1;GM11127;SIGLEC1;ITGA9;JAM3
AGE-RAGE signaling pathway in diabetic complications	11	11/101	0.00509423	Viruses	COL1A1;NRAS;SMAD3;PRKCB;MMP2;SERPINE1;PRKCD;COL4A3;CYBB;COL4A5;ICAM1
ECM-receptor interaction	9	9/83	0.0110702	Viruses	COL1A1;ITGA4;SDC4;LAMB2;COL4A3;COL4A5;CD36;HSPG2;ITGA9
Autophagy	12	12/130	0.0128183	Viruses	SH3GLB1;GABARAPL2;RUBCN;NRAS;DEPTOR;DAPK1;DAPK2;PRKCD;RRAGD;MAP3K7;ATG13;CTSB
Phagosome	15	15/180	0.0142277	Viruses	H2-T24;COLEC12;MSR1;DYNC1H1;GM7030;C1RA;TFRC;H2-Q7;CYBB;H2-Q2;FCGR1;MRC1;GM11127;CD36;VAMP3
Cholesterol metabolism	6	6/49	0.0205165	Viruses	SOAT1;NPC2;LIPG;APOC1;LPL;CD36
Endocytosis	19	19/269	0.0310759	Viruses	SH3GLB1;H2-T24;GM7030;SMAD3;TFRC;VTA1;CLTC;H2-Q7;SNX12;AGAP1;VPS37A;H2-Q2;STAM;AP2A2;RAB11B;EPN3;GM11127;CHMP3;RAB11FIP4
Viral myocarditis	8	8/87	0.0388245	Viruses	H2-T24;CASP9;GM7030;CXADR;H2-Q7;GM11127;H2-Q2;ICAM1
Lysosome	10	10/124	0.048813	Viruses	CD164;DNASE2A;GM2A;NPC2;SLC11A2;CLTC;AP3S2;CTSB;SUMF1;CLN5
Lysosome	15	15/124	2.13611e-07	Bacterium	DNASE2A;SORT1;CTSZ;M6PR;IGF2R;PLA2G15;LAMP1;GM2A;NPC1;CTSL;NPC2;LAMP2;AP1S1;ACP2;AP3S2
Autophagy	11	11/130	0.000244276	Bacterium	SH3GLB1;RPTOR;IGBP1;NRAS;DEPTOR;LAMP1;CTSL;LAMP2;RRAGD;WIPI2;MAP3K7
Endocytosis	16	16/269	0.000638351	Bacterium	ARF3;SH3GLB1;H2-T24;SMAD3;WIPF1;SH3KBP1;ARRB1;AP2A2;RHOA;IGF2R;EHD1;2610002M06RIK;CAPZA2;RAB35;RAB8A;SH3GL1
Cholesterol metabolism	5	5/49	0.0056161	Bacterium	NPC1;SOAT1;NPC2;SORT1;LPL
Phagosome	10	10/180	0.0100426	Bacterium	H2-T24;LAMP1;ITGB5;CTSL;LAMP2;SFTPD;CANX;M6PR;CYBB;VAMP3
Viral myocarditis	6	6/87	0.0163403	Bacterium	H2-T24;CASP9;CXADR;DAG1;ITGAL;ICAM1
Cell adhesion molecules (CAMs)	9	9/170	0.018873	Bacterium	H2-T24;ALCAM;SDC4;CDH1;SDC3;CLDN18;ITGAL;PVR;ICAM1
AGE-RAGE signaling pathway in diabetic complications	6	6/101	0.0313445	Bacterium	NRAS;SMAD3;SERPINE1;COL4A3;CYBB;ICAM1
ECM-receptor interaction	5	5/83	0.0451618	Bacterium	ITGB5;SDC4;COL4A3;DAG1;LAMC1
